# Supplementary material for: A map of metabolic phenotypes in patients with myalgic encephalomyelitis/chronic fatigue syndrome
Source: JCI Insight. 2021 Aug 23;6(16):e149217. doi: 10.1172/jci.insight.149217 (PMC8409979; doi:10.1172/jci.insight.149217)
Supplement: Supplemental data set 1 [file jciinsight-6-149217-s262.xlsx]

## Sheet: 1.Suppl 1 content 
SUPPLEMENTARY FILE 1 - METABOLON HD4 DATA
SHEET	CONTENT
1.Suppl 1 content	Overview of the content in Supplermentary file 1
2.HD4 abbrev	Metabolite class abbreviations used in figures
3.FC & Stats	Curated HD4 metabolite data ME-ALL-M1-M2-M3 vs HC
4.psign MEall	p-significant metabolites, MEall vs HC
5.Fig2 Blocks	Metabolite blocks produced in heatmap analysis
6.Fig3 Top30	Top metabolites in PC1 and PC2
7.psign Uniform	p-significant metabolites, Uniform in ME-M1 and ME-M2
8.psign ME-M1	p-significant metabolites, ME-M1 vs HC, UP & DOWN
9.psign ME-M2	p-significant metabolites, ME-M2 vs HC, UP & DOWN
10.psign ME-M3	p-significant metabolites, ME-M3 vs HC, UP & DOWN
11.HD4 Xenobiotics	HD4 Xenobiotics data ME-ALL-M1-M2-M3 vs HC, UP & DOWN
12.Assigned subsets	Assigned subsets based on K-means clustering

## Sheet: 2.HD4 abbrev
Metabolite class abbreviations used in figures
SUPER_PATHWAY	SUB_PATHWAY	SUB ABBREV
Amino Acid	Alanine and Aspartate Metabolism	Ala/Asp/Asn
Amino Acid	Glutamate Metabolism	Glu/Gln
Amino Acid	Glycine, Serine and Threonine Metabolism	Gly/Ser/Thr/Crn
Amino Acid	Creatine Metabolism	Gly/Ser/Thr/Crn
Amino Acid	Glutathione Metabolism	GSH
Amino Acid	Histidine Metabolism	His
Amino Acid	Leucine, Isoleucine and Valine Metabolism	Leu/Ile/Val
Amino Acid	Lysine Metabolism	Lys
Amino Acid	Methionine, Cysteine, SAM and Taurine Metabolism	Met/Cys/Tau
Amino Acid	Phenylalanine Metabolism	Phe
Amino Acid	Polyamine Metabolism	Polyamine
Amino Acid	Tryptophan Metabolism	Trp
Amino Acid	Tyrosine Metabolism	Tyr
Amino Acid	Urea cycle; Arginine and Proline Metabolism	Urea/Arg/Pro
Amino Acid	Guanidino and Acetamido Metabolism	Urea/Arg/Pro
Carbohydrate	Glycolysis, Gluconeogenesis, and Pyruvate Metabolism	Glucose
Carbohydrate	Aminosugar Metabolism	N-sugar
Carbohydrate	Pentose Metabolism	Pentose
Carbohydrate	Fructose, Mannose and Galactose Metabolism	Sugar
Carbohydrate	Disaccharides and Oligosaccharides	Sugar
Cofactors and Vitamins	Hemoglobin and Porphyrin Metabolism	Heme
Cofactors and Vitamins	Vitamin A Metabolism	Vit A
Cofactors and Vitamins	Pantothenate and CoA Metabolism	Vit B2, B5, B6
Cofactors and Vitamins	Vitamin B6 Metabolism	Vit B2, B5, B6
Cofactors and Vitamins	Nicotinate and Nicotinamide Metabolism	Vit B3 - NAD
Cofactors and Vitamins	Ascorbate and Aldarate Metabolism	Vit C
Cofactors and Vitamins	Tocopherol Metabolism	Vit E
Energy	TCA Cycle	TCA
Energy	Oxidative Phosphorylation	TCA
Lipid	Androgenic Steroids	Androgenic ster
Lipid	Secondary Bile Acid Metabolism	Bile products
Lipid	Primary Bile Acid Metabolism	Bile products
Lipid	Corticosteroids	Corticosteroids
Lipid	Fatty Acid Metabolism (Acyl Carnitine, Hydroxy)	DC&OH-Carn
Lipid	Fatty Acid Metabolism (Acyl Carnitine, Dicarboxylate)	DC&OH-Carn
Lipid	Fatty Acid, Dicarboxylate	DC-FA
Lipid	Eicosanoid	Doco/Eicosan
Lipid	Docosanoid	Doco/Eicosan
Lipid	Endocannabinoid	Endocannab
Lipid	Fatty Acid, Branched	FA other
Lipid	Fatty Acid, Amino	FA other
Lipid	Fatty Acid Metabolism (Acyl Glycine)	FA other
Lipid	Fatty Acid Metabolism (Acyl Glutamine)	FA other
Lipid	Fatty Acid, Amide	FA other
Lipid	Fatty Acid Metabolism (also BCAA Metabolism)	FA/BCAA
Lipid	Fatty Acid Metabolism (Acyl Choline)	FA-Choline
Lipid	Ketone Bodies	Ket/Glycerol
Lipid	Glycerolipid Metabolism	Ket/Glycerol
Lipid	Fatty Acid Metabolism (Acyl Carnitine, Long Chain Saturated)	LC-Carn
Lipid	Long Chain Monounsaturated Fatty Acid	LC-MUFA
Lipid	Long Chain Polyunsaturated Fatty Acid (n3 and n6)	LC-PUFA3&6
Lipid	Long Chain Saturated Fatty Acid	LC-SFA
Lipid	Fatty Acid Metabolism (Acyl Carnitine, Monounsaturated)	MU-Carn
Lipid	Fatty Acid, Dihydroxy	OH-FA
Lipid	Fatty Acid, Monohydroxy	OH-FA
Lipid	Lysophospholipid	PL/LPL
Lipid	Phosphatidylserine (PS)	PL/LPL
Lipid	Phospholipid Metabolism	PL/LPL
Lipid	Inositol Metabolism	PL/LPL
Lipid	Pregnenolone Steroids	Pregn & Progest
Lipid	Progestin Steroids	Pregn & Progest
Lipid	Fatty Acid Metabolism (Acyl Carnitine, Polyunsaturated)	PU-Carn
Lipid	Fatty Acid Metabolism (Acyl Carnitine, Short Chain)	SMC-Carn
Lipid	Carnitine Metabolism	SMC-Carn
Lipid	Fatty Acid Metabolism (Acyl Carnitine, Medium Chain)	SMC-Carn
Lipid	Medium Chain Fatty Acid	SMC-FA
Lipid	Ceramide PEs	Sphingolipid
Lipid	Sphingolipid Synthesis	Sphingolipid
Lipid	Sphingosines	Sphingolipid
Lipid	Sterol	Sterols
Lipid	Mevalonate Metabolism	Sterols
Nucleotide	Purine Metabolism, Guanine containing	Purine
Nucleotide	Purine Metabolism, Adenine containing	Purine
Nucleotide	Purine Metabolism, (Hypo)Xanthine/Inosine containing	Purine
Nucleotide	Pyrimidine Metabolism, Uracil containing	Pyrimidine
Nucleotide	Pyrimidine Metabolism, Cytidine containing	Pyrimidine
Nucleotide	Pyrimidine Metabolism, Thymine containing	Pyrimidine
Nucleotide	Pyrimidine Metabolism, Orotate containing	Pyrimidine
Nucleotide	Purine and Pyrimidine Metabolism	Pyrimidine
Peptide	Acetylated Peptides	Acetylated pept
Peptide	Polypeptide	Di-oligo peptides
Peptide	Dipeptide	Di-oligo peptides
Peptide	Fibrinogen Cleavage Peptide	Fibrinogen pept
Peptide	Gamma-glutamyl Amino Acid	gGlu-AAs

## Sheet: 3.FC & stats
Curated HD4 metabolite data ME-ALL-M1-M2-M3 vs HC								Mean FC	Mean FC	Mean FC	Mean FC		pval	pval	pval	pval		qval	qval	qval	qval
Met	new.met	SUPER_PATHWAY	SUB_PATHWAY	SUB ABBREV	COMP_ID	KEGG	HMDB_ID	MEall	M1	M2	M3		MEall	M1	M2	M3		MEall	M1	M2	M3
alanine	alanine	Amino Acid	Alanine and Aspartate Metabolism	Ala/Asp/Asn	1126	C00041	HMDB00161	1.01417	0.840083	1.1444	1.06205		0.82033	0.00118711	0.0145591	0.435246		0.904885	0.00624255	0.0648251	0.922721
asparagine	asparagine	Amino Acid	Alanine and Aspartate Metabolism	Ala/Asp/Asn	512	C00152	HMDB00168	0.853498	0.717741	0.939402	0.936564		1.7675e-05	5.10748e-11	0.111131	0.299758		0.000739226	7.78892e-09	0.24315	0.889776
aspartate	aspartate	Amino Acid	Alanine and Aspartate Metabolism	Ala/Asp/Asn	443	C00049	HMDB00191	1.02997	0.782992	1.20363	1.13034		0.511233	0.00140303	0.240481	0.639956		0.685389	0.006902	0.406352	0.977189
hydroxyasparagine	hydroxyasparagine	Amino Acid	Alanine and Aspartate Metabolism	Ala/Asp/Asn	62060	C03124	HMDB32332	1.21444	1.16872	1.31646	1.02881		8.54125e-06	0.00154568	3.75422e-07	0.499408		0.00065127	0.00742412	3.27154e-05	0.965429
N,N-dimethylalanine	N,N-dimethylalanine	Amino Acid	Alanine and Aspartate Metabolism	Ala/Asp/Asn	63151	0	0	1.1315	1.11271	1.25556	0.815087		0.157466	0.162114	0.0712734	0.565579		0.364169	0.280264	0.179656	0.965429
N-acetylalanine	N-acetylalanine	Amino Acid	Alanine and Aspartate Metabolism	Ala/Asp/Asn	1585	C02847	HMDB00766	1.07696	0.986803	1.17745	1.00512		0.077604	0.696684	0.000410101	0.878809		0.224353	0.800334	0.00641441	0.977189
N-acetylasparagine	N-acetylasparagine	Amino Acid	Alanine and Aspartate Metabolism	Ala/Asp/Asn	33942	0	HMDB06028	1.09257	1.03037	1.16815	1.02475		0.465981	0.93605	0.169798	0.864859		0.652303	0.956433	0.31772	0.977189
N-acetylaspartate NAA	N-acetylaspartate NAA	Amino Acid	Alanine and Aspartate Metabolism	Ala/Asp/Asn	22185	C01042	HMDB00812	0.995152	1.03741	0.986613	0.916085		0.722657	0.694227	0.595881	0.306345		0.841472	0.800334	0.741811	0.889776
N-carbamoylalanine	N-carbamoylalanine	Amino Acid	Alanine and Aspartate Metabolism	Ala/Asp/Asn	52340	0	0	0.815545	0.666271	0.894344	0.952649		0.212715	0.0335686	0.549388	0.437124		0.424039	0.0819075	0.69818	0.922721
2-pyrrolidinone	2-pyrrolidinone	Amino Acid	Glutamate Metabolism	Glu/Gln	31675	0	HMDB02039	0.964814	0.916737	0.999495	0.981784		0.310541	0.197013	0.799809	0.913236		0.535104	0.324805	0.883577	0.982494
alpha-ketoglutaramate	alpha-ketoglutaramate	Amino Acid	Glutamate Metabolism	Glu/Gln	62101	0	0	1.04688	0.873139	1.23107	0.936151		0.843157	0.0685745	0.111117	0.603336		0.911925	0.144243	0.24315	0.972487
beta-citrylglutamate	beta-citrylglutamate	Amino Acid	Glutamate Metabolism	Glu/Gln	54923	C20775	0	1.17138	1.19946	1.19453	1.03458		0.144762	0.259623	0.127566	0.581865		0.343598	0.392978	0.262889	0.970594
carboxyethyl-GABA	carboxyethyl-GABA	Amino Acid	Glutamate Metabolism	Glu/Gln	40007	0	HMDB02201	0.839428	0.756223	0.870602	0.953118		0.00402285	0.0132412	0.0655906	0.716956		0.0336156	0.0399507	0.170256	0.977189
glutamate	glutamate	Amino Acid	Glutamate Metabolism	Glu/Gln	57	C00025	HMDB00148	1.1371	0.957907	1.30731	1.08067		0.327012	0.253169	0.0058601	0.728726		0.554104	0.386083	0.0357466	0.977189
glutamine	glutamine	Amino Acid	Glutamate Metabolism	Glu/Gln	53	C00064	HMDB00641	0.92606	0.811604	1.01113	0.959129		0.0629158	3.07719e-05	0.958685	0.54152		0.207328	0.000268155	0.977923	0.965429
N-acetyl-aspartyl-glutamate NAAG	N-acetyl-aspartyl-glutamate NAAG	Amino Acid	Glutamate Metabolism	Glu/Gln	35665	C12270	HMDB01067	1.15692	1.19899	1.15556	1.05733		0.393537	0.0983934	0.66129	0.864258		0.595676	0.19299	0.783275	0.977189
N-acetylglutamate	N-acetylglutamate	Amino Acid	Glutamate Metabolism	Glu/Gln	15720	C00624	HMDB01138	1.11881	0.980462	1.21321	1.18344		0.0726079	0.864061	0.016095	0.0335452		0.22098	0.920688	0.0670217	0.601932
N-acetylglutamine	N-acetylglutamine	Amino Acid	Glutamate Metabolism	Glu/Gln	33943	C02716	HMDB06029	1.12019	1.09422	1.15678	1.07714		0.122079	0.245416	0.108575	0.662758		0.310284	0.380925	0.241718	0.977189
pyroglutamine	pyroglutamine	Amino Acid	Glutamate Metabolism	Glu/Gln	46225	0	0	0.942218	0.889401	1.13921	0.496398		0.340589	0.331081	0.558048	0.00148457		0.559548	0.470242	0.707711	0.301864
S-1-pyrroline-5-carboxylate	S-1-pyrroline-5-carboxylate	Amino Acid	Glutamate Metabolism	Glu/Gln	42370	C04322	HMDB01301	1.18127	0.900004	1.42472	1.16196		0.197918	0.338764	0.00572105	0.284364		0.409254	0.475048	0.0353844	0.87843
2-methylserine	2-methylserine	Amino Acid	Glycine, Serine and Threonine Metabolism	Gly/Ser/Thr/Crn	53229	C02115	0	0.975739	0.860222	1.0068	1.1693		0.572831	0.137055	0.950365	0.16594		0.732551	0.249363	0.973295	0.816867
betaine	betaine	Amino Acid	Glycine, Serine and Threonine Metabolism	Gly/Ser/Thr/Crn	3141	C00719	HMDB00043	0.930715	0.921513	0.877879	1.10781		0.131194	0.208761	0.0319675	0.606694		0.325318	0.338682	0.103361	0.972487
creatine	creatine	Amino Acid	Creatine Metabolism	Gly/Ser/Thr/Crn	27718	C00300	HMDB00064	1.16029	1.02591	1.21301	1.33697		0.231418	0.886136	0.168818	0.0571578		0.448719	0.932864	0.31772	0.614637
creatinine	creatinine	Amino Acid	Creatine Metabolism	Gly/Ser/Thr/Crn	513	C00791	HMDB00562	0.990287	0.996791	1.00934	0.918584		0.57092	0.93323	0.807124	0.0627615		0.732551	0.955152	0.88711	0.614637
dimethylglycine	dimethylglycine	Amino Acid	Glycine, Serine and Threonine Metabolism	Gly/Ser/Thr/Crn	5086	C01026	HMDB00092	0.883662	0.759447	0.993313	0.868908		0.172451	0.00332653	0.760304	0.297608		0.383923	0.013804	0.854116	0.889776
glycine	glycine	Amino Acid	Glycine, Serine and Threonine Metabolism	Gly/Ser/Thr/Crn	58	C00037	HMDB00123	1.04267	0.973959	1.05296	1.18171		0.4981	0.646242	0.510703	0.0213535		0.677259	0.768436	0.66566	0.506808
guanidinoacetate	guanidinoacetate	Amino Acid	Creatine Metabolism	Gly/Ser/Thr/Crn	43802	C00581	HMDB00128	0.909797	0.91475	0.864086	1.03122		0.129915	0.274199	0.0436762	0.475412		0.323461	0.406963	0.127077	0.947717
N-acetylglycine	N-acetylglycine	Amino Acid	Glycine, Serine and Threonine Metabolism	Gly/Ser/Thr/Crn	27710	0	HMDB00532	1.13631	1.4559	0.865079	1.14243		0.25469	0.00665627	0.375016	0.469413		0.469369	0.0233352	0.547272	0.941914
N-acetylserine	N-acetylserine	Amino Acid	Glycine, Serine and Threonine Metabolism	Gly/Ser/Thr/Crn	37076	0	HMDB02931	1.09256	0.997414	1.19943	1.01435		0.0381049	0.913383	0.000139033	0.860783		0.158831	0.949548	0.00273581	0.977189
N-acetylthreonine	N-acetylthreonine	Amino Acid	Glycine, Serine and Threonine Metabolism	Gly/Ser/Thr/Crn	33939	0	HMDB62557	1.03803	0.921335	1.1858	0.893318		0.463035	0.218376	0.00297387	0.185432		0.652303	0.348715	0.0221227	0.83788
O-acetylhomoserine	O-acetylhomoserine	Amino Acid	Glycine, Serine and Threonine Metabolism	Gly/Ser/Thr/Crn	31539	C01077	0	3.4978	0.310195	0.214813	20.9406		0.206761	0.0217502	0.409322	0.610554		0.416252	0.0581914	0.579318	0.972487
sarcosine	sarcosine	Amino Acid	Glycine, Serine and Threonine Metabolism	Gly/Ser/Thr/Crn	1516	C00213	HMDB00271	0.881761	0.743888	0.875371	1.23982		0.0131165	0.0152541	0.0515926	0.567305		0.0766918	0.0451699	0.141763	0.965429
serine	serine	Amino Acid	Glycine, Serine and Threonine Metabolism	Gly/Ser/Thr/Crn	1648	C00065	HMDB00187	0.997865	0.938841	1.01815	1.08386		0.688082	0.0831748	0.874884	0.325906		0.816595	0.168002	0.924921	0.891491
threonine	threonine	Amino Acid	Glycine, Serine and Threonine Metabolism	Gly/Ser/Thr/Crn	1284	C00188	HMDB00167	0.971386	0.846055	1.09235	0.926296		0.366444	0.000850619	0.0719569	0.205189		0.573156	0.00471707	0.179892	0.86637
2-aminobutyrate	2-aminobutyrate	Amino Acid	Glutathione Metabolism	GSH	42374	C02261	HMDB00650	1.05565	1.11211	0.995847	1.09146		0.48294	0.221448	0.794779	0.370365		0.668012	0.351779	0.879882	0.906411
2-hydroxybutyrate/2-hydroxyisobutyrate	2-hydroxybutyrate/2-hydroxyisobutyrate	Amino Acid	Glutathione Metabolism	GSH	52281	0	0	1.24145	1.52943	1.04111	1.11817		0.00642635	2.12063e-06	0.698216	0.268055		0.0466676	2.86717e-05	0.811657	0.87584
5-oxoproline	5-oxoproline	Amino Acid	Glutathione Metabolism	GSH	1494	C01879	HMDB00267	0.977633	0.886374	1.04686	0.9999		0.348709	0.00440841	0.411765	0.966615		0.564225	0.0169128	0.580085	0.992438
cys-gly, oxidized	cys-gly, oxidized	Amino Acid	Glutathione Metabolism	GSH	18368	0	0	0.989106	0.936994	1.01141	1.05219		0.779604	0.361414	0.804745	0.546475		0.877415	0.504491	0.886092	0.965429
cysteine-glutathione disulfide	cysteine-glutathione disulfide	Amino Acid	Glutathione Metabolism	GSH	35159	0	HMDB00656	0.933556	0.844508	0.9616	1.07078		0.0396727	0.0409463	0.283181	0.490408		0.161336	0.0953331	0.445207	0.961894
cysteinylglycine	cysteinylglycine	Amino Acid	Glutathione Metabolism	GSH	35637	C01419	HMDB00078	1.1821	1.05168	1.35423	0.999972		0.211239	0.741611	0.0119947	0.799447		0.422479	0.8393	0.0567189	0.977189
cysteinylglycine disulfide	cysteinylglycine disulfide	Amino Acid	Glutathione Metabolism	GSH	62103	0	HMDB00709	0.993542	0.8982	1.07974	0.976264		0.623536	0.065083	0.120159	0.732935		0.767135	0.13785	0.250561	0.977189
1-methyl-4-imidazoleacetate	1-methyl-4-imidazoleacetate	Amino Acid	Histidine Metabolism	His	32350	C05828	HMDB02820	1.16274	1.04151	1.32884	0.975599		0.0200546	0.461789	0.000562854	0.955914		0.105172	0.607093	0.00762979	0.988093
1-methyl-5-imidazoleacetate	1-methyl-5-imidazoleacetate	Amino Acid	Histidine Metabolism	His	62946	0	HMDB04988	0.987284	0.921243	1.11615	0.773165		0.623768	0.614032	0.416854	0.412313		0.767135	0.743173	0.584394	0.922721
1-methylhistamine	1-methylhistamine	Amino Acid	Histidine Metabolism	His	43831	C05127	HMDB00898	1.1187	1.03021	1.31143	0.773157		0.285527	0.477169	0.037061	0.387834		0.507788	0.621951	0.114366	0.906411
1-methylhistidine	1-methylhistidine	Amino Acid	Histidine Metabolism	His	30460	C01152	HMDB00001	1.21604	1.28451	1.24376	0.966455		0.0433914	0.00837908	0.11088	0.708258		0.171875	0.0283958	0.24315	0.977189
1-ribosyl-imidazoleacetate	1-ribosyl-imidazoleacetate	Amino Acid	Histidine Metabolism	His	61868	C05131	HMDB02331	1.05033	0.852487	1.2624	0.917414		0.717957	0.0590043	0.00729193	0.460863		0.841472	0.128088	0.0404371	0.936595
3-methylhistidine	3-methylhistidine	Amino Acid	Histidine Metabolism	His	15677	C01152	HMDB00479	1.23163	1.08218	1.48319	0.864167		0.700709	0.36375	0.881029	0.722649		0.828358	0.505439	0.929806	0.977189
formiminoglutamate	formiminoglutamate	Amino Acid	Histidine Metabolism	His	43493	C00439	HMDB00854	0.91957	0.738397	1.16003	0.66264		0.696485	0.125321	0.18173	0.254008		0.824963	0.23499	0.330911	0.86637
histidine	histidine	Amino Acid	Histidine Metabolism	His	59	C00135	HMDB00177	0.898897	0.78093	0.976126	0.963529		0.00800854	8.01805e-05	0.53233	0.59691		0.0555137	0.000603828	0.683623	0.972487
hydantoin-5-propionate	hydantoin-5-propionate	Amino Acid	Histidine Metabolism	His	40473	C05565	HMDB01212	0.929317	0.96108	0.93418	0.836915		0.942404	0.45199	0.679946	0.981454		0.971024	0.599995	0.799166	0.993932
imidazole lactate	imidazole lactate	Amino Acid	Histidine Metabolism	His	15716	C05568	HMDB02320	0.743236	0.675148	0.798801	0.748418		0.000782348	0.000166642	0.0247451	0.040745		0.0108462	0.00116974	0.0880511	0.614637
imidazole propionate	imidazole propionate	Amino Acid	Histidine Metabolism	His	40730	0	HMDB02271	1.11802	0.871034	1.47948	0.669394		0.860703	0.240562	0.213064	0.0532537		0.922722	0.375301	0.375814	0.614637
N-acetyl-1-methylhistidine	N-acetyl-1-methylhistidine	Amino Acid	Histidine Metabolism	His	43255	0	0	1.61249	1.95223	1.55888	0.932899		0.0164518	0.000241562	0.0772528	0.950894		0.0929222	0.00161926	0.188525	0.986472
N-acetylcarnosine	N-acetylcarnosine	Amino Acid	Histidine Metabolism	His	43488	0	HMDB12881	0.978188	0.917459	1.06072	0.886415		0.575145	0.305091	0.782835	0.37565		0.733972	0.443108	0.868433	0.906411
N-acetylhistidine	N-acetylhistidine	Amino Acid	Histidine Metabolism	His	33946	C02997	HMDB32055	1.17673	1.15078	1.24431	1.04309		0.00111454	0.0154197	0.00017244	0.53857		0.0144653	0.0454396	0.00328714	0.965429
trans-urocanate	trans-urocanate	Amino Acid	Histidine Metabolism	His	607	C00785	HMDB00301	1.14281	1.07277	1.15435	1.28145		0.399403	0.616985	0.579692	0.337146		0.596096	0.74527	0.727597	0.898075
1-carboxyethylisoleucine	1-carboxyethylisoleucine	Amino Acid	Leucine, Isoleucine and Valine Metabolism	Leu/Ile/Val	62558	0	0	1.0621	0.462008	1.58799	1.00205		0.906041	0.0024474	0.00190972	0.804643		0.949631	0.0108972	0.0183446	0.977189
1-carboxyethylleucine	1-carboxyethylleucine	Amino Acid	Leucine, Isoleucine and Valine Metabolism	Leu/Ile/Val	62559	0	0	1.08068	0.630875	1.48705	1.00001		0.797447	0.0127314	0.00366327	0.808401		0.889292	0.039223	0.025685	0.977189
1-carboxyethylvaline	1-carboxyethylvaline	Amino Acid	Leucine, Isoleucine and Valine Metabolism	Leu/Ile/Val	62562	0	0	0.969898	0.547294	1.32119	0.983309		0.365864	1.56122e-06	0.00833611	0.5948		0.573156	2.32279e-05	0.0445067	0.972487
2-hydroxy-3-methylvalerate	2-hydroxy-3-methylvalerate	Amino Acid	Leucine, Isoleucine and Valine Metabolism	Leu/Ile/Val	36746	0	HMDB00317	1.0357	0.907443	1.20961	0.84304		0.917471	0.148623	0.0212895	0.144038		0.956679	0.265623	0.0816766	0.816867
2-ketocaprylate	2-ketocaprylate	Amino Acid	Leucine, Isoleucine and Valine Metabolism	Leu/Ile/Val	63120	0	HMDB13211	0.671619	0.569765	0.71133	0.806258		4.24613e-06	0.000155357	0.000550131	0.0946099		0.000647535	0.00111491	0.00762682	0.730532
2-methylbutyrylcarnitine C5	2-methylbutyrylcarnitine C5	Amino Acid	Leucine, Isoleucine and Valine Metabolism	Leu/Ile/Val	45095	0	HMDB00378	0.957562	0.920691	0.98979	0.954118		0.263776	0.249337	0.419851	0.651556		0.483193	0.38215	0.585919	0.977189
3-hydroxy-2-ethylpropionate	3-hydroxy-2-ethylpropionate	Amino Acid	Leucine, Isoleucine and Valine Metabolism	Leu/Ile/Val	32397	0	HMDB00396	1.01347	1.09987	0.969481	0.929382		0.848466	0.154172	0.592943	0.361801		0.91572	0.271161	0.739663	0.906411
3-hydroxyisobutyrate	3-hydroxyisobutyrate	Amino Acid	Leucine, Isoleucine and Valine Metabolism	Leu/Ile/Val	1549	C06001	HMDB00336	0.997631	1.05014	0.989602	0.891841		0.625669	0.644839	0.850298	0.689053		0.767924	0.768265	0.911567	0.977189
3-methyl-2-oxobutyrate	3-methyl-2-oxobutyrate	Amino Acid	Leucine, Isoleucine and Valine Metabolism	Leu/Ile/Val	44526	C00141	HMDB00019	1.05702	1.02566	1.11217	0.972974		0.957927	0.562537	0.114843	0.672491		0.977149	0.694631	0.246647	0.977189
3-methyl-2-oxovalerate	3-methyl-2-oxovalerate	Amino Acid	Leucine, Isoleucine and Valine Metabolism	Leu/Ile/Val	15676	C00671	HMDB03736	1.03382	0.88448	1.16068	1.03064		0.784329	0.0888574	0.015782	0.447969		0.881107	0.177134	0.0670217	0.926862
3-methylglutaconate	3-methylglutaconate	Amino Acid	Leucine, Isoleucine and Valine Metabolism	Leu/Ile/Val	57747	0	HMDB00522	1.21218	0.968801	1.41594	1.21568		0.354309	0.445218	0.173116	0.209283		0.565418	0.595576	0.322537	0.86637
3-methylglutarylcarnitine 2	3-methylglutarylcarnitine 2	Amino Acid	Leucine, Isoleucine and Valine Metabolism	Leu/Ile/Val	46548	0	HMDB00552	1.53045	1.23757	1.87937	1.23143		0.0608443	0.192416	0.0718402	0.292674		0.202814	0.31895	0.179892	0.888214
4-methyl-2-oxopentanoate	4-methyl-2-oxopentanoate	Amino Acid	Leucine, Isoleucine and Valine Metabolism	Leu/Ile/Val	22116	C00233	HMDB00695	0.997061	0.891169	1.10556	0.94056		0.539737	0.0816637	0.150379	0.428024		0.70501	0.166178	0.291211	0.922721
alpha-hydroxyisocaproate	alpha-hydroxyisocaproate	Amino Acid	Leucine, Isoleucine and Valine Metabolism	Leu/Ile/Val	22132	C03264	HMDB00746	0.981491	0.95038	1.04001	0.887024		0.34215	0.270354	0.958286	0.163518		0.559548	0.403218	0.977923	0.816867
alpha-hydroxyisovalerate	alpha-hydroxyisovalerate	Amino Acid	Leucine, Isoleucine and Valine Metabolism	Leu/Ile/Val	46537	0	HMDB00407	0.882167	0.783457	1.01478	0.737514		0.15602	0.0199492	0.728094	0.0294631		0.364169	0.0545695	0.828614	0.56164
beta-hydroxyisovalerate	beta-hydroxyisovalerate	Amino Acid	Leucine, Isoleucine and Valine Metabolism	Leu/Ile/Val	12129	0	HMDB00754	1.09477	0.953738	1.25783	0.965301		0.824025	0.285598	0.166433	0.584029		0.90732	0.420808	0.314317	0.970729
ethylmalonate	ethylmalonate	Amino Acid	Leucine, Isoleucine and Valine Metabolism	Leu/Ile/Val	15765	0	HMDB00622	1.26069	1.2527	1.31607	1.1185		0.0841529	0.402418	0.0552032	0.521761		0.239875	0.55412	0.148878	0.965429
isobutyrylcarnitine C4	isobutyrylcarnitine C4	Amino Acid	Leucine, Isoleucine and Valine Metabolism	Leu/Ile/Val	33441	0	HMDB00736	0.86855	0.740457	0.973118	0.878194		0.102156	0.0237247	0.366849	0.508264		0.274515	0.0616314	0.539275	0.965429
isobutyrylglycine	isobutyrylglycine	Amino Acid	Leucine, Isoleucine and Valine Metabolism	Leu/Ile/Val	35437	0	HMDB00730	0.754651	0.633624	0.784506	0.965294		0.00267338	0.000766942	0.0323201	0.710811		0.0254807	0.00440306	0.103764	0.977189
isoleucine	isoleucine	Amino Acid	Leucine, Isoleucine and Valine Metabolism	Leu/Ile/Val	1125	C00407	HMDB00172	1.04735	0.966201	1.12221	1.02829		0.14796	0.407239	0.000624028	0.444081		0.349828	0.559261	0.00827515	0.926862
isovalerate i50	isovalerate i50	Amino Acid	Leucine, Isoleucine and Valine Metabolism	Leu/Ile/Val	44656	C08262	HMDB00718	1.1754	1.58167	0.906537	0.961255		0.524784	0.87907	0.155123	0.743843		0.692896	0.929346	0.299446	0.977189
isovalerylcarnitine C5	isovalerylcarnitine C5	Amino Acid	Leucine, Isoleucine and Valine Metabolism	Leu/Ile/Val	34407	0	HMDB00688	1.00355	0.905018	1.06374	1.07017		0.536803	0.292473	0.597432	0.305226		0.703936	0.428866	0.742227	0.889776
isovalerylglycine	isovalerylglycine	Amino Acid	Leucine, Isoleucine and Valine Metabolism	Leu/Ile/Val	35107	0	HMDB00678	0.751347	0.611749	0.817023	0.902998		0.000356447	6.28021e-05	0.026575	0.465227		0.00701396	0.000491145	0.0926328	0.936595
leucine	leucine	Amino Acid	Leucine, Isoleucine and Valine Metabolism	Leu/Ile/Val	60	C00123	HMDB00687	0.989646	0.936308	1.03129	0.999213		0.778933	0.0988726	0.383442	0.830246		0.877415	0.193309	0.552954	0.977189
methylsuccinate	methylsuccinate	Amino Acid	Leucine, Isoleucine and Valine Metabolism	Leu/Ile/Val	15745	0	HMDB01844	0.782441	0.791738	0.723678	0.931326		0.00759409	0.0414817	0.00237945	0.756552		0.0532459	0.0958479	0.0193528	0.977189
methylsuccinoylcarnitine	methylsuccinoylcarnitine	Amino Acid	Leucine, Isoleucine and Valine Metabolism	Leu/Ile/Val	53031	0	0	0.97487	0.917594	1.07274	0.829779		0.438742	0.743992	0.658376	0.249292		0.633432	0.840436	0.782865	0.86637
N-acetylisoleucine	N-acetylisoleucine	Amino Acid	Leucine, Isoleucine and Valine Metabolism	Leu/Ile/Val	33967	0	HMDB61684	1.079	0.901004	1.13994	1.33898		0.329975	0.951117	0.250881	0.043663		0.556914	0.963757	0.411503	0.614637
N-acetylleucine	N-acetylleucine	Amino Acid	Leucine, Isoleucine and Valine Metabolism	Leu/Ile/Val	1587	C02710	HMDB11756	0.992758	0.863969	1.10736	0.97477		0.830883	0.0572251	0.220338	0.928806		0.908313	0.125982	0.38483	0.985177
N-acetylvaline	N-acetylvaline	Amino Acid	Leucine, Isoleucine and Valine Metabolism	Leu/Ile/Val	1591	0	HMDB11757	1.02118	0.97174	1.06512	1.01444		0.499845	0.671573	0.119617	0.865371		0.677259	0.784788	0.250561	0.977189
N-carbamoylvaline	N-carbamoylvaline	Amino Acid	Leucine, Isoleucine and Valine Metabolism	Leu/Ile/Val	62852	0	0	0.901316	0.954291	0.965244	0.584055		0.310615	0.909113	0.714152	0.0215658		0.535104	0.947964	0.818301	0.506808
tiglylcarnitine C51-DC	tiglylcarnitine C51-DC	Amino Acid	Leucine, Isoleucine and Valine Metabolism	Leu/Ile/Val	35428	0	HMDB02366	0.797922	0.915091	0.683589	0.843713		0.000284465	0.181287	0.00043555	0.100244		0.00578411	0.307181	0.00646826	0.745074
valine	valine	Amino Acid	Leucine, Isoleucine and Valine Metabolism	Leu/Ile/Val	1649	C00183	HMDB00883	0.977593	0.86493	1.07152	0.980366		0.426105	0.000603885	0.2003	0.76085		0.628332	0.00372091	0.360422	0.977189
2-aminoadipate	2-aminoadipate	Amino Acid	Lysine Metabolism	Lys	6146	C00956	HMDB00510	0.984323	0.977744	0.995365	0.968245		0.583997	0.548271	0.716618	0.867409		0.742163	0.679767	0.818608	0.977189
5-galactosylhydroxy-L-lysine	5-galactosylhydroxy-L-lysine	Amino Acid	Lysine Metabolism	Lys	43582	0	0	1.5846	1.6629	1.68647	1.09407		0.00354997	0.00345311	0.00252412	0.697388		0.0308557	0.0142252	0.0202594	0.977189
5-hydroxylysine	5-hydroxylysine	Amino Acid	Lysine Metabolism	Lys	15685	C16741	HMDB00450	3.24036	2.42542	4.12209	2.669		2.47294e-05	0.00625715	1.32155e-07	0.0792381		0.00083805	0.0224521	1.6123e-05	0.692317
6-oxopiperidine-2-carboxylate	6-oxopiperidine-2-carboxylate	Amino Acid	Lysine Metabolism	Lys	43231	0	HMDB61705	1.02598	0.955992	1.11426	0.940241		0.550346	0.859093	0.166277	0.789922		0.711561	0.920688	0.314317	0.977189
fructosyllysine	fructosyllysine	Amino Acid	Lysine Metabolism	Lys	46227	0	0	1.30655	1.06714	1.42536	1.54861		0.00915894	0.824411	0.0026562	4.40694e-07		0.0613951	0.893234	0.0207728	0.000268823
glutarylcarnitine C5-DC	glutarylcarnitine C5-DC	Amino Acid	Lysine Metabolism	Lys	44664	0	HMDB13130	1.22051	1.24395	1.26919	1.0205		0.205013	0.115349	0.508912	0.543376		0.414099	0.219884	0.66566	0.965429
hydroxy-N6,N6,N6-trimethyllysine	hydroxy-N6,N6,N6-trimethyllysine	Amino Acid	Lysine Metabolism	Lys	62959	0	0	1.22064	1.17157	1.30027	1.10863		0.000144956	0.0404994	7.91994e-06	0.244866		0.0034009	0.0946538	0.000371628	0.86637
lysine	lysine	Amino Acid	Lysine Metabolism	Lys	1301	C00047	HMDB00182	0.998483	0.959702	1.02704	1.01048		0.897079	0.217216	0.434418	0.78021		0.945109	0.347774	0.600796	0.977189
N,N,N-trimethyl-5-aminovalerate	N,N,N-trimethyl-5-aminovalerate	Amino Acid	Lysine Metabolism	Lys	57687	0	0	0.851303	0.819688	0.879139	0.847757		0.0287458	0.119267	0.0771047	0.115279		0.131842	0.226645	0.188525	0.787645
N2-acetyl,N6-methyllysine	N2-acetyl,N6-methyllysine	Amino Acid	Lysine Metabolism	Lys	62954	0	0	1.45701	1.57106	1.45783	1.17385		0.113071	0.0391545	0.217962	0.880368		0.292133	0.0918625	0.38206	0.977189
N6,N6,N6-trimethyllysine	N6,N6,N6-trimethyllysine	Amino Acid	Lysine Metabolism	Lys	1498	C03793	HMDB01325	1.10461	0.990815	1.23006	1.01805		0.132439	0.662887	0.0022334	0.842341		0.325758	0.779386	0.0192104	0.977189
N6,N6-dimethyllysine	N6,N6-dimethyllysine	Amino Acid	Lysine Metabolism	Lys	62862	C05545	HMDB13287	1.00799	0.908747	1.08453	1.02852		0.796976	0.446898	0.271178	0.890036		0.889292	0.596515	0.433032	0.979638
N6-acetyllysine	N6-acetyllysine	Amino Acid	Lysine Metabolism	Lys	36752	C02727	HMDB00206	1.04672	0.982373	1.12405	0.979068		0.214163	0.705585	0.00775637	0.731091		0.425535	0.809035	0.0421854	0.977189
N6-methyllysine	N6-methyllysine	Amino Acid	Lysine Metabolism	Lys	62860	C02728	HMDB02038	1.00987	0.9479	1.01541	1.1462		0.971309	0.71586	0.783013	0.824513		0.984518	0.816214	0.868433	0.977189
pipecolate	pipecolate	Amino Acid	Lysine Metabolism	Lys	1444	C00408	HMDB00070	0.993303	0.766929	1.17204	1.02807		0.770774	0.0160474	0.254984	0.802159		0.875553	0.0470621	0.415882	0.977189
2,3-dihydroxy-5-methylthio-4-pentenoate DMTPA	2,3-dihydroxy-5-methylthio-4-pentenoate DMTPA	Amino Acid	Methionine, Cysteine, SAM and Taurine Metabolism	Met/Cys/Tau	62805	0	0	1.04283	0.972521	1.12236	0.983411		0.232245	0.461071	0.00192468	0.737013		0.448719	0.607093	0.0183446	0.977189
5-methylthioribose	5-methylthioribose	Amino Acid	Methionine, Cysteine, SAM and Taurine Metabolism	Met/Cys/Tau	62100	0	HMDB01087	1.05028	1.02798	1.08546	1.00233		0.233674	0.562235	0.102087	0.766641		0.448719	0.694631	0.230642	0.977189
alpha-ketobutyrate	alpha-ketobutyrate	Amino Acid	Methionine, Cysteine, SAM and Taurine Metabolism	Met/Cys/Tau	4968	C00109	HMDB00005	1.67069	1.74367	1.59963	1.6988		0.0223477	0.0228063	0.108557	0.00574026		0.114445	0.0604862	0.241718	0.466497
cystathionine	cystathionine	Amino Acid	Methionine, Cysteine, SAM and Taurine Metabolism	Met/Cys/Tau	15705	C02291	HMDB00099	1.3616	1.06615	1.42527	1.90273		0.136747	0.648891	0.29003	0.012483		0.332814	0.770085	0.453637	0.506628
cysteine	cysteine	Amino Acid	Methionine, Cysteine, SAM and Taurine Metabolism	Met/Cys/Tau	1868	C00097	HMDB00574	1.30105	1.24257	1.46489	0.966073		0.00834694	0.375339	6.62674e-05	0.970041		0.0572093	0.519177	0.00175753	0.992438
cysteine s-sulfate	cysteine s-sulfate	Amino Acid	Methionine, Cysteine, SAM and Taurine Metabolism	Met/Cys/Tau	22176	C05824	HMDB00731	1.03812	1.00715	1.06697	1.03002		0.794102	0.816522	0.540583	0.881072		0.888811	0.890393	0.689866	0.977189
cysteine sulfinic acid	cysteine sulfinic acid	Amino Acid	Methionine, Cysteine, SAM and Taurine Metabolism	Met/Cys/Tau	37443	C00606	HMDB00996	1.10579	1.00731	1.22972	0.985935		0.0257074	0.928657	1.77447e-05	0.877911		0.120627	0.954387	0.000773164	0.977189
cystine	cystine	Amino Acid	Methionine, Cysteine, SAM and Taurine Metabolism	Met/Cys/Tau	56	C00491	HMDB00192	1.05316	0.966951	1.13942	1.0132		0.434654	0.428969	0.0236734	0.902097		0.631284	0.580202	0.0868105	0.979638
hypotaurine	hypotaurine	Amino Acid	Methionine, Cysteine, SAM and Taurine Metabolism	Met/Cys/Tau	590	C00519	HMDB00965	0.896591	0.768363	0.980957	0.965618		0.0183993	0.000753544	0.370239	0.709925		0.0993238	0.00437773	0.542647	0.977189
lanthionine	lanthionine	Amino Acid	Methionine, Cysteine, SAM and Taurine Metabolism	Met/Cys/Tau	42002	0	0	1.15569	1.12599	1.21829	1.04584		0.572142	0.823071	0.381067	0.97091		0.732551	0.893234	0.550987	0.992438
methionine	methionine	Amino Acid	Methionine, Cysteine, SAM and Taurine Metabolism	Met/Cys/Tau	1302	C00073	HMDB00696	1.00898	0.851494	1.14746	0.991861		0.89638	0.00161065	0.0102665	0.877762		0.945109	0.00767577	0.0509153	0.977189
methionine sulfone	methionine sulfone	Amino Acid	Methionine, Cysteine, SAM and Taurine Metabolism	Met/Cys/Tau	44878	0	0	1.11452	1.10946	1.11927	1.11306		0.30366	0.536898	0.355856	0.391607		0.532277	0.667022	0.529444	0.908115
methionine sulfoxide	methionine sulfoxide	Amino Acid	Methionine, Cysteine, SAM and Taurine Metabolism	Met/Cys/Tau	18374	C02989	HMDB02005	0.943637	0.896938	0.984544	0.939014		0.0656121	0.0038587	0.821614	0.62924		0.21289	0.0155881	0.891788	0.977189
N-acetylmethionine	N-acetylmethionine	Amino Acid	Methionine, Cysteine, SAM and Taurine Metabolism	Met/Cys/Tau	1589	C02712	HMDB11745	1.09088	0.996058	1.1799	1.06406		0.0786073	0.765117	0.00350601	0.484418		0.226181	0.851682	0.0248683	0.956294
N-acetyltaurine	N-acetyltaurine	Amino Acid	Methionine, Cysteine, SAM and Taurine Metabolism	Met/Cys/Tau	48187	0	0	0.965452	0.821026	1.09431	0.944285		0.437972	0.0054059	0.273606	0.569719		0.633432	0.019865	0.43577	0.965429
N-formylmethionine	N-formylmethionine	Amino Acid	Methionine, Cysteine, SAM and Taurine Metabolism	Met/Cys/Tau	2829	C03145	HMDB01015	0.984835	0.89565	1.06221	0.978198		0.597548	0.0128564	0.0911203	0.690604		0.753108	0.0394092	0.211776	0.977189
S-methylcysteine	S-methylcysteine	Amino Acid	Methionine, Cysteine, SAM and Taurine Metabolism	Met/Cys/Tau	39592	0	HMDB02108	1.23719	1.30455	1.2052	1.16489		0.0130737	0.00783908	0.0619907	0.270828		0.0766918	0.0268643	0.164335	0.877467
S-methylcysteine sulfoxide	S-methylcysteine sulfoxide	Amino Acid	Methionine, Cysteine, SAM and Taurine Metabolism	Met/Cys/Tau	43378	0	HMDB29432	1.1921	1.34505	1.03171	1.28443		0.308037	0.124471	0.950957	0.237664		0.534051	0.234344	0.973295	0.86637
S-methylmethionine	S-methylmethionine	Amino Acid	Methionine, Cysteine, SAM and Taurine Metabolism	Met/Cys/Tau	38127	C05319	HMDB38670	0.564115	0.510067	0.510868	0.852803		0.169204	0.520343	0.0318273	0.648253		0.378076	0.655154	0.103361	0.977189
taurine	taurine	Amino Acid	Methionine, Cysteine, SAM and Taurine Metabolism	Met/Cys/Tau	2125	C00245	HMDB00251	0.875978	0.770059	0.945823	0.93254		0.000722797	1.92667e-06	0.140648	0.307196		0.0102536	2.6874e-05	0.278555	0.889776
1-carboxyethylphenylalanine	1-carboxyethylphenylalanine	Amino Acid	Phenylalanine Metabolism	Phe	62566	0	0	0.963843	0.505501	1.3738	0.893729		0.490998	1.47106e-06	0.00287441	0.398975		0.672881	2.24337e-05	0.0219174	0.908115
2-hydroxyphenylacetate	2-hydroxyphenylacetate	Amino Acid	Phenylalanine Metabolism	Phe	1432	C05852	HMDB00669	1.08294	0.843589	1.35	0.891491		0.997566	0.190237	0.0670781	0.804141		0.997566	0.317129	0.17338	0.977189
N-acetylphenylalanine	N-acetylphenylalanine	Amino Acid	Phenylalanine Metabolism	Phe	33950	C03519	HMDB00512	1.06784	0.979734	1.18739	0.935249		0.644938	0.481615	0.0963498	0.380917		0.785254	0.623166	0.220125	0.906411
phenylacetate	phenylacetate	Amino Acid	Phenylalanine Metabolism	Phe	57745	C07086	HMDB00209	1.14597	1.15167	1.14804	1.12586		0.875329	0.863402	0.499025	0.375612		0.933032	0.920688	0.660315	0.906411
phenylalanine	phenylalanine	Amino Acid	Phenylalanine Metabolism	Phe	64	C00079	HMDB00159	0.984586	0.905588	1.0566	0.968534		0.486938	0.000462931	0.0211405	0.361403		0.669199	0.00291121	0.0816185	0.906411
phenyllactate PLA	phenyllactate PLA	Amino Acid	Phenylalanine Metabolism	Phe	22130	C05607	HMDB00779	0.994562	0.703769	1.29871	0.821299		0.0506323	2.59866e-06	0.388831	0.0582464		0.191755	3.26747e-05	0.557023	0.614637
phenylpyruvate	phenylpyruvate	Amino Acid	Phenylalanine Metabolism	Phe	566	C00166	HMDB00205	1.04378	0.8455	1.24078	0.955993		0.591965	0.055303	0.00619217	0.868621		0.747616	0.122672	0.0363472	0.977189
4-acetamidobutanoate	4-acetamidobutanoate	Amino Acid	Polyamine Metabolism	Polyamine	1558	C02946	HMDB03681	1.28763	1.13219	1.43014	1.25368		0.00156305	0.420347	4.49393e-06	0.0826528		0.0176567	0.572348	0.000228442	0.700253
5-methylthioadenosine MTA	5-methylthioadenosine MTA	Amino Acid	Polyamine Metabolism	Polyamine	1419	C00170	HMDB01173	1.22486	1.15152	1.36084	1.0079		5.69633e-05	0.0108217	6.11623e-08	0.794034		0.00165465	0.0349273	9.32725e-06	0.977189
acisoga	acisoga	Amino Acid	Polyamine Metabolism	Polyamine	43258	0	0	1.47539	1.77533	1.38404	1.00412		0.00135853	5.93696e-05	0.00559844	0.670093		0.016574	0.000476519	0.0353063	0.977189
N1 N8-acetylspermidine	N1 N8-acetylspermidine	Amino Acid	Polyamine Metabolism	Polyamine	57814	0	0	1.11576	1.19056	1.11277	0.940376		0.174596	0.0137358	0.426304	0.45003		0.385883	0.0409093	0.591013	0.927427
N-acetyl-isoputreanine	N-acetyl-isoputreanine	Amino Acid	Polyamine Metabolism	Polyamine	62309	0	0	1.03084	1.04184	1.07443	0.876359		0.608674	0.691094	0.242485	0.268495		0.760843	0.798423	0.408305	0.87584
N-acetylputrescine	N-acetylputrescine	Amino Acid	Polyamine Metabolism	Polyamine	37496	C02714	HMDB02064	1.13468	0.935141	1.30581	1.12564		0.0523988	0.232752	0.000932265	0.182411		0.193717	0.365924	0.0109362	0.835384
spermidine	spermidine	Amino Acid	Polyamine Metabolism	Polyamine	485	C00315	HMDB01257	0.872891	1.02584	0.779429	0.769608		0.0708285	0.917599	0.0137115	0.11621		0.218209	0.949558	0.0628871	0.787645
3-indoxyl sulfate	3-indoxyl sulfate	Amino Acid	Tryptophan Metabolism	Trp	27672	0	HMDB00682	1.05672	0.863112	1.15707	1.23998		0.877071	0.0756978	0.117754	0.232868		0.933032	0.157596	0.250279	0.86637
6-bromotryptophan	6-bromotryptophan	Amino Acid	Tryptophan Metabolism	Trp	62503	0	0	1.08919	1.05335	1.16493	0.955992		0.246145	0.812569	0.0144666	0.60306		0.460011	0.890393	0.0648251	0.972487
8-methoxykynurenate	8-methoxykynurenate	Amino Acid	Tryptophan Metabolism	Trp	62955	C05830	HMDB60426	0.708586	0.979896	0.533793	0.551682		0.0315636	0.923064	0.00256936	0.0669238		0.138516	0.951343	0.0203546	0.628055
anthranilate	anthranilate	Amino Acid	Tryptophan Metabolism	Trp	4970	C00108	HMDB01123	1.00974	1.20428	0.855371	0.982095		0.849668	0.434223	0.26576	0.580879		0.91572	0.584715	0.430009	0.970594
C-glycosyltryptophan	C-glycosyltryptophan	Amino Acid	Tryptophan Metabolism	Trp	48782	0	0	1.14472	1.15019	1.21288	0.93203		0.000707892	0.000943347	5.44878e-05	0.213484		0.0102536	0.00504773	0.00163553	0.86637
indole-3-carboxylate	indole-3-carboxylate	Amino Acid	Tryptophan Metabolism	Trp	38116	C19837	HMDB03320	1.62185	1.84517	1.51085	1.39661		0.00561625	0.00639369	0.0409967	0.179643		0.0428679	0.0228079	0.122588	0.835384
indoleacetate	indoleacetate	Amino Acid	Tryptophan Metabolism	Trp	27513	C00954	HMDB00197	1.07088	0.987156	1.17472	0.973459		0.79081	0.497636	0.243227	0.842769		0.886753	0.63761	0.408305	0.977189
indoleacetylglutamine	indoleacetylglutamine	Amino Acid	Tryptophan Metabolism	Trp	42087	0	HMDB13240	1.66722	1.4425	2.05953	1.07363		0.225814	0.75155	0.0547624	0.972914		0.442914	0.844283	0.148467	0.992438
indolelactate	indolelactate	Amino Acid	Tryptophan Metabolism	Trp	18349	C02043	HMDB00671	0.820827	0.649017	0.964563	0.823594		1.90297e-05	7.10603e-09	0.270551	0.042651		0.000739226	4.33468e-07	0.433032	0.614637
indolepropionate	indolepropionate	Amino Acid	Tryptophan Metabolism	Trp	32405	0	HMDB02302	0.705382	0.511415	0.792946	0.926885		0.000438852	6.38411e-06	0.0144906	0.858925		0.00808343	7.34775e-05	0.0648251	0.977189
kynurenate	kynurenate	Amino Acid	Tryptophan Metabolism	Trp	1417	C01717	HMDB00715	0.790568	0.855382	0.725921	0.81999		0.000180428	0.0355508	7.40956e-05	0.028604		0.0037952	0.0860555	0.00180793	0.56164
kynurenine	kynurenine	Amino Acid	Tryptophan Metabolism	Trp	15140	C00328	HMDB00684	0.890858	0.771819	1.01048	0.834226		0.00304876	1.07413e-05	0.949519	0.0111682		0.0273492	0.000111054	0.973295	0.506628
N-acetyltryptophan	N-acetyltryptophan	Amino Acid	Tryptophan Metabolism	Trp	33959	C03137	HMDB13713	0.993737	0.861204	1.10273	1.00138		0.649006	0.0239453	0.296952	0.923238		0.788286	0.0616314	0.459748	0.985177
N-formylanthranilic acid	N-formylanthranilic acid	Amino Acid	Tryptophan Metabolism	Trp	43549	C05653	HMDB04089	1.14323	1.37254	0.988576	1.03087		0.409572	0.130816	0.85985	0.819414		0.609363	0.241812	0.915372	0.977189
picolinate	picolinate	Amino Acid	Tryptophan Metabolism	Trp	1512	C10164	HMDB02243	1.17261	1.85982	0.710092	0.832998		0.0757126	0.22136	0.0334286	0.572927		0.222923	0.351779	0.106205	0.965429
serotonin	serotonin	Amino Acid	Tryptophan Metabolism	Trp	2342	C00780	HMDB00259	1.10285	1.0086	1.25456	0.891405		0.719395	0.611614	0.910958	0.343725		0.841472	0.742921	0.950445	0.901274
tryptophan	tryptophan	Amino Acid	Tryptophan Metabolism	Trp	54	C00078	HMDB00929	0.972706	0.815046	1.11435	0.946746		0.183939	0.000321987	0.00233044	0.211645		0.399299	0.00206749	0.0192104	0.86637
tryptophan betaine	tryptophan betaine	Amino Acid	Tryptophan Metabolism	Trp	37097	C09213	HMDB61115	0.623275	0.58021	0.580889	0.853177		0.00562202	0.0172564	0.0083906	0.524133		0.0428679	0.0487333	0.0445067	0.965429
3-4-hydroxyphenyllactate	3-4-hydroxyphenyllactate	Amino Acid	Tyrosine Metabolism	Tyr	32197	C03672	HMDB00755	0.75502	0.665515	0.829526	0.75755		1.53746e-07	1.51348e-08	0.00211566	0.00484423		4.68927e-05	7.10172e-07	0.0190181	0.466497
3-methoxytyramine sulfate	3-methoxytyramine sulfate	Amino Acid	Tyrosine Metabolism	Tyr	44618	0	0	1.3635	1.34054	1.46463	1.12436		0.0144894	0.00319896	0.0178026	0.950226		0.0833825	0.0134577	0.0728831	0.986472
3-methoxytyrosine	3-methoxytyrosine	Amino Acid	Tyrosine Metabolism	Tyr	12017	0	HMDB01434	1.09557	1.12881	1.08188	1.05376		0.115565	0.0238582	0.370957	0.711029		0.294956	0.0616314	0.542647	0.977189
4-hydroxyphenylpyruvate	4-hydroxyphenylpyruvate	Amino Acid	Tyrosine Metabolism	Tyr	1669	C01179	HMDB00707	1.14616	0.841379	1.39815	1.1598		0.245745	0.205446	0.0184488	0.0625604		0.460011	0.334192	0.0742006	0.614637
4-methoxyphenol sulfate	4-methoxyphenol sulfate	Amino Acid	Tyrosine Metabolism	Tyr	48457	0	0	0.512923	0.401933	0.529018	0.739084		0.00304638	0.000574106	0.0248275	0.375864		0.0273492	0.00357352	0.0880511	0.906411
dopamine 3-O-sulfate	dopamine 3-O-sulfate	Amino Acid	Tyrosine Metabolism	Tyr	48407	C13690	HMDB06275	0.701217	0.449124	0.951467	0.590255		0.0879711	0.00250805	0.612159	0.378115		0.246158	0.0110863	0.754378	0.906411
dopamine 4-sulfate	dopamine 4-sulfate	Amino Acid	Tyrosine Metabolism	Tyr	48406	C13691	HMDB04148	0.669357	0.423842	0.936484	0.492868		0.0580195	0.00511253	0.435331	0.230151		0.198923	0.0190161	0.600796	0.86637
gentisate	gentisate	Amino Acid	Tyrosine Metabolism	Tyr	18280	C00628	HMDB00152	0.894364	0.70329	0.80387	1.62922		0.159639	0.0387972	0.132199	0.193475		0.367472	0.0913757	0.270609	0.84145
homovanillate HVA	homovanillate HVA	Amino Acid	Tyrosine Metabolism	Tyr	1101	C05582	HMDB00118	1.37235	1.33392	1.58834	0.835574		0.0309264	0.15921	0.000225021	0.448236		0.137702	0.277481	0.00415948	0.926862
N-acetyltyrosine	N-acetyltyrosine	Amino Acid	Tyrosine Metabolism	Tyr	32390	0	HMDB00866	1.07917	0.947349	1.20023	1.04978		0.83319	0.267024	0.236412	0.805338		0.909206	0.399228	0.402825	0.977189
N-formylphenylalanine	N-formylphenylalanine	Amino Acid	Tyrosine Metabolism	Tyr	48433	0	0	0.624547	0.521428	0.677403	0.723873		6.4516e-05	0.000198407	0.00542728	0.162797		0.00171108	0.00134476	0.0352196	0.816867
p-cresol glucuronide	p-cresol glucuronide	Amino Acid	Tyrosine Metabolism	Tyr	48841	0	HMDB11686	1.52645	1.84861	1.4157	1.05717		0.191502	0.143853	0.503675	0.183511		0.40143	0.25809	0.662159	0.835384
phenol sulfate	phenol sulfate	Amino Acid	Tyrosine Metabolism	Tyr	32553	C02180	HMDB60015	1.11996	0.776638	1.41709	1.09655		0.650013	0.0648503	0.0448366	0.759028		0.788286	0.137835	0.129011	0.977189
thyroxine	thyroxine	Amino Acid	Tyrosine Metabolism	Tyr	2761	C01829	HMDB01918	1.24655	1.13741	1.3914	1.09179		0.00206321	0.0373591	0.00343111	0.157846		0.0215043	0.0884284	0.0248683	0.816867
tyramine O-sulfate	tyramine O-sulfate	Amino Acid	Tyrosine Metabolism	Tyr	48408	0	HMDB06409	1.27563	0.450305	2.04489	1.05861		0.368966	0.202221	0.0223639	0.33289		0.575625	0.33071	0.0842098	0.898075
tyrosine	tyrosine	Amino Acid	Tyrosine Metabolism	Tyr	1299	C00082	HMDB00158	0.914092	0.73	1.0401	0.998922		0.112593	2.17066e-05	0.531011	0.837023		0.292133	0.000203708	0.683369	0.977189
vanillactate	vanillactate	Amino Acid	Tyrosine Metabolism	Tyr	54910	0	HMDB00913	0.927447	0.884215	0.995459	0.835059		0.190083	0.130266	0.780683	0.138236		0.40143	0.241527	0.868433	0.816867
vanillylmandelate VMA	vanillylmandelate VMA	Amino Acid	Tyrosine Metabolism	Tyr	1567	C05584	HMDB00291	0.985091	0.976461	1.01645	0.91468		0.524268	0.485027	0.970088	0.161351		0.692896	0.624844	0.981349	0.816867
2-oxoarginine	2-oxoarginine	Amino Acid	Urea cycle; Arginine and Proline Metabolism	Urea/Arg/Pro	55072	C03771	HMDB04225	0.787148	0.50786	0.980628	0.909068		0.0528346	1.42202e-05	0.758805	0.821996		0.194151	0.000137688	0.854006	0.977189
3-amino-2-piperidone	3-amino-2-piperidone	Amino Acid	Urea cycle; Arginine and Proline Metabolism	Urea/Arg/Pro	62853	0	HMDB00323	0.98235	0.898494	0.975839	1.2078		0.396131	0.0428325	0.395515	0.0138684		0.596096	0.0985955	0.565021	0.506628
4-guanidinobutanoate	4-guanidinobutanoate	Amino Acid	Guanidino and Acetamido Metabolism	Urea/Arg/Pro	15681	C01035	HMDB03464	0.673795	0.437522	0.809344	0.859168		0.000567183	4.2454e-08	0.0921803	0.72287		0.00887133	1.52335e-06	0.211995	0.977189
argininate	argininate	Amino Acid	Urea cycle; Arginine and Proline Metabolism	Urea/Arg/Pro	57461	0	HMDB03148	0.879062	0.73816	0.944216	1.03545		0.0691268	0.0116526	0.564944	0.898765		0.217759	0.0368295	0.71349	0.979638
arginine	arginine	Amino Acid	Urea cycle; Arginine and Proline Metabolism	Urea/Arg/Pro	1638	C00062	HMDB00517	0.967796	0.919842	0.997509	0.998985		0.530436	0.0762017	0.770021	0.829468		0.698847	0.158106	0.863442	0.977189
citrulline	citrulline	Amino Acid	Urea cycle; Arginine and Proline Metabolism	Urea/Arg/Pro	2132	C00327	HMDB00904	0.930397	0.817663	1.02474	0.932121		0.0746261	0.000837006	0.711461	0.352742		0.22098	0.00468416	0.818301	0.904088
dimethylarginine SDMA ADMA	dimethylarginine SDMA ADMA	Amino Acid	Urea cycle; Arginine and Proline Metabolism	Urea/Arg/Pro	36808	C03626	HMDB01539	0.979495	0.882204	1.04988	1.01324		0.617461	0.00463931	0.181601	0.824549		0.765551	0.0176874	0.330911	0.977189
guanidinosuccinate	guanidinosuccinate	Amino Acid	Guanidino and Acetamido Metabolism	Urea/Arg/Pro	32446	C03139	HMDB03157	0.849797	1.06257	0.695988	0.775648		0.097128	0.999696	0.00945685	0.271871		0.263325	0.999696	0.0484763	0.877467
homoarginine	homoarginine	Amino Acid	Urea cycle; Arginine and Proline Metabolism	Urea/Arg/Pro	22137	C01924	HMDB00670	0.990144	0.793604	1.10135	1.14888		0.810367	0.0119746	0.163943	0.316519		0.89714	0.0374591	0.313156	0.889776
homocitrulline	homocitrulline	Amino Acid	Urea cycle; Arginine and Proline Metabolism	Urea/Arg/Pro	22138	C02427	HMDB00679	1.07442	0.906033	1.14804	1.27369		0.762978	0.665673	0.292908	0.868994		0.874843	0.779386	0.45464	0.977189
N,N,N-trimethyl-alanylproline betaine TMAP	N,N,N-trimethyl-alanylproline betaine TMAP	Amino Acid	Urea cycle; Arginine and Proline Metabolism	Urea/Arg/Pro	62947	0	0	0.945051	0.867518	1.03742	0.865911		0.203407	0.00971961	0.388869	0.0609488		0.414099	0.0322877	0.557023	0.614637
N2,N5-diacetylornithine	N2,N5-diacetylornithine	Amino Acid	Urea cycle; Arginine and Proline Metabolism	Urea/Arg/Pro	43591	0	0	0.712608	0.904335	0.591787	0.593831		0.183464	0.929354	0.0512261	0.143628		0.399299	0.954387	0.141763	0.816867
N-acetylarginine	N-acetylarginine	Amino Acid	Urea cycle; Arginine and Proline Metabolism	Urea/Arg/Pro	33953	C02562	HMDB04620	1.12044	1.08028	1.16109	1.10049		0.19723	0.663693	0.113112	0.488778		0.409218	0.779386	0.24489	0.961788
N-acetylcitrulline	N-acetylcitrulline	Amino Acid	Urea cycle; Arginine and Proline Metabolism	Urea/Arg/Pro	48434	C15532	HMDB00856	1.38163	1.38461	1.54713	0.8905		0.107604	0.105969	0.0834408	0.625556		0.284687	0.205209	0.198824	0.977189
N-acetylproline	N-acetylproline	Amino Acid	Urea cycle; Arginine and Proline Metabolism	Urea/Arg/Pro	34387	0	0	1.09225	0.668547	1.3478	1.38823		0.888697	0.00966248	0.175797	0.247093		0.939523	0.0322877	0.324957	0.86637
N-delta-acetylornithine	N-delta-acetylornithine	Amino Acid	Urea cycle; Arginine and Proline Metabolism	Urea/Arg/Pro	43249	0	0	0.642798	0.603035	0.609508	0.837985		2.14018e-05	0.000194405	8.12079e-05	0.424758		0.000767948	0.00134476	0.0018347	0.922721
N-methylhydroxyproline	N-methylhydroxyproline	Amino Acid	Urea cycle; Arginine and Proline Metabolism	Urea/Arg/Pro	62068	0	0	0.98068	0.812468	1.04024	1.22064		0.0508189	0.149379	0.137293	0.189827		0.191755	0.265659	0.274796	0.83909
N-methylproline	N-methylproline	Amino Acid	Urea cycle; Arginine and Proline Metabolism	Urea/Arg/Pro	37431	0	0	0.841298	0.599154	0.939587	1.15004		0.0679831	0.0482903	0.213167	0.457813		0.217119	0.109914	0.375814	0.936595
ornithine	ornithine	Amino Acid	Urea cycle; Arginine and Proline Metabolism	Urea/Arg/Pro	1493	C00077	HMDB03374	0.935102	0.83212	0.958349	1.12064		0.132033	0.00423396	0.421253	0.0359501		0.325758	0.0166627	0.585919	0.614637
pro-hydroxy-pro	pro-hydroxy-pro	Amino Acid	Urea cycle; Arginine and Proline Metabolism	Urea/Arg/Pro	35127	0	HMDB06695	1.52635	1.52562	1.65702	1.14619		8.39124e-06	0.00066401	1.83045e-06	0.189056		0.00065127	0.00405046	0.000124064	0.83909
proline	proline	Amino Acid	Urea cycle; Arginine and Proline Metabolism	Urea/Arg/Pro	1898	C00148	HMDB00162	0.972576	0.673442	1.22173	0.980603		0.444856	6.01124e-07	0.00902711	0.743879		0.637001	1.07849e-05	0.0468937	0.977189
trans-4-hydroxyproline	trans-4-hydroxyproline	Amino Acid	Urea cycle; Arginine and Proline Metabolism	Urea/Arg/Pro	32306	C01157	HMDB00725	1.18518	0.964693	1.40555	1.08374		0.0981446	0.410762	0.000499839	0.526108		0.264904	0.561805	0.00709073	0.965429
urea	urea	Amino Acid	Urea cycle; Arginine and Proline Metabolism	Urea/Arg/Pro	1670	C00086	HMDB00294	0.912631	0.860516	0.983409	0.834027		0.0521395	0.0184121	0.624997	0.0480932		0.193717	0.0508206	0.760975	0.614637
1,5-anhydroglucitol 1,5-AG	1,5-anhydroglucitol 1,5-AG	Carbohydrate	Glycolysis, Gluconeogenesis, and Pyruvate Metabolism	Glucose	20675	C07326	HMDB02712	0.857438	0.714856	1.01295	0.753846		0.0195871	6.21487e-05	0.853963	0.0104727		0.103897	0.000491145	0.91389	0.506628
glucose	glucose	Carbohydrate	Glycolysis, Gluconeogenesis, and Pyruvate Metabolism	Glucose	48152	C00031	HMDB00122	1.09846	1.05641	1.11561	1.15187		0.0358984	0.133651	0.0924439	0.016977		0.153133	0.245564	0.211995	0.506808
glycerate	glycerate	Carbohydrate	Glycolysis, Gluconeogenesis, and Pyruvate Metabolism	Glucose	1572	C00258	HMDB00139	0.968008	0.914587	0.995092	1.02034		0.355935	0.0876617	0.856109	0.812986		0.565418	0.175323	0.914582	0.977189
lactate	lactate	Carbohydrate	Glycolysis, Gluconeogenesis, and Pyruvate Metabolism	Glucose	527	C00186	HMDB00190	0.952677	0.692244	1.11577	1.11701		0.336563	2.36759e-07	0.0169918	0.0794462		0.559171	5.77693e-06	0.0700338	0.692317
pyruvate	pyruvate	Carbohydrate	Glycolysis, Gluconeogenesis, and Pyruvate Metabolism	Glucose	48990	C00022	HMDB00243	1.28527	0.79667	1.67958	1.33537		0.0870088	0.108556	5.89864e-05	0.0276375		0.245143	0.209313	0.00163553	0.56164
erythronate	erythronate	Carbohydrate	Aminosugar Metabolism	N-sugar	42420	0	HMDB00613	1.01283	0.849742	1.16672	0.964474		0.99106	0.0115981	0.0125154	0.699545		0.994378	0.0368295	0.0587264	0.977189
glucuronate	glucuronate	Carbohydrate	Aminosugar Metabolism	N-sugar	15443	C00191	HMDB00127	1.4276	1.5389	1.36076	1.34898		0.0498749	0.517736	0.0451734	0.00611799		0.191344	0.655154	0.12937	0.466497
N-acetylglucosamine/N-acetylgalactosamine	N-acetylglucosamine/N-acetylgalactosamine	Carbohydrate	Aminosugar Metabolism	N-sugar	46539	0	HMDB00215	1.23153	1.13983	1.35771	1.08842		4.91848e-05	0.00601762	2.03496e-06	0.127035		0.00150014	0.0218497	0.000124133	0.816867
N-acetylneuraminate	N-acetylneuraminate	Carbohydrate	Aminosugar Metabolism	N-sugar	32377	C00270	HMDB00230	1.14851	1.13446	1.18766	1.06868		0.0176096	0.0351296	0.00998772	0.52668		0.0959092	0.0853748	0.0499386	0.965429
arabitol/xylitol	arabitol/xylitol	Carbohydrate	Pentose Metabolism	Pentose	48885	C01904	0	0.950629	0.852618	1.04852	0.90573		0.245876	0.0120992	0.601976	0.254481		0.460011	0.0376556	0.743331	0.86637
arabonate/xylonate	arabonate/xylonate	Carbohydrate	Pentose Metabolism	Pentose	48255	0	0	0.933696	0.874417	0.951672	1.02707		0.317567	0.0863313	0.591634	0.556842		0.541157	0.173231	0.739542	0.965429
ribitol	ribitol	Carbohydrate	Pentose Metabolism	Pentose	15772	C00474	HMDB00508	1.13112	1.05474	1.25547	0.955614		0.0426598	0.332253	0.00157095	0.77701		0.170082	0.470242	0.016242	0.977189
ribonate	ribonate	Carbohydrate	Pentose Metabolism	Pentose	27731	C01685	HMDB00867	1.20904	1.04547	1.37956	1.11327		0.0232848	0.530135	0.0108634	0.0867514		0.117175	0.662669	0.0534411	0.710089
ribulonate/xylulonate/lyxonate	ribulonate/xylulonate/lyxonate	Carbohydrate	Pentose Metabolism	Pentose	61858	0	0	0.781577	0.60421	0.837158	1.0557		0.741733	0.327788	0.32668	0.120943		0.856888	0.46906	0.492037	0.810718
fructose	fructose	Carbohydrate	Fructose, Mannose and Galactose Metabolism	Sugar	48195	C00095	HMDB00660	0.992272	0.669934	1.31628	0.838621		0.936964	0.0259255	0.110827	0.548876		0.967086	0.0664478	0.24315	0.965429
galactonate	galactonate	Carbohydrate	Fructose, Mannose and Galactose Metabolism	Sugar	27719	C00880	HMDB00565	0.404467	0.286033	0.423227	0.64116		0.000466001	9.55329e-05	0.00322258	0.328887		0.00808343	0.000710672	0.023684	0.891648
mannitol/sorbitol	mannitol/sorbitol	Carbohydrate	Fructose, Mannose and Galactose Metabolism	Sugar	46142	C00794	HMDB00247	0.978525	0.80988	1.1507	0.890358		0.754534	0.250712	0.617564	0.900579		0.868426	0.383295	0.759505	0.979638
mannose	mannose	Carbohydrate	Fructose, Mannose and Galactose Metabolism	Sugar	48153	C00159	HMDB00169	1.34007	1.43637	1.28371	1.2678		3.74116e-06	1.05797e-06	0.00200914	0.0177465		0.000647535	1.79266e-05	0.018855	0.506808
sucrose	sucrose	Carbohydrate	Disaccharides and Oligosaccharides	Sugar	1519	C00089	HMDB00258	2.4189	0.979007	3.23092	3.58965		0.317597	0.102036	0.00185918	0.817776		0.541157	0.198856	0.0182919	0.977189
bilirubin E,E	bilirubin E,E	Cofactors and Vitamins	Hemoglobin and Porphyrin Metabolism	Heme	32586	0	0	0.859363	0.985437	0.788668	0.755675		0.143378	0.918425	0.0360995	0.135493		0.341642	0.949558	0.112926	0.816867
bilirubin E,Z or Z,E	bilirubin E,Z or Z,E	Cofactors and Vitamins	Hemoglobin and Porphyrin Metabolism	Heme	47886	0	HMDB00488	0.890672	0.992317	0.83597	0.800365		0.11391	0.755381	0.0398148	0.0524537		0.292133	0.845472	0.11964	0.614637
bilirubin Z,Z	bilirubin Z,Z	Cofactors and Vitamins	Hemoglobin and Porphyrin Metabolism	Heme	43807	C00486	HMDB00054	0.831487	0.863324	0.810902	0.813291		0.0605304	0.210954	0.0554023	0.161742		0.202814	0.340336	0.148878	0.816867
biliverdin	biliverdin	Cofactors and Vitamins	Hemoglobin and Porphyrin Metabolism	Heme	2137	C00500	HMDB01008	0.772981	1.03808	0.61902	0.570481		0.111728	0.499119	0.00516404	0.00726543		0.291257	0.63761	0.0338717	0.492435
beta-cryptoxanthin	beta-cryptoxanthin	Cofactors and Vitamins	Vitamin A Metabolism	Vit A	57591	0	HMDB33844	0.675819	0.826396	0.472145	0.900522		7.08491e-05	0.0579347	3.40255e-07	0.565639		0.00180075	0.126215	3.27154e-05	0.965429
carotene diol 1	carotene diol 1	Cofactors and Vitamins	Vitamin A Metabolism	Vit A	57635	0	0	0.843945	0.819601	0.745742	1.19093		0.00434844	0.017346	0.000442285	0.142918		0.0353673	0.0487605	0.00646826	0.816867
carotene diol 2	carotene diol 2	Cofactors and Vitamins	Vitamin A Metabolism	Vit A	57636	0	0	0.801146	0.816805	0.685886	1.09951		0.00190025	0.0260491	7.76548e-05	0.345506		0.0206992	0.066485	0.0018219	0.901274
carotene diol 3	carotene diol 3	Cofactors and Vitamins	Vitamin A Metabolism	Vit A	57637	0	0	0.965382	1.00428	0.823974	1.28299		0.0546692	0.311657	0.0160814	0.0507176		0.195019	0.449434	0.0670217	0.614637
retinol Vitamin A	retinol Vitamin A	Cofactors and Vitamins	Vitamin A Metabolism	Vit A	1806	C00473	HMDB00305	1.02589	0.836935	1.20155	0.977514		0.978981	0.00212116	0.00561428	0.755249		0.990346	0.00972863	0.0353063	0.977189
pantoate	pantoate	Cofactors and Vitamins	Pantothenate and CoA Metabolism	Vit B2, B5, B6	63061	C00522	0	1.20002	0.808913	1.56844	1.08581		0.671901	0.0305188	0.347039	0.698624		0.802074	0.0756766	0.517588	0.977189
pantothenate	pantothenate	Cofactors and Vitamins	Pantothenate and CoA Metabolism	Vit B2, B5, B6	1508	C00864	HMDB00210	1.13207	1.20335	1.11848	0.996375		0.199584	0.111618	0.410431	0.783964		0.411305	0.213439	0.579543	0.977189
pyridoxal	pyridoxal	Cofactors and Vitamins	Vitamin B6 Metabolism	Vit B2, B5, B6	1651	C00250	HMDB01545	1.11241	1.11946	1.13602	1.02604		0.0539005	0.200786	0.0504541	0.395574		0.195019	0.329245	0.140652	0.908115
pyridoxate	pyridoxate	Cofactors and Vitamins	Vitamin B6 Metabolism	Vit B2, B5, B6	31555	C00847	HMDB00017	1.05347	1.2003	1.04897	0.705182		0.353843	0.81741	0.260332	0.0219041		0.565418	0.890393	0.422348	0.506808
1-methylnicotinamide	1-methylnicotinamide	Cofactors and Vitamins	Nicotinate and Nicotinamide Metabolism	Vit B3 - NAD	27665	C02918	HMDB00699	0.958774	1.02026	0.937047	0.870929		0.333862	0.882376	0.221435	0.44731		0.559171	0.931228	0.38483	0.926862
N1-Methyl-2-pyridone-5-carboxamide	N1-Methyl-2-pyridone-5-carboxamide	Cofactors and Vitamins	Nicotinate and Nicotinamide Metabolism	Vit B3 - NAD	40469	C05842	HMDB04193	0.993394	1.03985	1.0093	0.832562		0.281899	0.849782	0.243645	0.235576		0.504764	0.912618	0.408305	0.86637
nicotinamide	nicotinamide	Cofactors and Vitamins	Nicotinate and Nicotinamide Metabolism	Vit B3 - NAD	594	C00153	HMDB01406	1.14496	1.38335	0.993084	1.00209		0.305022	0.137763	0.819564	0.79877		0.533134	0.249363	0.891788	0.977189
quinolinate	quinolinate	Cofactors and Vitamins	Nicotinate and Nicotinamide Metabolism	Vit B3 - NAD	1899	C03722	HMDB00232	1.1008	1.06302	1.20977	0.87523		0.439249	0.533074	0.115237	0.163698		0.633432	0.663623	0.246647	0.816867
trigonelline N'-methylnicotinate	trigonelline N'-methylnicotinate	Cofactors and Vitamins	Nicotinate and Nicotinamide Metabolism	Vit B3 - NAD	32401	C01004	HMDB00875	0.397652	0.352372	0.336839	0.686871		1.44272e-09	4.41813e-07	2.80455e-08	0.167347		8.80056e-07	8.3023e-06	8.55387e-06	0.816867
ascorbic acid 2-sulfate	ascorbic acid 2-sulfate	Cofactors and Vitamins	Ascorbate and Aldarate Metabolism	Vit C	63590	0	0	1.09754	1.12434	1.0451	1.18483		0.218927	0.177143	0.709482	0.0220698		0.432185	0.301836	0.818301	0.506808
ascorbic acid 3-sulfate	ascorbic acid 3-sulfate	Cofactors and Vitamins	Ascorbate and Aldarate Metabolism	Vit C	63687	0	0	0.900657	0.910866	0.856627	1.00423		0.0707941	0.164157	0.0535053	0.942426		0.218209	0.282073	0.145706	0.986472
gulonate	gulonate	Cofactors and Vitamins	Ascorbate and Aldarate Metabolism	Vit C	46957	C00257	HMDB03290	1.18592	1.09776	1.31615	1.02228		0.613818	0.43933	5.83684e-05	0.860874		0.762584	0.589001	0.00163553	0.977189
oxalate ethanedioate	oxalate ethanedioate	Cofactors and Vitamins	Ascorbate and Aldarate Metabolism	Vit C	20694	C00209	HMDB02329	0.841399	0.843174	0.80301	0.94925		0.00287679	0.0358872	0.00675502	0.676541		0.0269976	0.0862111	0.0378033	0.977189
threonate	threonate	Cofactors and Vitamins	Ascorbate and Aldarate Metabolism	Vit C	27738	C01620	HMDB00943	0.922822	0.995731	0.821686	1.03898		0.0373509	0.574392	0.00777589	0.464344		0.158222	0.704989	0.0421854	0.936595
alpha-tocopherol	alpha-tocopherol	Cofactors and Vitamins	Tocopherol Metabolism	Vit E	1561	C02477	HMDB01893	0.983407	0.866326	1.04655	1.08704		0.487089	0.00267728	0.417698	0.0276494		0.669199	0.0117492	0.584394	0.56164
gamma-CEHC	gamma-CEHC	Cofactors and Vitamins	Tocopherol Metabolism	Vit E	44876	0	HMDB01931	0.869629	0.709144	0.922976	1.10873		0.0246797	0.00142184	0.164792	0.609705		0.119481	0.00693856	0.313156	0.972487
gamma-tocopherol/beta-tocopherol	gamma-tocopherol/beta-tocopherol	Cofactors and Vitamins	Tocopherol Metabolism	Vit E	52473	0	0	0.950639	0.778107	1.02202	1.16669		0.399151	0.0235518	0.972591	0.238856		0.596096	0.0616314	0.982252	0.86637
2-methylcitrate/homocitrate	2-methylcitrate/homocitrate	Energy	TCA Cycle	TCA	52282	0	0	0.985848	1.02082	0.961394	0.971255		0.167647	0.913745	0.209598	0.424418		0.375973	0.949548	0.371671	0.922721
aconitate cis or trans	aconitate cis or trans	Energy	TCA Cycle	TCA	46173	0	0	1.04239	0.909226	1.17664	0.977761		0.39174	0.154251	0.00976585	0.978725		0.594432	0.271161	0.0495171	0.993932
alpha-ketoglutarate	alpha-ketoglutarate	Energy	TCA Cycle	TCA	528	C00026	HMDB00208	1.12698	0.914637	1.29589	1.15595		0.202426	0.234758	0.00100633	0.0644865		0.414099	0.367186	0.0115823	0.614637
citraconate/glutaconate	citraconate/glutaconate	Energy	TCA Cycle	TCA	47076	0	0	0.384572	0.258744	0.399617	0.650325		1.05454e-05	2.2204e-07	5.76627e-05	0.281912		0.000714744	5.6435e-06	0.00163553	0.87843
citrate	citrate	Energy	TCA Cycle	TCA	1564	C00158	HMDB00094	1.06358	1.0177	1.11985	1.01207		0.2781	0.722235	0.144524	0.544302		0.500415	0.821946	0.283363	0.965429
fumarate	fumarate	Energy	TCA Cycle	TCA	1643	C00122	HMDB00134	0.970443	0.90627	1.01494	0.998342		0.639631	0.140439	0.840235	0.906788		0.78035	0.253455	0.905554	0.980746
isocitrate	isocitrate	Energy	TCA Cycle	TCA	12110	C00311	HMDB00193	1.03001	1.05153	0.990155	1.09357		0.985627	0.802359	0.537501	0.375765		0.993773	0.885061	0.688814	0.906411
malate	malate	Energy	TCA Cycle	TCA	1303	C00149	HMDB00156	1.03706	0.900825	1.19032	0.924435		0.768265	0.120245	0.0587111	0.423107		0.875186	0.227601	0.157078	0.922721
phosphate	phosphate	Energy	Oxidative Phosphorylation	TCA	42109	C00009	HMDB01429	0.934495	0.883776	0.984155	0.914181		0.453794	0.189734	0.921916	0.536758		0.643754	0.317129	0.958039	0.965429
succinate	succinate	Energy	TCA Cycle	TCA	1437	C00042	HMDB00254	1.06872	0.945348	1.12169	1.21755		0.454874	0.979657	0.474515	0.0292082		0.643789	0.986123	0.636163	0.56164
succinylcarnitine C4-DC	succinylcarnitine C4-DC	Energy	TCA Cycle	TCA	37058	0	HMDB61717	1.04895	0.937329	1.16272	0.991163		0.448991	0.758515	0.0913067	0.580788		0.639918	0.845876	0.211776	0.970594
11beta-hydroxyandrosterone glucuronide	11beta-hydroxyandrosterone glucuronide	Lipid	Androgenic Steroids	Androgenic ster	63251	0	0	1.29729	1.40587	1.30825	0.997969		0.0191584	0.00920183	0.0320251	0.849854		0.102514	0.0310117	0.103361	0.977189
16a-hydroxy DHEA 3-sulfate	16a-hydroxy DHEA 3-sulfate	Lipid	Androgenic Steroids	Androgenic ster	38168	0	0	1.50011	1.43866	1.68576	1.10868		0.0201722	0.163937	0.00902187	0.51957		0.105172	0.282073	0.0468937	0.965429
5alpha-androstan-3alpha,17alpha-diol monosulfate	5alpha-androstan-3alpha,17alpha-diol monosulfate	Lipid	Androgenic Steroids	Androgenic ster	37183	0	0	1.13416	1.51827	0.865698	0.973411		0.292332	0.798987	0.087274	0.442697		0.515383	0.882939	0.206345	0.926862
5alpha-androstan-3alpha,17beta-diol monosulfate 1	5alpha-androstan-3alpha,17beta-diol monosulfate 1	Lipid	Androgenic Steroids	Androgenic ster	37186	0	0	1.04494	1.3493	0.865673	0.819775		0.104027	0.664884	0.0421747	0.294416		0.277103	0.779386	0.12458	0.889079
5alpha-androstan-3beta,17alpha-diol disulfate	5alpha-androstan-3beta,17alpha-diol disulfate	Lipid	Androgenic Steroids	Androgenic ster	37187	0	0	0.977688	1.18326	0.776831	1.05879		0.50203	0.686521	0.134069	0.984724		0.677259	0.794644	0.27092	0.993932
5alpha-androstan-3beta,17beta-diol disulfate	5alpha-androstan-3beta,17beta-diol disulfate	Lipid	Androgenic Steroids	Androgenic ster	37190	C12525	HMDB00493	0.885796	0.930643	0.900365	0.732818		0.0667357	0.188428	0.111211	0.255175		0.214257	0.316642	0.24315	0.86637
5alpha-androstan-3beta,17beta-diol monosulfate 2	5alpha-androstan-3beta,17beta-diol monosulfate 2	Lipid	Androgenic Steroids	Androgenic ster	37192	0	0	1.10354	1.54236	0.849109	0.767062		0.0891469	0.867702	0.0246637	0.260822		0.24718	0.922122	0.0880511	0.86637
andro steroid monosulfate C19H28O6S 1	andro steroid monosulfate C19H28O6S 1	Lipid	Androgenic Steroids	Androgenic ster	32827	C04555	HMDB02759	1.53951	1.4927	1.74818	1.04483		0.0132011	0.0952627	0.0061398	0.756966		0.0766918	0.188481	0.0363472	0.977189
androstenediol 3alpha, 17alpha monosulfate 2	androstenediol 3alpha, 17alpha monosulfate 2	Lipid	Androgenic Steroids	Androgenic ster	37207	0	0	1.30555	1.3435	1.3866	0.975232		0.0616234	0.0821064	0.0690572	0.759878		0.204295	0.166395	0.176784	0.977189
androstenediol 3alpha, 17alpha monosulfate 3	androstenediol 3alpha, 17alpha monosulfate 3	Lipid	Androgenic Steroids	Androgenic ster	37209	0	0	0.855203	1.02303	0.751103	0.746375		0.0307368	0.328342	0.0151401	0.157003		0.137702	0.46906	0.0664421	0.816867
androstenediol 3beta,17beta disulfate 1	androstenediol 3beta,17beta disulfate 1	Lipid	Androgenic Steroids	Androgenic ster	37202	C04295	HMDB03818	0.812824	0.824318	0.831768	0.72915		0.0942792	0.133556	0.173637	0.260621		0.259055	0.245564	0.322537	0.86637
androstenediol 3beta,17beta disulfate 2	androstenediol 3beta,17beta disulfate 2	Lipid	Androgenic Steroids	Androgenic ster	37203	C04295	HMDB03818	0.971555	0.978919	0.980339	0.927751		0.498737	0.63999	0.521265	0.701157		0.677259	0.766983	0.673669	0.977189
androstenediol 3beta,17beta monosulfate 1	androstenediol 3beta,17beta monosulfate 1	Lipid	Androgenic Steroids	Androgenic ster	37211	0	HMDB03818	0.961801	1.13601	0.868646	0.805269		0.231806	0.825988	0.100568	0.432591		0.448719	0.893356	0.228054	0.922721
androstenediol 3beta,17beta monosulfate 2	androstenediol 3beta,17beta monosulfate 2	Lipid	Androgenic Steroids	Androgenic ster	37210	0	0	0.975043	1.04483	0.942784	0.897566		0.636086	0.869904	0.357365	0.97219		0.77758	0.922855	0.529449	0.992438
androsterone glucuronide	androsterone glucuronide	Lipid	Androgenic Steroids	Androgenic ster	61846	C11135	HMDB02829	1.2582	1.42892	1.19717	1.01635		0.0738804	0.105693	0.126283	0.322361		0.22098	0.205209	0.261127	0.889776
androsterone sulfate	androsterone sulfate	Lipid	Androgenic Steroids	Androgenic ster	31591	0	HMDB02759	0.9764	1.0845	0.913347	0.894622		0.0665676	0.246045	0.118713	0.346726		0.214257	0.380933	0.250561	0.901274
dehydroepiandrosterone sulfate DHEA-S	dehydroepiandrosterone sulfate DHEA-S	Lipid	Androgenic Steroids	Androgenic ster	32425	C04555	HMDB01032	0.912128	0.962834	0.87722	0.889355		0.272388	0.485535	0.226127	0.637148		0.494514	0.624844	0.389653	0.977189
epiandrosterone sulfate	epiandrosterone sulfate	Lipid	Androgenic Steroids	Androgenic ster	33973	0	0	0.959652	1.1143	0.838905	0.931939		0.11398	0.470064	0.0622319	0.554628		0.292133	0.615319	0.164335	0.965429
etiocholanolone glucuronide	etiocholanolone glucuronide	Lipid	Androgenic Steroids	Androgenic ster	47112	0	HMDB04484	1.25699	1.57319	1.05244	1.07655		0.0633588	0.0119691	0.60145	0.178621		0.207328	0.0374591	0.743331	0.835384
3b-hydroxy-5-cholenoic acid	3b-hydroxy-5-cholenoic acid	Lipid	Secondary Bile Acid Metabolism	Bile products	43507	0	HMDB00308	1.15434	1.30848	1.18458	0.686512		0.8396	0.0682037	0.969175	0.0408399		0.911925	0.143959	0.981349	0.614637
chenodeoxycholate	chenodeoxycholate	Lipid	Primary Bile Acid Metabolism	Bile products	1563	C02528	HMDB00518	1.04766	0.554708	1.45536	1.06937		0.204858	0.0171932	0.93121	0.772755		0.414099	0.0487333	0.963982	0.977189
cholate	cholate	Lipid	Primary Bile Acid Metabolism	Bile products	22842	C00695	HMDB00619	1.16767	0.991853	1.31478	1.17045		0.338183	0.0360391	0.843219	0.811922		0.559171	0.0862111	0.907167	0.977189
deoxycholate	deoxycholate	Lipid	Secondary Bile Acid Metabolism	Bile products	1114	C04483	HMDB00626	1.29727	0.894986	1.76613	0.916966		0.0330438	0.306726	0.000817492	0.707464		0.143977	0.443372	0.00997341	0.977189
deoxycholic acid glucuronide	deoxycholic acid glucuronide	Lipid	Secondary Bile Acid Metabolism	Bile products	63610	0	0	1.31682	0.90867	1.61184	1.45915		0.877968	0.249074	0.178333	0.843118		0.933032	0.38215	0.328107	0.977189
glyco-beta-muricholate	glyco-beta-muricholate	Lipid	Primary Bile Acid Metabolism	Bile products	62066	0	0	1.58093	1.29777	1.95847	1.17434		0.0117033	0.0954762	0.00271133	0.281648		0.0728468	0.188481	0.0209356	0.87843
glycochenodeoxycholate	glycochenodeoxycholate	Lipid	Primary Bile Acid Metabolism	Bile products	32346	C05466	HMDB00637	0.735734	0.420838	0.952979	0.875833		0.236373	0.000786499	0.488098	0.898765		0.450585	0.00444226	0.649445	0.979638
glycochenodeoxycholate 3-sulfate	glycochenodeoxycholate 3-sulfate	Lipid	Primary Bile Acid Metabolism	Bile products	52974	0	0	0.876653	0.805696	0.946142	0.848196		0.3518	0.25697	0.65999	0.46235		0.565418	0.38993	0.783256	0.936595
glycochenodeoxycholate glucuronide 1	glycochenodeoxycholate glucuronide 1	Lipid	Primary Bile Acid Metabolism	Bile products	52983	0	0	1.58363	1.09427	2.14381	1.15077		0.012374	0.996681	5.29931e-05	0.370546		0.0740012	0.998317	0.00163553	0.906411
glycocholate	glycocholate	Lipid	Primary Bile Acid Metabolism	Bile products	18476	C01921	HMDB00138	0.898031	0.482658	1.20323	1.02838		0.960795	0.0318737	0.0895636	0.669437		0.978439	0.0783989	0.210941	0.977189
glycocholenate sulfate	glycocholenate sulfate	Lipid	Secondary Bile Acid Metabolism	Bile products	32599	0	0	0.948017	0.848137	1.02444	0.970493		0.420682	0.079491	0.820147	0.868794		0.622854	0.163264	0.891788	0.977189
glycodeoxycholate	glycodeoxycholate	Lipid	Secondary Bile Acid Metabolism	Bile products	18477	C05464	HMDB00631	1.33371	0.659276	1.89446	1.3547		0.0118716	0.211454	0.000325771	0.155447		0.0731485	0.340336	0.00559699	0.816867
glycodeoxycholate 3-sulfate	glycodeoxycholate 3-sulfate	Lipid	Secondary Bile Acid Metabolism	Bile products	52975	0	0	1.4595	1.21024	1.88533	0.82836		0.0494838	0.363415	0.0023116	0.944301		0.191344	0.505439	0.0192104	0.986472
glycohyocholate	glycohyocholate	Lipid	Secondary Bile Acid Metabolism	Bile products	42574	0	0	0.776071	0.602352	0.854264	0.975124		0.466236	0.141036	0.755567	0.778778		0.652303	0.253782	0.851933	0.977189
glycolithocholate	glycolithocholate	Lipid	Secondary Bile Acid Metabolism	Bile products	31912	C15557	HMDB00698	0.842948	0.609849	0.927314	1.17012		0.52032	0.111031	0.932376	0.510618		0.691493	0.212983	0.963982	0.965429
glycolithocholate sulfate	glycolithocholate sulfate	Lipid	Secondary Bile Acid Metabolism	Bile products	32620	C11301	HMDB02639	0.842379	0.753107	0.908159	0.869845		0.605993	0.478437	0.736101	0.849787		0.760609	0.622274	0.836167	0.977189
glycoursodeoxycholate	glycoursodeoxycholate	Lipid	Secondary Bile Acid Metabolism	Bile products	39379	0	HMDB00708	1.01462	0.499048	1.46584	0.964736		0.577504	0.0166559	0.290869	0.86364		0.735444	0.0482072	0.453785	0.977189
hyocholate	hyocholate	Lipid	Secondary Bile Acid Metabolism	Bile products	34093	C17649	HMDB00760	1.07075	0.971887	1.07521	1.30111		0.189976	0.0495004	0.6564	0.540399		0.40143	0.111834	0.782865	0.965429
isoursodeoxycholate	isoursodeoxycholate	Lipid	Secondary Bile Acid Metabolism	Bile products	57577	C17662	HMDB00686	1.3561	0.819949	1.90104	1.08295		0.363648	0.862463	0.0692699	0.86717		0.572655	0.920688	0.176784	0.977189
lithocholate sulfate 1	lithocholate sulfate 1	Lipid	Secondary Bile Acid Metabolism	Bile products	62526	0	0	0.827274	0.893111	0.757147	0.870198		0.162533	0.359291	0.112183	0.759039		0.371331	0.502677	0.244398	0.977189
tauro-beta-muricholate	tauro-beta-muricholate	Lipid	Primary Bile Acid Metabolism	Bile products	33983	0	HMDB00932	2.51311	2.28893	2.9514	1.78375		0.00108747	0.0550911	8.76743e-05	0.194416		0.0144208	0.122648	0.00191005	0.84145
taurochenodeoxycholate	taurochenodeoxycholate	Lipid	Primary Bile Acid Metabolism	Bile products	18494	C05465	HMDB00951	1.22159	0.740259	1.65242	1.14709		0.491976	0.153112	0.0155018	0.803444		0.672881	0.270719	0.0670217	0.977189
taurochenodeoxycholic acid 3-sulfate	taurochenodeoxycholic acid 3-sulfate	Lipid	Secondary Bile Acid Metabolism	Bile products	62890	0	HMDB02486	1.07188	1.06346	1.11539	0.965437		0.395081	0.279128	0.366884	0.773344		0.596096	0.412272	0.539275	0.977189
taurocholate	taurocholate	Lipid	Primary Bile Acid Metabolism	Bile products	18497	C05122	HMDB00036	1.66832	1.03999	2.30549	1.35249		0.0740861	0.92327	0.00133576	0.748892		0.22098	0.951343	0.0145503	0.977189
taurocholenate sulfate	taurocholenate sulfate	Lipid	Secondary Bile Acid Metabolism	Bile products	32807	0	0	1.2044	1.17577	1.29852	0.999738		0.175926	0.155988	0.147058	0.72585		0.386278	0.272668	0.285686	0.977189
taurodeoxycholate	taurodeoxycholate	Lipid	Secondary Bile Acid Metabolism	Bile products	12261	C05463	HMDB00896	2.13565	1.0744	3.19525	1.65068		0.00515741	0.326637	2.24866e-05	0.200349		0.0403336	0.46882	0.000914455	0.854775
taurodeoxycholic acid 3-sulfate	taurodeoxycholic acid 3-sulfate	Lipid	Secondary Bile Acid Metabolism	Bile products	62889	0	0	2.08374	1.67881	2.77894	1.04833		0.00412491	0.0186408	0.000330314	0.926874		0.0340026	0.0512203	0.00559699	0.985177
taurolithocholate 3-sulfate	taurolithocholate 3-sulfate	Lipid	Secondary Bile Acid Metabolism	Bile products	36850	C03642	HMDB02580	1.04179	0.992186	1.08765	1.02984		0.570365	0.63555	0.47266	0.908726		0.732551	0.763161	0.635071	0.980763
ursodeoxycholate	ursodeoxycholate	Lipid	Secondary Bile Acid Metabolism	Bile products	1605	C07880	HMDB00946	1.41339	0.820237	1.98391	1.20578		0.447564	0.482187	0.0373383	0.880581		0.639376	0.623166	0.114366	0.977189
corticosterone	corticosterone	Lipid	Corticosteroids	Corticosteroids	5983	C02140	HMDB01547	3.7995	2.76899	5.47187	1.44767		7.14029e-06	0.000284028	1.27736e-06	0.645358		0.00065127	0.00186298	9.73988e-05	0.977189
cortisol	cortisol	Lipid	Corticosteroids	Corticosteroids	1712	C00735	HMDB00063	1.70342	1.31718	2.28202	0.962869		0.000120758	0.0137482	3.23445e-06	0.846666		0.00294649	0.0409093	0.000179365	0.977189
cortisone	cortisone	Lipid	Corticosteroids	Corticosteroids	1769	C00762	HMDB02802	1.19744	1.21658	1.28096	0.906214		0.0159943	0.0101784	0.0110833	0.308771		0.0911825	0.0333806	0.0540864	0.889776
cortolone glucuronide 1	cortolone glucuronide 1	Lipid	Corticosteroids	Corticosteroids	57699	0	0	1.18695	1.29261	1.08161	1.23476		0.0830164	0.00518752	0.914549	0.0597185		0.237746	0.0191781	0.952005	0.614637
3-hydroxydecanoylcarnitine	3-hydroxydecanoylcarnitine	Lipid	Fatty Acid Metabolism (Acyl Carnitine, Hydroxy)	DC&OH-Carn	63358	0	HMDB61636	0.983324	1.35863	0.723335	0.819473		0.432622	0.00755371	0.00673348	0.216883		0.630318	0.0261805	0.0378033	0.86637
3-hydroxyhexanoylcarnitine 1	3-hydroxyhexanoylcarnitine 1	Lipid	Fatty Acid Metabolism (Acyl Carnitine, Hydroxy)	DC&OH-Carn	62557	0	0	1.31462	1.71216	1.00423	1.24337		0.379793	0.0578795	0.709859	0.415282		0.582094	0.126215	0.818301	0.922721
adipoylcarnitine C6-DC	adipoylcarnitine C6-DC	Lipid	Fatty Acid Metabolism (Acyl Carnitine, Dicarboxylate)	DC&OH-Carn	52988	0	HMDB61677	1.24136	1.44457	1.15875	0.982627		0.0116753	0.000772341	0.14048	0.988881		0.0728468	0.00440306	0.278555	0.993932
octadecanedioylcarnitine C18-DC	octadecanedioylcarnitine C18-DC	Lipid	Fatty Acid Metabolism (Acyl Carnitine, Dicarboxylate)	DC&OH-Carn	61867	0	0	0.994552	1.17029	0.842702	1.00585		0.778207	0.0791175	0.0368446	0.794331		0.877415	0.163046	0.114366	0.977189
octadecenedioylcarnitine C181-DC	octadecenedioylcarnitine C181-DC	Lipid	Fatty Acid Metabolism (Acyl Carnitine, Dicarboxylate)	DC&OH-Carn	61865	0	0	0.970113	1.23473	0.797471	0.823398		0.232911	0.247097	0.00907124	0.152112		0.448719	0.381592	0.0468937	0.816867
pimeloylcarnitine/3-methyladipoylcarnitine C7-DC	pimeloylcarnitine/3-methyladipoylcarnitine C7-DC	Lipid	Fatty Acid Metabolism (Acyl Carnitine, Dicarboxylate)	DC&OH-Carn	53224	0	0	1.05922	1.32415	0.905173	0.857341		0.705776	0.127779	0.476481	0.536923		0.831813	0.237638	0.637398	0.965429
S-3-hydroxybutyrylcarnitine	S-3-hydroxybutyrylcarnitine	Lipid	Fatty Acid Metabolism (Acyl Carnitine, Hydroxy)	DC&OH-Carn	52984	0	HMDB13127	1.45611	1.54827	1.40915	1.3665		0.0121247	0.0209725	0.0161511	0.104195		0.0739606	0.0568588	0.0670217	0.756656
16 or 17-methylstearate a190 or i190	16 or 17-methylstearate a190 or i190	Lipid	Fatty Acid, Branched	FA other	38296	0	HMDB37397	1.24261	1.76405	0.86706	1.05684		0.0346698	2.35409e-11	0.0687126	0.746274		0.14999	7.35135e-09	0.176784	0.977189
2-hydroxyglutarate	2-hydroxyglutarate	Lipid	Fatty Acid, Dicarboxylate	DC-FA	52294	C02630	HMDB0059655	1.01479	0.897535	1.12404	0.984073		0.518779	0.0721059	0.137675	0.886145		0.691493	0.15115	0.274796	0.979638
3-carboxy-4-methyl-5-pentyl-2-furanpropionate 3-CMPFP	3-carboxy-4-methyl-5-pentyl-2-furanpropionate 3-CMPFP	Lipid	Fatty Acid, Dicarboxylate	DC-FA	61871	0	0	0.867297	0.887055	0.809302	0.988184		0.0509252	0.210951	0.0193443	0.910019		0.191755	0.340336	0.0766235	0.980763
3-carboxy-4-methyl-5-propyl-2-furanpropanoate CMPF	3-carboxy-4-methyl-5-propyl-2-furanpropanoate CMPF	Lipid	Fatty Acid, Dicarboxylate	DC-FA	31787	0	HMDB61112	1.06758	1.04013	1.02059	1.27247		0.441675	0.817316	0.16021	0.366608		0.633934	0.890393	0.307321	0.906411
3-hydroxyadipate	3-hydroxyadipate	Lipid	Fatty Acid, Dicarboxylate	DC-FA	62069	0	HMDB00345	1.16887	1.25472	1.22431	0.795509		0.138337	0.0229658	0.19744	0.643289		0.334862	0.0606456	0.357384	0.977189
3-hydroxydodecanedioate	3-hydroxydodecanedioate	Lipid	Fatty Acid, Dicarboxylate	DC-FA	62915	0	HMDB00413	1.36159	2.58726	0.598479	0.575197		0.830697	0.000696232	0.00509873	0.159003		0.908313	0.00412331	0.0338717	0.816867
3-methyladipate	3-methyladipate	Lipid	Fatty Acid, Dicarboxylate	DC-FA	36749	0	HMDB00555	0.890665	1.07963	0.730592	0.89344		0.765777	0.23269	0.134128	0.871078		0.875186	0.365924	0.27092	0.977189
azelate C9-DC	azelate C9-DC	Lipid	Fatty Acid, Dicarboxylate	DC-FA	18362	C08261	HMDB00784	0.920517	0.422683	1.22367	1.25981		0.00496267	3.0748e-06	0.308279	0.800848		0.0393147	3.75126e-05	0.471187	0.977189
branched chain 140 dicarboxylic acid	branched chain 140 dicarboxylic acid	Lipid	Fatty Acid, Dicarboxylate	DC-FA	63191	0	0	0.660116	0.601317	0.645869	0.846496		7.00416e-06	0.000426084	7.2312e-05	0.407564		0.00065127	0.00270741	0.00180793	0.920793
decadienedioic acid C102-DC	decadienedioic acid C102-DC	Lipid	Fatty Acid, Dicarboxylate	DC-FA	63685	0	0	1.27601	1.45927	1.26575	0.854901		0.223635	0.00778309	0.858406	0.982577		0.440055	0.0268231	0.915372	0.993932
docosadioate C22-DC	docosadioate C22-DC	Lipid	Fatty Acid, Dicarboxylate	DC-FA	39837	C19625	0	1.03226	0.835734	1.04888	1.46741		0.840492	0.26314	0.839708	0.0930846		0.911925	0.397315	0.905554	0.730532
dodecadienoate 122	dodecadienoate 122	Lipid	Fatty Acid, Dicarboxylate	DC-FA	62276	0	0	0.944021	1.35284	0.656778	0.777328		0.58769	0.00196426	0.0035038	0.28801		0.743757	0.00907727	0.0248683	0.87843
dodecanedioate C12-DC	dodecanedioate C12-DC	Lipid	Fatty Acid, Dicarboxylate	DC-FA	32388	C02678	HMDB00623	1.1487	1.39029	0.980245	1.04641		0.923439	0.13603	0.258134	0.9283		0.959621	0.248715	0.419898	0.985177
dodecenedioate C121-DC	dodecenedioate C121-DC	Lipid	Fatty Acid, Dicarboxylate	DC-FA	61864	0	0	0.971157	1.34044	0.74241	0.73079		0.373406	0.0261792	0.0154462	0.12975		0.578204	0.0665389	0.0670217	0.816867
eicosanedioate C20-DC	eicosanedioate C20-DC	Lipid	Fatty Acid, Dicarboxylate	DC-FA	39831	0	0	0.960664	0.775458	0.969786	1.38989		0.378476	0.0237451	0.620651	0.194499		0.581538	0.0616314	0.759576	0.84145
eicosenedioate C201-DC	eicosenedioate C201-DC	Lipid	Fatty Acid, Dicarboxylate	DC-FA	62923	0	0	0.884631	0.659802	1.01831	1.04729		0.0604402	0.00179552	0.622603	0.898248		0.202814	0.00841731	0.759576	0.979638
glutarate C5-DC	glutarate C5-DC	Lipid	Fatty Acid, Dicarboxylate	DC-FA	396	C00489	HMDB00661	0.884126	1.05728	0.777624	0.769206		0.155001	0.982529	0.0316696	0.110505		0.364169	0.987385	0.103361	0.776818
heptenedioate C71-DC	heptenedioate C71-DC	Lipid	Fatty Acid, Dicarboxylate	DC-FA	61866	0	0	0.884064	1.12064	0.727896	0.758211		0.0550637	0.190768	0.00232824	0.0453072		0.195284	0.317129	0.0192104	0.614637
hexadecanedioate C16-DC	hexadecanedioate C16-DC	Lipid	Fatty Acid, Dicarboxylate	DC-FA	35678	C19615	HMDB00672	1.17121	1.49974	0.935841	1.05052		0.372384	0.0107874	0.279198	0.873947		0.578204	0.0349273	0.441219	0.977189
hexadecenedioate C161-DC	hexadecenedioate C161-DC	Lipid	Fatty Acid, Dicarboxylate	DC-FA	61862	0	0	0.999248	1.01043	0.934652	1.16055		0.769016	0.714968	0.455486	0.230156		0.875186	0.816214	0.620193	0.86637
hydroxy-CMPF	hydroxy-CMPF	Lipid	Fatty Acid, Dicarboxylate	DC-FA	62277	0	0	1.12705	0.961602	1.12824	1.5308		0.504048	0.775568	0.179114	0.227481		0.677259	0.860175	0.328107	0.86637
maleate	maleate	Lipid	Fatty Acid, Dicarboxylate	DC-FA	20676	C01384	HMDB00176	0.56537	0.38659	0.671981	0.693812		0.0022619	6.67084e-05	0.0200306	0.406853		0.0223201	0.00051509	0.077826	0.920793
octadecadienedioate C182-DC	octadecadienedioate C182-DC	Lipid	Fatty Acid, Dicarboxylate	DC-FA	61860	0	0	0.879785	0.718176	0.892235	1.2412		0.0949056	0.0064971	0.220956	0.308789		0.259607	0.023042	0.38483	0.889776
octadecanedioate C18-DC	octadecanedioate C18-DC	Lipid	Fatty Acid, Dicarboxylate	DC-FA	36754	0	HMDB00782	1.15359	1.39174	0.921758	1.24502		0.336355	0.000720712	0.137848	0.612188		0.559171	0.00422725	0.274796	0.972487
sebacate C10-DC	sebacate C10-DC	Lipid	Fatty Acid, Dicarboxylate	DC-FA	32398	C08277	HMDB00792	1.08717	1.37799	0.927021	0.839436		0.462092	0.847338	0.239015	0.148917		0.652303	0.911599	0.404998	0.816867
suberate C8-DC	suberate C8-DC	Lipid	Fatty Acid, Dicarboxylate	DC-FA	15730	C08278	HMDB00893	1.23872	1.13271	1.28775	1.35631		0.176041	0.531545	0.0847324	0.457616		0.386278	0.663073	0.201116	0.936595
tetradecadienedioate C142-DC	tetradecadienedioate C142-DC	Lipid	Fatty Acid, Dicarboxylate	DC-FA	62918	0	0	0.975627	1.48574	0.667065	0.621905		0.842961	0.00284186	0.114375	0.219874		0.911925	0.0123824	0.246533	0.86637
tetradecanedioate C14-DC	tetradecanedioate C14-DC	Lipid	Fatty Acid, Dicarboxylate	DC-FA	35669	0	HMDB00872	1.20621	1.73857	0.87718	0.857536		0.42716	0.00396529	0.208068	0.338963		0.628332	0.0159133	0.371115	0.898988
tridecenedioate C131-DC	tridecenedioate C131-DC	Lipid	Fatty Acid, Dicarboxylate	DC-FA	62919	0	0	0.734501	1.04748	0.506415	0.6308		0.000711333	0.322549	5.39118e-08	0.00452941		0.0102536	0.464044	9.32725e-06	0.466497
12-HETE	12-HETE	Lipid	Eicosanoid	Doco/Eicosan	37536	0	HMDB06111	0.463744	0.433506	0.511297	0.399178		0.00217561	0.00499152	0.00982224	0.0629165		0.0221187	0.0186799	0.0495171	0.614637
12-HHTrE	12-HHTrE	Lipid	Eicosanoid	Doco/Eicosan	57393	C20388	HMDB12535	0.317254	0.193567	0.443132	0.253765		1.18347e-05	2.82092e-05	0.0016863	0.0116546		0.000721918	0.000249385	0.017144	0.506628
14-HDoHE/17-HDoHE	14-HDoHE/17-HDoHE	Lipid	Docosanoid	Doco/Eicosan	53034	0	0	1.01219	1.54784	0.537513	1.08121		0.253045	0.686437	0.0396631	0.287091		0.469171	0.794644	0.11964	0.87843
linoleoyl ethanolamide	linoleoyl ethanolamide	Lipid	Endocannabinoid	Endocannab	52608	0	HMDB12252	1.18022	1.59626	0.831027	1.1768		0.337241	1.43549e-06	0.0308213	0.367055		0.559171	2.24337e-05	0.102179	0.906411
N-linoleoyltaurine	N-linoleoyltaurine	Lipid	Endocannabinoid	Endocannab	61826	0	0	1.09331	1.39222	0.833329	1.11746		0.671842	0.977348	0.27843	0.593322		0.802074	0.985425	0.44115	0.972487
N-oleoylserine	N-oleoylserine	Lipid	Endocannabinoid	Endocannab	57664	0	0	1.11406	1.2546	1.01567	1.05572		0.0595685	0.000287801	0.9093	0.473811		0.201871	0.00186765	0.950445	0.947622
N-oleoyltaurine	N-oleoyltaurine	Lipid	Endocannabinoid	Endocannab	39732	0	0	1.26478	1.77288	0.93896	0.966446		0.0491808	8.80752e-08	0.319246	0.869724		0.191344	2.6863e-06	0.483226	0.977189
N-palmitoylserine	N-palmitoylserine	Lipid	Endocannabinoid	Endocannab	57659	0	0	1.06016	0.961072	1.12731	1.10778		0.290944	0.514378	0.0358453	0.319954		0.514423	0.652329	0.11271	0.889776
N-palmitoyltaurine	N-palmitoyltaurine	Lipid	Endocannabinoid	Endocannab	39835	0	0	1.27273	1.55233	1.13989	0.972815		0.00150683	2.78705e-07	0.119098	0.715993		0.0176567	6.39104e-06	0.250561	0.977189
N-stearoylserine	N-stearoylserine	Lipid	Endocannabinoid	Endocannab	61822	0	0	1.11196	1.08196	1.08423	1.26686		0.453252	0.906065	0.466502	0.0701356		0.643754	0.946403	0.629571	0.648223
N-stearoyltaurine	N-stearoyltaurine	Lipid	Endocannabinoid	Endocannab	39730	0	0	1.18502	1.43728	1.01909	1.04913		0.0098944	1.9448e-07	0.832131	0.388227		0.0648988	5.15796e-06	0.9	0.906411
oleoyl ethanolamide	oleoyl ethanolamide	Lipid	Endocannabinoid	Endocannab	38102	0	HMDB02088	1.27274	1.63901	1.02883	1.08416		0.000950969	1.031e-10	0.844953	0.368713		0.0128909	1.15099e-08	0.907432	0.906411
palmitoyl ethanolamide	palmitoyl ethanolamide	Lipid	Endocannabinoid	Endocannab	38165	C16512	HMDB02100	1.19897	1.42919	1.06185	1.03308		0.00263111	3.95014e-07	0.270045	0.867148		0.0254758	7.77286e-06	0.433032	0.977189
12 or 13-methylmyristate a150 or i150	12 or 13-methylmyristate a150 or i150	Lipid	Fatty Acid, Branched	FA other	38293	0	0	1.08447	1.60276	0.683789	0.979922		0.512696	0.00437453	0.30748	0.506247		0.685843	0.016889	0.471187	0.965429
14 or 15-methylpalmitate a170 or i170	14 or 15-methylpalmitate a170 or i170	Lipid	Fatty Acid, Branched	FA other	38768	0	0	1.12945	1.64285	0.763002	0.936825		0.396861	3.95917e-10	0.00118725	0.560737		0.596096	3.45014e-08	0.0134115	0.965429
2-aminoheptanoate	2-aminoheptanoate	Lipid	Fatty Acid, Amino	FA other	43761	0	0	1.09143	0.908359	1.24833	1.08345		0.550585	0.333095	0.0265355	0.32118		0.711561	0.470343	0.0926328	0.889776
2-aminooctanoate	2-aminooctanoate	Lipid	Fatty Acid, Amino	FA other	43343	0	HMDB00991	0.792592	0.737977	0.734156	1.09784		0.00198726	0.00703927	0.00215155	0.582357		0.0212672	0.0245369	0.0190209	0.970594
2-hydroxysebacate	2-hydroxysebacate	Lipid	Fatty Acid, Dicarboxylate	DC-FA	63357	0	HMDB00424	0.705107	0.561873	0.755289	0.910997		1.83443e-05	6.22265e-06	0.00410483	0.387004		0.000739226	7.29965e-05	0.0281343	0.906411
3-hydroxybutyroylglycine	3-hydroxybutyroylglycine	Lipid	Fatty Acid Metabolism (Acyl Glycine)	FA other	62064	0	0	1.08418	1.47071	0.777407	1.02946		0.607547	0.0374009	0.318729	0.704296		0.760843	0.0884284	0.483226	0.977189
hexanoylglutamine	hexanoylglutamine	Lipid	Fatty Acid Metabolism (Acyl Glutamine)	FA other	54907	0	0	1.45753	2.56785	0.812736	0.60923		0.325055	3.28177e-07	0.132945	0.0642281		0.552322	6.83463e-06	0.27092	0.614637
hexanoylglycine	hexanoylglycine	Lipid	Fatty Acid Metabolism (Acyl Glycine)	FA other	35436	0	HMDB00701	1.52359	2.67874	0.710679	1.05635		0.203926	0.000113868	0.228752	0.958936		0.414099	0.000826897	0.391963	0.988093
mead acid 203n9	mead acid 203n9	Lipid	Long Chain Polyunsaturated Fatty Acid (n3 and n6)	LC-PUFA3&6	35174	0	HMDB10378	1.05272	1.04255	1.10401	0.927813		0.00597187	0.0167582	0.0806499	0.522689		0.0449733	0.0482072	0.193697	0.965429
N-linoleoylserine	N-linoleoylserine	Lipid	Fatty Acid, Amide	FA other	61823	0	0	0.896287	0.721331	0.966661	1.12124		0.263517	0.0222942	0.998714	0.241626		0.483193	0.0593863	0.998714	0.86637
N-palmitoylglycine	N-palmitoylglycine	Lipid	Fatty Acid Metabolism (Acyl Glycine)	FA other	42092	0	HMDB13034	1.27936	1.74292	0.963253	1.06227		0.00207993	1.13212e-10	0.829855	0.563833		0.0215043	1.15099e-08	0.899133	0.965429
picolinoylglycine	picolinoylglycine	Lipid	Fatty Acid Metabolism (Acyl Glycine)	FA other	63057	0	HMDB59766	1.63967	2.97654	0.79075	0.830374		0.0570391	0.202994	0.0772644	0.310271		0.197692	0.331087	0.188525	0.889776
butyrylcarnitine C4	butyrylcarnitine C4	Lipid	Fatty Acid Metabolism (also BCAA Metabolism)	FA/BCAA	32412	C02862	HMDB02013	1.65985	1.5272	1.80547	1.56067		0.00153703	0.0438405	0.0244638	0.0212742		0.0176567	0.100536	0.0880511	0.506808
methylmalonate MMA	methylmalonate MMA	Lipid	Fatty Acid Metabolism (also BCAA Metabolism)	FA/BCAA	1496	C02170	HMDB00202	0.854547	0.710878	1.00184	0.777646		0.109052	0.00104349	0.601498	0.0576975		0.285502	0.00553501	0.743331	0.614637
N-acetyl-2-aminooctanoate	N-acetyl-2-aminooctanoate	Lipid	Fatty Acid, Amino	FA other	62059	0	HMDB59745	0.922074	0.924863	0.891091	1.00577		0.0252721	0.108774	0.0504963	0.658549		0.120184	0.209313	0.140652	0.977189
propionylcarnitine C3	propionylcarnitine C3	Lipid	Fatty Acid Metabolism (also BCAA Metabolism)	FA/BCAA	32452	C03017	HMDB00824	1.02193	0.821705	1.16644	1.0924		0.967281	0.055523	0.376853	0.321856		0.983402	0.122714	0.54864	0.889776
propionylglycine	propionylglycine	Lipid	Fatty Acid Metabolism (also BCAA Metabolism)	FA/BCAA	31932	0	HMDB00783	1.12156	1.12712	1.07802	1.23515		0.346319	0.520901	0.746804	0.037169		0.563753	0.655154	0.843612	0.614637
arachidonoylcholine	arachidonoylcholine	Lipid	Fatty Acid Metabolism (Acyl Choline)	FA-Choline	53261	0	0	0.943835	0.886275	0.952461	1.06031		0.357164	0.185358	0.488681	0.478651		0.565896	0.313208	0.649445	0.947978
dihomo-linolenoyl-choline	dihomo-linolenoyl-choline	Lipid	Fatty Acid Metabolism (Acyl Choline)	FA-Choline	53262	0	0	0.983398	0.844125	1.12052	0.925405		0.619	0.161915	0.712491	0.990674		0.765903	0.280264	0.818301	0.993932
docosahexaenoylcholine	docosahexaenoylcholine	Lipid	Fatty Acid Metabolism (Acyl Choline)	FA-Choline	53263	0	0	1.06339	1.0086	1.02372	1.3142		0.955731	0.696536	0.741784	0.0504465		0.976543	0.800334	0.839496	0.614637
eicosapentaenoylcholine	eicosapentaenoylcholine	Lipid	Fatty Acid Metabolism (Acyl Choline)	FA-Choline	53258	0	0	1.04936	0.890393	1.05203	1.43287		0.586807	0.266834	0.446134	0.0152011		0.743757	0.399228	0.612931	0.506808
linoleoylcholine	linoleoylcholine	Lipid	Fatty Acid Metabolism (Acyl Choline)	FA-Choline	57463	0	0	0.802262	0.689179	0.834135	0.987448		0.0107707	0.00234767	0.0706767	0.796662		0.0684388	0.01053	0.178891	0.977189
oleoylcholine	oleoylcholine	Lipid	Fatty Acid Metabolism (Acyl Choline)	FA-Choline	53260	0	0	0.930548	0.800635	0.986274	1.08744		0.156927	0.0302482	0.454275	0.556872		0.364169	0.0753119	0.620193	0.965429
palmitoloelycholine	palmitoloelycholine	Lipid	Fatty Acid Metabolism (Acyl Choline)	FA-Choline	53257	0	0	1.10121	0.899675	1.28755	1.05262		0.762869	0.264597	0.65811	0.948629		0.874843	0.398529	0.782865	0.986472
palmitoylcholine	palmitoylcholine	Lipid	Fatty Acid Metabolism (Acyl Choline)	FA-Choline	52944	0	0	0.893496	0.774533	0.960954	0.989144		0.0906496	0.0166912	0.379983	0.937631		0.250209	0.0482072	0.550987	0.986472
stearoylcholine	stearoylcholine	Lipid	Fatty Acid Metabolism (Acyl Choline)	FA-Choline	57464	0	0	0.934328	0.826608	0.947465	1.16108		0.161108	0.0412316	0.317694	0.179173		0.369459	0.0956323	0.483226	0.835384
3-hydroxybutyrate	3-hydroxybutyrate	Lipid	Ketone Bodies	Ket/Glycerol	542	C01089	HMDB00357	1.84226	3.5497	0.738282	0.866339		0.00851094	2.2123e-08	0.651132	0.661651		0.0576853	9.63929e-07	0.778805	0.977189
acetoacetate	acetoacetate	Lipid	Ketone Bodies	Ket/Glycerol	33963	C00164	HMDB00060	1.50819	2.65673	0.758407	0.872691		0.314082	0.00618483	0.46604	0.394104		0.538174	0.0223239	0.629571	0.908115
glycerol	glycerol	Lipid	Glycerolipid Metabolism	Ket/Glycerol	15122	C00116	HMDB00131	1.42783	1.57966	1.27372	1.50458		0.00117504	0.00027667	0.0386826	0.0456253		0.0148656	0.00183444	0.117395	0.614637
glycerol 3-phosphate	glycerol 3-phosphate	Lipid	Glycerolipid Metabolism	Ket/Glycerol	43847	C00093	HMDB00126	0.995338	0.872377	1.11598	0.945359		0.541703	0.0129352	0.0905675	0.388972		0.706066	0.0394523	0.211776	0.906411
behenoylcarnitine C22	behenoylcarnitine C22	Lipid	Fatty Acid Metabolism (Acyl Carnitine, Long Chain Saturated)	LC-Carn	57514	0	0	0.943728	0.953644	0.879459	1.10718		0.475894	0.439337	0.941785	0.0500563		0.661265	0.589001	0.969193	0.614637
cerotoylcarnitine C26	cerotoylcarnitine C26	Lipid	Fatty Acid Metabolism (Acyl Carnitine, Long Chain Saturated)	LC-Carn	57516	0	HMDB06347	0.926083	0.960877	0.853919	1.05138		0.0378774	0.331838	0.0115292	0.990649		0.158831	0.470242	0.0558162	0.993932
lignoceroylcarnitine C24	lignoceroylcarnitine C24	Lipid	Fatty Acid Metabolism (Acyl Carnitine, Long Chain Saturated)	LC-Carn	57515	0	0	0.925754	0.936317	0.854101	1.1092		0.927452	0.968744	0.518628	0.180925		0.960519	0.978367	0.673113	0.835384
margaroylcarnitine C17	margaroylcarnitine C17	Lipid	Fatty Acid Metabolism (Acyl Carnitine, Long Chain Saturated)	LC-Carn	57512	0	HMDB06210	1.09036	1.47695	0.841041	0.86757		0.854593	8.36432e-06	0.037497	0.221489		0.919403	9.11113e-05	0.114366	0.86637
myristoylcarnitine C14	myristoylcarnitine C14	Lipid	Fatty Acid Metabolism (Acyl Carnitine, Long Chain Saturated)	LC-Carn	33952	0	HMDB05066	1.21461	1.79951	0.860927	0.808723		0.721505	0.00138828	0.0281144	0.0426821		0.841472	0.00688496	0.0963472	0.614637
palmitoylcarnitine C16	palmitoylcarnitine C16	Lipid	Fatty Acid Metabolism (Acyl Carnitine, Long Chain Saturated)	LC-Carn	44681	C02990	HMDB00222	1.06724	1.22061	0.973274	0.964424		0.330496	0.00137734	0.415551	0.553875		0.556914	0.00688496	0.58407	0.965429
stearoylcarnitine C18	stearoylcarnitine C18	Lipid	Fatty Acid Metabolism (Acyl Carnitine, Long Chain Saturated)	LC-Carn	34409	0	HMDB00848	1.13898	1.33927	0.986476	1.09172		0.0421303	3.82338e-05	0.739793	0.166801		0.169076	0.000323925	0.838799	0.816867
10-heptadecenoate 171n7	10-heptadecenoate 171n7	Lipid	Long Chain Monounsaturated Fatty Acid	LC-MUFA	33971	0	HMDB60038	1.24553	2.05886	0.69149	0.862978		0.164858	7.8602e-09	0.0311532	0.741222		0.375237	4.35884e-07	0.102721	0.977189
10-nonadecenoate 191n9	10-nonadecenoate 191n9	Lipid	Long Chain Monounsaturated Fatty Acid	LC-MUFA	33972	0	HMDB13622	1.32975	2.17029	0.749617	0.956537		0.0760131	3.61542e-11	0.029278	0.995272		0.222923	7.35135e-09	0.0986717	0.996906
behenate 220	behenate 220	Lipid	Long Chain Saturated Fatty Acid	LC-SFA	12125	C08281	HMDB00944	0.962237	0.903342	0.982325	1.04849		0.664072	0.298316	0.889553	0.771673		0.798982	0.436385	0.935565	0.977189
eicosenoate 201	eicosenoate 201	Lipid	Long Chain Monounsaturated Fatty Acid	LC-MUFA	33587	C16526	HMDB02231	1.23049	1.76949	0.71177	1.41997		0.216461	4.49141e-07	0.0331018	0.596421		0.428704	8.3023e-06	0.105718	0.972487
erucate 221n9	erucate 221n9	Lipid	Long Chain Monounsaturated Fatty Acid	LC-MUFA	1552	C08316	HMDB02068	0.93949	0.906374	0.709586	1.69303		0.829357	0.299774	0.107262	0.538322		0.908313	0.437341	0.240551	0.965429
myristoleate 141n5	myristoleate 141n5	Lipid	Long Chain Monounsaturated Fatty Acid	LC-MUFA	32418	C08322	HMDB02000	1.26792	2.24257	0.583131	0.870443		0.381792	1.25608e-06	0.0160258	0.902552		0.582232	2.07083e-05	0.0670217	0.979638
oleate/vaccenate 181	oleate/vaccenate 181	Lipid	Long Chain Monounsaturated Fatty Acid	LC-MUFA	52285	0	0	1.07185	1.47345	0.785724	0.919706		0.419256	6.0967e-06	0.074664	0.844839		0.622254	7.29213e-05	0.184393	0.977189
palmitoleate 161n7	palmitoleate 161n7	Lipid	Long Chain Monounsaturated Fatty Acid	LC-MUFA	33447	C08362	HMDB03229	1.33537	2.34833	0.655931	0.828006		0.128431	3.34999e-08	0.0802496	0.828779		0.321076	1.27893e-06	0.193697	0.977189
adrenate 224n6	adrenate 224n6	Lipid	Long Chain Polyunsaturated Fatty Acid (n3 and n6)	LC-PUFA3&6	32980	C16527	HMDB02226	1.31059	1.73502	1.07477	0.955135		0.00736906	7.36107e-08	0.676875	0.666131		0.0522689	2.36329e-06	0.798415	0.977189
arachidonate 204n6	arachidonate 204n6	Lipid	Long Chain Polyunsaturated Fatty Acid (n3 and n6)	LC-PUFA3&6	1110	C00219	HMDB01043	0.949821	0.986514	0.942376	0.881262		0.252533	0.843276	0.22844	0.152114		0.469171	0.910439	0.391963	0.816867
dihomo-linoleate 202n6	dihomo-linoleate 202n6	Lipid	Long Chain Polyunsaturated Fatty Acid (n3 and n6)	LC-PUFA3&6	17805	C16525	HMDB05060	1.27856	1.85129	0.885657	1.01726		0.0225138	1.52308e-09	0.234979	0.836329		0.114445	1.16135e-07	0.401504	0.977189
dihomo-linolenate 203n3 or n6	dihomo-linolenate 203n3 or n6	Lipid	Long Chain Polyunsaturated Fatty Acid (n3 and n6)	LC-PUFA3&6	35718	C03242	HMDB02925	1.22793	1.21566	1.3033	1.03785		0.00606499	0.00478821	0.0118161	0.772445		0.0451176	0.0180297	0.0563936	0.977189
docosadienoate 222n6	docosadienoate 222n6	Lipid	Long Chain Polyunsaturated Fatty Acid (n3 and n6)	LC-PUFA3&6	32415	C16533	HMDB61714	1.22368	1.73189	0.865666	1.01922		0.0497739	5.99635e-09	0.183398	0.998058		0.191344	4.0642e-07	0.332955	0.998058
docosahexaenoate DHA 226n3	docosahexaenoate DHA 226n3	Lipid	Long Chain Polyunsaturated Fatty Acid (n3 and n6)	LC-PUFA3&6	44675	C06429	HMDB02183	1.14958	1.33895	0.935989	1.30777		0.140623	0.0176168	0.863122	0.081591		0.338288	0.0492948	0.917255	0.700253
docosapentaenoate n3 DPA 225n3	docosapentaenoate n3 DPA 225n3	Lipid	Long Chain Polyunsaturated Fatty Acid (n3 and n6)	LC-PUFA3&6	32504	C16513	HMDB06528	1.32848	1.82245	0.96557	1.17336		0.00471757	6.31014e-08	0.967487	0.0960148		0.0378647	2.13844e-06	0.981349	0.732113
docosapentaenoate n6 DPA 225n6	docosapentaenoate n6 DPA 225n6	Lipid	Long Chain Polyunsaturated Fatty Acid (n3 and n6)	LC-PUFA3&6	37478	C16513	HMDB01976	1.28693	1.42441	1.27333	0.988308		0.0220068	0.00217812	0.144933	0.990097		0.113764	0.00991534	0.283363	0.993932
docosatrienoate 223n3	docosatrienoate 223n3	Lipid	Long Chain Polyunsaturated Fatty Acid (n3 and n6)	LC-PUFA3&6	32417	C16534	HMDB02823	1.64778	2.60265	1.09906	0.901289		0.024203	2.4739e-06	0.421669	0.887568		0.119063	3.2108e-05	0.585919	0.979638
eicosapentaenoate EPA 205n3	eicosapentaenoate EPA 205n3	Lipid	Long Chain Polyunsaturated Fatty Acid (n3 and n6)	LC-PUFA3&6	18467	C06428	HMDB01999	1.20126	1.26912	1.09314	1.35024		0.187113	0.125585	0.820406	0.0224325		0.40143	0.23499	0.891788	0.506808
heneicosapentaenoate 215n3	heneicosapentaenoate 215n3	Lipid	Long Chain Polyunsaturated Fatty Acid (n3 and n6)	LC-PUFA3&6	57658	0	0	1.14761	1.61919	0.636907	1.47962		0.073626	0.000688072	0.911492	0.101379		0.22098	0.00411494	0.950445	0.745074
hexadecadienoate 162n6	hexadecadienoate 162n6	Lipid	Long Chain Polyunsaturated Fatty Acid (n3 and n6)	LC-PUFA3&6	57652	0	HMDB00477	1.29637	1.98696	0.738576	1.22689		0.0736703	3.3613e-07	0.198511	0.328279		0.22098	6.83463e-06	0.35826	0.891648
linoleate 182n6	linoleate 182n6	Lipid	Long Chain Polyunsaturated Fatty Acid (n3 and n6)	LC-PUFA3&6	1105	C01595	HMDB00673	1.14244	1.6294	0.764567	1.04829		0.270505	3.35456e-08	0.0142802	0.838334		0.492561	1.27893e-06	0.0648251	0.977189
linolenate alpha or gamma 183n3 or 6	linolenate alpha or gamma 183n3 or 6	Lipid	Long Chain Polyunsaturated Fatty Acid (n3 and n6)	LC-PUFA3&6	34035	C06426	HMDB03073	1.43618	2.03284	1.03794	1.13158		0.0769393	6.70508e-07	0.342527	0.398746		0.22349	1.1686e-05	0.512111	0.908115
nervonate 241n9	nervonate 241n9	Lipid	Long Chain Monounsaturated Fatty Acid	LC-MUFA	52674	C08323	HMDB02368	0.992963	1.17378	0.861452	0.932296		0.571987	0.148923	0.621829	0.427543		0.732551	0.265623	0.759576	0.922721
nisinate 246n3	nisinate 246n3	Lipid	Long Chain Polyunsaturated Fatty Acid (n3 and n6)	LC-PUFA3&6	57810	0	HMDB02007	1.29146	1.25727	1.32644	1.27339		0.930984	0.200476	0.0422755	0.225594		0.962542	0.329245	0.12458	0.86637
stearidonate 184n3	stearidonate 184n3	Lipid	Long Chain Polyunsaturated Fatty Acid (n3 and n6)	LC-PUFA3&6	33969	C16300	HMDB06547	1.06191	1.33849	0.693461	1.45813		0.102895	0.000677096	0.938316	0.219982		0.275288	0.00408939	0.968482	0.86637
tetradecadienoate 142	tetradecadienoate 142	Lipid	Long Chain Polyunsaturated Fatty Acid (n3 and n6)	LC-PUFA3&6	62850	0	HMDB00560	1.34027	2.2885	0.709328	0.850436		0.334358	7.27935e-06	0.0447753	0.695084		0.559171	8.22297e-05	0.129011	0.977189
5-dodecenoate 121n7	5-dodecenoate 121n7	Lipid	Medium Chain Fatty Acid	SMC-FA	33968	0	HMDB00529	1.34089	2.33057	0.665863	0.877888		0.359127	1.67667e-06	0.0236909	0.818765		0.567532	2.43516e-05	0.0868105	0.977189
arachidate 200	arachidate 200	Lipid	Long Chain Saturated Fatty Acid	LC-SFA	1118	C06425	HMDB02212	0.963444	1.01135	0.915439	0.985841		0.238527	0.75809	0.0184893	0.829717		0.452759	0.845876	0.0742006	0.977189
margarate 170	margarate 170	Lipid	Long Chain Saturated Fatty Acid	LC-SFA	1121	0	HMDB02259	1.20909	1.69241	0.866507	1.02082		0.0240811	3.36366e-11	0.0650505	0.767207		0.119063	7.35135e-09	0.170256	0.977189
myristate 140	myristate 140	Lipid	Long Chain Saturated Fatty Acid	LC-SFA	1365	C06424	HMDB00806	1.04739	1.61586	0.664131	0.76839		0.76729	1.35709e-05	0.00658621	0.261331		0.875186	0.000135709	0.0375476	0.86637
nonadecanoate 190	nonadecanoate 190	Lipid	Long Chain Saturated Fatty Acid	LC-SFA	1356	C16535	HMDB00772	1.0722	1.30506	0.88696	1.04046		0.191054	1.50068e-07	0.0181625	0.50808		0.40143	4.35913e-06	0.073861	0.965429
palmitate 160	palmitate 160	Lipid	Long Chain Saturated Fatty Acid	LC-SFA	1336	C00249	HMDB00220	0.976634	1.04591	0.936346	0.92387		0.339281	0.0632644	0.0349242	0.0535501		0.559355	0.135223	0.110382	0.614637
pentadecanoate 150	pentadecanoate 150	Lipid	Long Chain Saturated Fatty Acid	LC-SFA	1361	C16537	HMDB00826	1.02995	1.29526	0.850259	0.90212		0.658131	1.03199e-05	0.00619949	0.218347		0.79497	0.000108537	0.0363472	0.86637
stearate 180	stearate 180	Lipid	Long Chain Saturated Fatty Acid	LC-SFA	1358	C01530	HMDB00827	1.0264	1.08803	0.9704	1.03842		0.381	0.00144635	0.300332	0.42079		0.582232	0.00700216	0.462633	0.922721
5-dodecenoylcarnitine C121	5-dodecenoylcarnitine C121	Lipid	Fatty Acid Metabolism (Acyl Carnitine, Monounsaturated)	MU-Carn	61769	0	HMDB13326	1.23169	1.84222	0.842337	0.866981		0.341641	7.09734e-05	0.178858	0.350167		0.559548	0.000541172	0.328107	0.901274
cis-4-decenoylcarnitine C101	cis-4-decenoylcarnitine C101	Lipid	Fatty Acid Metabolism (Acyl Carnitine, Monounsaturated)	MU-Carn	38178	0	0	1.08612	1.43849	0.8779	0.827368		0.951938	0.0266394	0.205974	0.231931		0.975936	0.0674274	0.368458	0.86637
eicosenoylcarnitine C201	eicosenoylcarnitine C201	Lipid	Fatty Acid Metabolism (Acyl Carnitine, Monounsaturated)	MU-Carn	57519	0	0	1.10343	1.48727	0.824712	0.973283		0.486049	0.00134464	0.462328	0.684148		0.669199	0.00688496	0.626712	0.977189
myristoleoylcarnitine C141	myristoleoylcarnitine C141	Lipid	Fatty Acid Metabolism (Acyl Carnitine, Monounsaturated)	MU-Carn	48182	0	0	1.38734	2.21023	0.879841	0.845198		0.190487	2.3212e-05	0.250794	0.349341		0.40143	0.000214535	0.411503	0.901274
nervonoylcarnitine C241	nervonoylcarnitine C241	Lipid	Fatty Acid Metabolism (Acyl Carnitine, Monounsaturated)	MU-Carn	57531	0	0	1.07803	1.29919	0.861485	1.16663		0.477206	0.0373201	0.670289	0.806852		0.661581	0.0884284	0.792396	0.977189
oleoylcarnitine C181	oleoylcarnitine C181	Lipid	Fatty Acid Metabolism (Acyl Carnitine, Monounsaturated)	MU-Carn	35160	0	HMDB05065	1.09989	1.34291	0.930624	0.996442		0.195521	1.93845e-06	0.113211	0.949674		0.407058	2.6874e-05	0.24489	0.986472
palmitoleoylcarnitine C161	palmitoleoylcarnitine C161	Lipid	Fatty Acid Metabolism (Acyl Carnitine, Monounsaturated)	MU-Carn	53223	0	0	1.40044	2.19902	0.895881	0.909606		0.031501	2.82882e-07	0.246272	0.547633		0.138516	6.39104e-06	0.409039	0.965429
undecenoylcarnitine C111	undecenoylcarnitine C111	Lipid	Fatty Acid Metabolism (Acyl Carnitine, Monounsaturated)	MU-Carn	63613	0	0	0.758139	0.760966	0.734575	0.820055		0.000490306	0.00405829	0.00211968	0.156985		0.00808343	0.0161715	0.0190181	0.816867
ximenoylcarnitine C261	ximenoylcarnitine C261	Lipid	Fatty Acid Metabolism (Acyl Carnitine, Monounsaturated)	MU-Carn	57517	0	0	1.01132	1.04639	0.931572	1.15811		0.776014	0.501521	0.238563	0.478229		0.877415	0.638681	0.404998	0.947978
12,13-DiHOME	12,13-DiHOME	Lipid	Fatty Acid, Dihydroxy	OH-FA	38395	C14829	HMDB04705	0.833173	0.749952	0.847473	0.996229		0.025156	0.0283486	0.0603128	0.905122		0.120184	0.0714573	0.160658	0.980683
13-HODE 9-HODE	13-HODE 9-HODE	Lipid	Fatty Acid, Monohydroxy	OH-FA	37752	0	0	0.987794	1.25307	0.746996	1.03867		0.165808	0.642696	0.0216878	0.789458		0.375973	0.768265	0.0826848	0.977189
16-hydroxypalmitate	16-hydroxypalmitate	Lipid	Fatty Acid, Monohydroxy	OH-FA	39609	C18218	HMDB06294	1.16477	1.51872	0.899097	1.07011		0.0742693	2.44116e-05	0.449418	0.599622		0.22098	0.000222255	0.616057	0.972487
2-hydroxyarachidate	2-hydroxyarachidate	Lipid	Fatty Acid, Monohydroxy	OH-FA	61700	0	0	1.08584	0.920833	1.20502	1.14362		0.282172	0.407985	0.0421114	0.218029		0.504764	0.559261	0.12458	0.86637
2-hydroxydecanoate	2-hydroxydecanoate	Lipid	Fatty Acid, Monohydroxy	OH-FA	42489	0	0	0.716133	0.556036	0.792977	0.885595		4.28737e-05	2.16213e-06	0.00625648	0.560071		0.00137647	2.86717e-05	0.0363472	0.965429
2-hydroxyheptanoate	2-hydroxyheptanoate	Lipid	Fatty Acid, Monohydroxy	OH-FA	61827	0	0	1.01556	0.834346	1.15473	1.05483		0.428502	0.0524374	0.308975	0.705149		0.628332	0.117168	0.471187	0.977189
2-hydroxynervonate	2-hydroxynervonate	Lipid	Fatty Acid, Monohydroxy	OH-FA	61698	0	0	1.12469	1.24033	1.06964	1.00096		0.0302879	0.000897264	0.340626	0.93553		0.136856	0.00493091	0.510521	0.986472
2-hydroxyoctanoate	2-hydroxyoctanoate	Lipid	Fatty Acid, Monohydroxy	OH-FA	22036	0	HMDB02264	0.72717	0.572668	0.824013	0.824401		0.000388943	7.57235e-06	0.0514799	0.251432		0.00741423	8.39843e-05	0.141763	0.86637
2-hydroxypalmitate	2-hydroxypalmitate	Lipid	Fatty Acid, Monohydroxy	OH-FA	35675	0	HMDB31057	1.00265	1.02333	0.995815	0.971737		0.88237	0.574314	0.997154	0.66416		0.93608	0.704989	0.998714	0.977189
2-hydroxystearate	2-hydroxystearate	Lipid	Fatty Acid, Monohydroxy	OH-FA	17945	C03045	0	1.07552	1.14206	1.02883	1.04818		0.0708118	0.016833	0.51489	0.514556		0.218209	0.0482072	0.669686	0.965429
2R,3R-dihydroxybutyrate	2R,3R-dihydroxybutyrate	Lipid	Fatty Acid, Dihydroxy	OH-FA	63109	0	HMDB00498	0.967446	0.692245	1.26185	0.784311		0.82842	0.00467616	0.0282811	0.187625		0.908313	0.0177171	0.096377	0.83909
2S,3R-dihydroxybutyrate	2S,3R-dihydroxybutyrate	Lipid	Fatty Acid, Dihydroxy	OH-FA	62950	0	HMDB02453	0.923458	1.01301	0.886952	0.809744		0.604249	0.9396	0.559477	0.243051		0.759983	0.958454	0.708051	0.86637
3,4-dihydroxybutyrate	3,4-dihydroxybutyrate	Lipid	Fatty Acid, Dihydroxy	OH-FA	62952	0	0	1.02975	0.978483	1.07641	1.01953		0.520071	0.755279	0.12528	0.820164		0.691493	0.845472	0.259936	0.977189
3-hydroxydecanoate	3-hydroxydecanoate	Lipid	Fatty Acid, Monohydroxy	OH-FA	22053	0	HMDB02203	1.09475	1.58237	0.774509	0.830578		0.661449	1.40468e-05	0.0269789	0.281857		0.797399	0.000137688	0.0935065	0.87843
3-hydroxyhexanoate	3-hydroxyhexanoate	Lipid	Fatty Acid, Monohydroxy	OH-FA	53230	0	0	0.953053	1.16941	0.800369	0.866787		0.308173	0.0497982	0.00649755	0.211808		0.534051	0.111851	0.0373916	0.86637
3-hydroxylaurate	3-hydroxylaurate	Lipid	Fatty Acid, Monohydroxy	OH-FA	32457	0	HMDB00387	1.24559	2.05499	0.668343	0.940533		0.521623	2.72441e-05	0.0739393	0.71962		0.691718	0.000244396	0.183345	0.977189
3-hydroxymyristate	3-hydroxymyristate	Lipid	Fatty Acid, Monohydroxy	OH-FA	21158	0	0	1.38959	2.20187	0.836486	1.00691		0.167478	1.22397e-08	0.116702	0.667095		0.375973	6.22183e-07	0.248909	0.977189
3-hydroxyoctanoate	3-hydroxyoctanoate	Lipid	Fatty Acid, Monohydroxy	OH-FA	22001	0	HMDB01954	0.913745	1.15446	0.735079	0.843464		0.0872065	0.0958274	0.000695191	0.156559		0.245143	0.188563	0.00884426	0.816867
3-hydroxyoleate	3-hydroxyoleate	Lipid	Fatty Acid, Monohydroxy	OH-FA	61843	0	0	0.836014	0.987786	0.706578	0.840772		0.0022686	0.736977	0.00515124	0.152443		0.0223201	0.835605	0.0338717	0.816867
3-hydroxysebacate	3-hydroxysebacate	Lipid	Fatty Acid, Monohydroxy	OH-FA	31943	0	HMDB00350	1.16699	2.08908	0.59556	0.567532		0.500834	0.00433827	0.00397382	0.0532331		0.677259	0.016889	0.0275458	0.614637
3-hydroxystearate	3-hydroxystearate	Lipid	Fatty Acid, Monohydroxy	OH-FA	52938	0	0	1.03608	1.06415	0.959579	1.1906		0.228127	0.287875	0.225987	0.336773		0.446017	0.423141	0.389653	0.898075
5-hydroxyhexanoate	5-hydroxyhexanoate	Lipid	Fatty Acid, Monohydroxy	OH-FA	31938	0	HMDB00525	1.25174	1.41857	1.10052	1.28309		0.167148	0.171826	0.285529	0.436747		0.375973	0.293597	0.447744	0.922721
9,10-DiHOME	9,10-DiHOME	Lipid	Fatty Acid, Dihydroxy	OH-FA	38399	C14828	HMDB04704	0.790374	0.71427	0.793507	0.96855		0.0560981	0.0748369	0.0485734	0.943704		0.195542	0.156337	0.137175	0.986472
9-hydroxystearate	9-hydroxystearate	Lipid	Fatty Acid, Monohydroxy	OH-FA	47120	0	HMDB61661	0.986078	1.24594	0.739174	1.06815		0.820114	0.0490506	0.0297665	0.820592		0.904885	0.11123	0.0992216	0.977189
1-arachidonoyl-GPA 204	1-arachidonoyl-GPA 204	Lipid	Lysophospholipid	PL/LPL	46325	0	0	0.806236	0.696059	0.857647	0.927165		0.002929	0.0013635	0.0437478	0.538844		0.0270711	0.00688496	0.127077	0.965429
1-linoleoyl-GPG 182	1-linoleoyl-GPG 182	Lipid	Lysophospholipid	PL/LPL	54885	0	0	0.91497	0.777416	1.02566	0.930018		0.0543989	4.49801e-05	0.884288	0.379082		0.195019	0.000365838	0.931633	0.906411
1-oleoyl-GPG 181	1-oleoyl-GPG 181	Lipid	Lysophospholipid	PL/LPL	45968	0	0	0.968056	0.557061	1.27915	1.07038		0.188532	0.00129979	0.0271702	0.307715		0.40143	0.00671924	0.0936374	0.889776
1-palmitoyl-GPA 160	1-palmitoyl-GPA 160	Lipid	Lysophospholipid	PL/LPL	34428	C04036	HMDB00327	1.09313	0.839653	1.3688	0.91126		0.386581	0.0287571	0.169527	0.317865		0.588066	0.0721886	0.31772	0.889776
1-palmitoyl-GPG 160	1-palmitoyl-GPG 160	Lipid	Lysophospholipid	PL/LPL	45970	0	0	0.979884	0.794678	1.16013	0.90891		0.68192	0.00175374	0.0296996	0.323888		0.811035	0.00829288	0.0992216	0.889963
1-stearoyl-2-oleoyl-GPS 180/181	1-stearoyl-2-oleoyl-GPS 180/181	Lipid	Phosphatidylserine (PS)	PL/LPL	19265	0	HMDB10163	0.846941	0.692534	0.971093	0.864118		0.0540227	0.0178351	0.269286	0.825039		0.195019	0.0496776	0.433032	0.977189
1-stearoyl-GPG 180	1-stearoyl-GPG 180	Lipid	Lysophospholipid	PL/LPL	34437	0	0	1.09365	0.890024	1.27705	1.05877		0.267223	0.234193	0.00296644	0.852792		0.488042	0.367186	0.0221227	0.977189
1-stearoyl-GPS 180	1-stearoyl-GPS 180	Lipid	Lysophospholipid	PL/LPL	45966	0	0	0.747944	0.67468	0.751918	0.91667		0.0244488	0.0474454	0.025512	0.767136		0.11931	0.108396	0.0899555	0.977189
choline	choline	Lipid	Phospholipid Metabolism	PL/LPL	15506	C00114	HMDB00097	0.882862	0.801433	0.929678	0.946453		1.55325e-05	1.57217e-07	0.0192094	0.110792		0.000739226	4.35919e-06	0.0765864	0.776818
choline phosphate	choline phosphate	Lipid	Phospholipid Metabolism	PL/LPL	34396	C00588	HMDB01565	1.01608	0.891665	1.13158	0.984704		0.738395	0.0817269	0.250949	0.707668		0.854689	0.166178	0.411503	0.977189
glycerophosphoethanolamine	glycerophosphoethanolamine	Lipid	Phospholipid Metabolism	PL/LPL	37455	C01233	HMDB00114	0.925169	0.811353	1.00595	0.969192		0.0382756	9.67298e-06	0.872419	0.637502		0.158831	0.000103518	0.923916	0.977189
glycerophosphoinositol	glycerophosphoinositol	Lipid	Phospholipid Metabolism	PL/LPL	52307	0	0	0.792209	0.699925	0.923495	0.63561		0.016793	0.00586277	0.326653	0.0141191		0.0939793	0.0214149	0.492037	0.506628
glycerophosphorylcholine GPC	glycerophosphorylcholine GPC	Lipid	Phospholipid Metabolism	PL/LPL	15990	C00670	HMDB00086	0.832898	0.807212	0.837958	0.881331		1.93895e-05	1.1803e-05	0.000368205	0.0437611		0.000739226	0.000119998	0.00607041	0.614637
glycerophosphoserine	glycerophosphoserine	Lipid	Phospholipid Metabolism	PL/LPL	57404	0	0	0.882749	0.806004	0.957757	0.852403		0.029404	0.00436875	0.459738	0.106847		0.133854	0.016889	0.624588	0.766781
myo-inositol	myo-inositol	Lipid	Inositol Metabolism	PL/LPL	1124	C00137	HMDB00211	1.06384	0.913864	1.11418	1.28585		0.427895	0.368128	0.24512	0.00828491		0.628332	0.510359	0.409039	0.505379
phosphoethanolamine	phosphoethanolamine	Lipid	Phospholipid Metabolism	PL/LPL	1600	C00346	HMDB00224	0.91976	0.833645	1.00484	0.883051		0.0743596	0.0614678	0.714109	0.24043		0.22098	0.132026	0.818301	0.86637
trimethylamine N-oxide	trimethylamine N-oxide	Lipid	Phospholipid Metabolism	PL/LPL	40406	C01104	HMDB00925	1.01116	0.970203	1.0859	0.893527		0.802536	0.586991	0.809735	0.66225		0.893227	0.717743	0.888378	0.977189
17alpha-hydroxypregnenolone 3-sulfate	17alpha-hydroxypregnenolone 3-sulfate	Lipid	Pregnenolone Steroids	Pregn & Progest	37482	0	HMDB00416	1.3882	1.30419	1.59527	0.98969		0.277305	0.7462	0.0460655	0.622584		0.500415	0.841372	0.131308	0.977189
21-hydroxypregnenolone disulfate	21-hydroxypregnenolone disulfate	Lipid	Pregnenolone Steroids	Pregn & Progest	46115	0	0	1.10021	1.18329	1.06129	1.00947		0.667663	0.452455	0.924473	0.98084		0.800147	0.599995	0.959062	0.993932
21-hydroxypregnenolone monosulfate 1	21-hydroxypregnenolone monosulfate 1	Lipid	Pregnenolone Steroids	Pregn & Progest	37174	0	0	1.46843	1.69593	1.39229	1.13098		0.0522759	0.0802619	0.0727814	0.515787		0.193717	0.164295	0.181211	0.965429
5alpha-pregnan-3beta,20alpha-diol disulfate	5alpha-pregnan-3beta,20alpha-diol disulfate	Lipid	Progestin Steroids	Pregn & Progest	37198	0	0	1.34853	1.82538	0.997981	1.19941		0.373463	0.821808	0.144249	0.780259		0.578204	0.893234	0.283363	0.977189
5alpha-pregnan-3beta,20alpha-diol monosulfate 2	5alpha-pregnan-3beta,20alpha-diol monosulfate 2	Lipid	Progestin Steroids	Pregn & Progest	37200	0	0	1.28909	1.66352	0.941225	1.38424		0.469205	0.75126	0.0653609	0.638319		0.653519	0.844283	0.170256	0.977189
5alpha-pregnan-3beta,20beta-diol monosulfate 1	5alpha-pregnan-3beta,20beta-diol monosulfate 1	Lipid	Progestin Steroids	Pregn & Progest	37196	0	0	1.29334	1.81888	0.86088	1.2638		0.246596	0.950454	0.0372307	0.930265		0.460011	0.963757	0.114366	0.985177
5alpha-pregnan-3beta-ol,20-one sulfate	5alpha-pregnan-3beta-ol,20-one sulfate	Lipid	Progestin Steroids	Pregn & Progest	37480	0	0	1.32369	1.56512	1.09084	1.41004		0.311413	0.272508	0.497951	0.830723		0.535104	0.405438	0.660315	0.977189
5alpha-pregnan-diol disulfate	5alpha-pregnan-diol disulfate	Lipid	Progestin Steroids	Pregn & Progest	46172	0	0	1.69024	2.54723	1.01702	1.54859		0.545178	0.527502	0.471939	0.595445		0.70908	0.662091	0.635071	0.972487
pregnanediol-3-glucuronide	pregnanediol-3-glucuronide	Lipid	Progestin Steroids	Pregn & Progest	40708	0	HMDB10318	1.39463	1.80678	1.05903	1.3611		0.3536	0.0498743	0.519805	0.258709		0.565418	0.111851	0.673208	0.86637
pregnanolone/allopregnanolone sulfate	pregnanolone/allopregnanolone sulfate	Lipid	Progestin Steroids	Pregn & Progest	48394	0	0	1.26554	1.37337	1.12222	1.41904		0.15626	0.0359606	0.58549	0.72953		0.364169	0.0862111	0.733365	0.977189
pregnenediol disulfate C21H34O8S2	pregnenediol disulfate C21H34O8S2	Lipid	Pregnenolone Steroids	Pregn & Progest	32562	0	0	0.813126	0.803246	0.798686	0.879654		0.0352171	0.0574148	0.0625711	0.594951		0.151285	0.125982	0.164519	0.972487
pregnenediol sulfate C21H34O5S	pregnenediol sulfate C21H34O5S	Lipid	Pregnenolone Steroids	Pregn & Progest	32619	0	0	0.908912	0.948711	0.873324	0.914968		0.306329	0.618548	0.2021	0.722872		0.533888	0.74568	0.362591	0.977189
pregnenetriol disulfate	pregnenetriol disulfate	Lipid	Pregnenolone Steroids	Pregn & Progest	62921	0	0	0.979599	0.981429	0.986977	0.953531		0.432956	0.587137	0.501966	0.60316		0.630318	0.717743	0.662159	0.972487
pregnenetriol sulfate	pregnenetriol sulfate	Lipid	Pregnenolone Steroids	Pregn & Progest	62922	0	0	1.0425	1.0752	1.02513	1.01276		0.875594	0.678183	0.981491	0.852626		0.933032	0.790997	0.989602	0.977189
pregnenolone sulfate	pregnenolone sulfate	Lipid	Pregnenolone Steroids	Pregn & Progest	38170	0	HMDB00774	1.13727	1.04309	1.2684	0.985802		0.737244	0.59609	0.246162	0.942124		0.854689	0.72723	0.409039	0.986472
arachidonoylcarnitine C204	arachidonoylcarnitine C204	Lipid	Fatty Acid Metabolism (Acyl Carnitine, Polyunsaturated)	PU-Carn	57518	0	0	0.916741	1.04128	0.816103	0.90436		0.0955429	0.943951	0.0146813	0.383856		0.260184	0.961285	0.0648956	0.906411
dihomo-linolenoylcarnitine C203n3 or 6	dihomo-linolenoylcarnitine C203n3 or 6	Lipid	Fatty Acid Metabolism (Acyl Carnitine, Polyunsaturated)	PU-Carn	57521	0	0	0.953275	1.08495	0.878929	0.84647		0.301649	0.529338	0.0909439	0.161881		0.530276	0.662669	0.211776	0.816867
dihomo-linoleoylcarnitine C202	dihomo-linoleoylcarnitine C202	Lipid	Fatty Acid Metabolism (Acyl Carnitine, Polyunsaturated)	PU-Carn	57520	0	0	1.02152	1.30991	0.82366	0.889992		0.495229	0.00973923	0.0247478	0.349645		0.675816	0.0322877	0.0880511	0.901274
docosahexaenoylcarnitine C226	docosahexaenoylcarnitine C226	Lipid	Fatty Acid Metabolism (Acyl Carnitine, Polyunsaturated)	PU-Carn	57523	0	0	1.18535	1.32979	1.00729	1.35026		0.0174901	0.00836251	0.636262	0.0058284		0.0959092	0.0283958	0.767035	0.466497
docosapentaenoylcarnitine C225n3	docosapentaenoylcarnitine C225n3	Lipid	Fatty Acid Metabolism (Acyl Carnitine, Polyunsaturated)	PU-Carn	57529	0	0	1.06231	1.29496	0.805984	1.2389		0.955	0.228138	0.164593	0.309405		0.976543	0.36053	0.313156	0.889776
linolenoylcarnitine C183	linolenoylcarnitine C183	Lipid	Fatty Acid Metabolism (Acyl Carnitine, Polyunsaturated)	PU-Carn	57511	0	0	1.09918	1.35341	0.88347	1.10392		0.620659	0.127178	0.437054	0.311238		0.766401	0.237244	0.601812	0.889776
linoleoylcarnitine C182	linoleoylcarnitine C182	Lipid	Fatty Acid Metabolism (Acyl Carnitine, Polyunsaturated)	PU-Carn	46223	0	HMDB06469	0.925376	1.05684	0.810547	0.937423		0.054248	0.570649	0.00174719	0.423235		0.195019	0.703224	0.0174719	0.922721
acetylcarnitine C2	acetylcarnitine C2	Lipid	Fatty Acid Metabolism (Acyl Carnitine, Short Chain)	SMC-Carn	32198	C02571	HMDB00201	1.25456	1.43895	1.15809	1.08267		0.00332221	1.58186e-05	0.246765	0.11409		0.0293703	0.000150771	0.409039	0.787645
carnitine	carnitine	Lipid	Carnitine Metabolism	SMC-Carn	15500	C00318	HMDB00062	0.989327	0.98882	0.992695	0.980726		0.537761	0.991301	0.478249	0.861083		0.703936	0.994561	0.638363	0.977189
decanoylcarnitine C10	decanoylcarnitine C10	Lipid	Fatty Acid Metabolism (Acyl Carnitine, Medium Chain)	SMC-Carn	33941	0	HMDB00651	1.60853	2.56648	1.04832	0.888008		0.140861	0.000942728	0.960577	0.411388		0.338288	0.00504773	0.978217	0.922721
deoxycarnitine	deoxycarnitine	Lipid	Carnitine Metabolism	SMC-Carn	36747	C01181	HMDB01161	0.931504	0.83917	1.01423	0.916973		0.123226	0.00309859	0.908971	0.279933		0.31061	0.0132178	0.950445	0.87843
hexanoylcarnitine C6	hexanoylcarnitine C6	Lipid	Fatty Acid Metabolism (Acyl Carnitine, Medium Chain)	SMC-Carn	32328	0	HMDB00705	1.75149	2.81342	1.09936	1.04371		0.00119412	3.04209e-07	0.510086	0.739865		0.0148656	6.62741e-06	0.66566	0.977189
laurylcarnitine C12	laurylcarnitine C12	Lipid	Fatty Acid Metabolism (Acyl Carnitine, Medium Chain)	SMC-Carn	34534	0	HMDB02250	1.33816	2.09391	0.889856	0.788294		0.465686	0.00296828	0.281981	0.234969		0.652303	0.0128415	0.444467	0.86637
nonanoylcarnitine C9	nonanoylcarnitine C9	Lipid	Fatty Acid Metabolism (Acyl Carnitine, Medium Chain)	SMC-Carn	61775	0	HMDB13288	1.54587	2.54375	0.93691	0.869561		0.0635578	4.09182e-05	0.54824	0.530833		0.207328	0.000341919	0.698177	0.965429
octanoylcarnitine C8	octanoylcarnitine C8	Lipid	Fatty Acid Metabolism (Acyl Carnitine, Medium Chain)	SMC-Carn	33936	C02838	HMDB00791	1.62223	2.59942	1.04009	0.918515		0.0855405	0.000196617	0.820832	0.543672		0.242696	0.00134476	0.891788	0.965429
10-undecenoate 111n1	10-undecenoate 111n1	Lipid	Medium Chain Fatty Acid	SMC-FA	32497	C13910	HMDB33724	0.727686	0.933441	0.540295	0.768968		0.000158585	0.663541	2.01636e-08	0.0752712		0.00345489	0.779386	8.55387e-06	0.685305
2 or 3-decenoate 101n7 or n8	2 or 3-decenoate 101n7 or n8	Lipid	Medium Chain Fatty Acid	SMC-FA	63436	0	0	1.12854	1.87121	0.619714	0.787779		0.868992	0.000166831	0.0426094	0.741861		0.929974	0.00116974	0.12496	0.977189
caprate 100	caprate 100	Lipid	Medium Chain Fatty Acid	SMC-FA	1642	C01571	HMDB00511	1.03334	1.39117	0.733097	1.03014		0.338253	0.474482	0.0197961	0.714906		0.559171	0.619773	0.0775024	0.977189
caproate 60	caproate 60	Lipid	Medium Chain Fatty Acid	SMC-FA	32489	C01585	HMDB00535	0.998712	1.07226	0.923648	1.03708		0.706359	0.813627	0.29285	0.816572		0.831813	0.890393	0.45464	0.977189
caprylate 80	caprylate 80	Lipid	Medium Chain Fatty Acid	SMC-FA	32492	C06423	HMDB00482	1.16307	1.26992	1.04791	1.23667		0.991117	0.932018	0.715007	0.567617		0.994378	0.955152	0.818301	0.965429
cis-4-decenoate 101n6	cis-4-decenoate 101n6	Lipid	Medium Chain Fatty Acid	SMC-FA	62873	0	0	1.69422	2.82245	0.999354	0.948193		0.0279231	1.334e-06	0.779476	0.858201		0.129038	2.14142e-05	0.868433	0.977189
heptanoate 70	heptanoate 70	Lipid	Medium Chain Fatty Acid	SMC-FA	1644	C17714	HMDB00666	0.945508	0.829832	1.03418	0.971059		0.254289	0.0317469	0.967901	0.611912		0.469369	0.0783989	0.981349	0.972487
laurate 120	laurate 120	Lipid	Medium Chain Fatty Acid	SMC-FA	1645	C02679	HMDB00638	1.13704	1.42579	0.899615	1.12026		0.355196	0.00180765	0.277699	0.336567		0.565418	0.00841731	0.441137	0.898075
pelargonate 90	pelargonate 90	Lipid	Medium Chain Fatty Acid	SMC-FA	12035	C01601	HMDB00847	0.931721	0.860148	0.977649	0.973651		0.0493651	0.0021991	0.525696	0.717096		0.191344	0.00993669	0.677959	0.977189
palmitoyl-sphingosine-phosphoethanolamine d181/160	palmitoyl-sphingosine-phosphoethanolamine d181/160	Lipid	Ceramide PEs	Sphingolipid	62984	0	0	1.10981	1.16844	1.05977	1.11176		0.025416	0.00316386	0.339397	0.078778		0.120184	0.0134025	0.509932	0.692317
sphinganine	sphinganine	Lipid	Sphingolipid Synthesis	Sphingolipid	17769	C00836	HMDB00269	0.815722	0.813538	0.838275	0.755173		0.627961	0.519784	0.689182	0.958773		0.769189	0.655154	0.804154	0.988093
sphinganine-1-phosphate	sphinganine-1-phosphate	Lipid	Sphingolipid Synthesis	Sphingolipid	52605	0	HMDB01383	0.955652	0.929874	0.99398	0.907069		0.235083	0.190798	0.619217	0.170959		0.449532	0.317129	0.759576	0.827656
sphingosine	sphingosine	Lipid	Sphingosines	Sphingolipid	17747	C00319	HMDB00252	0.943126	0.861972	1.01989	0.91851		0.682067	0.162186	0.630954	0.694501		0.811035	0.280264	0.764981	0.977189
sphingosine 1-phosphate	sphingosine 1-phosphate	Lipid	Sphingosines	Sphingolipid	34445	C06124	HMDB00277	0.967309	0.894848	1.01577	1.00403		0.238998	0.0214452	0.8126	0.926918		0.452759	0.0578831	0.889921	0.985177
3beta,7alpha-dihydroxy-5-cholestenoate	3beta,7alpha-dihydroxy-5-cholestenoate	Lipid	Sterol	Sterols	36803	C17335	0	0.853465	0.878312	0.826117	0.872248		0.00359141	0.0603349	0.00781466	0.147444		0.0308557	0.130512	0.0421854	0.816867
3beta-hydroxy-5-cholestenoate	3beta-hydroxy-5-cholestenoate	Lipid	Sterol	Sterols	54805	C17333	0	0.903641	1.05476	0.794983	0.84928		0.0122892	0.608079	0.000109029	0.0438687		0.0740012	0.740376	0.00229337	0.614637
3-hydroxy-3-methylglutarate	3-hydroxy-3-methylglutarate	Lipid	Mevalonate Metabolism	Sterols	531	C03761	HMDB00355	0.982541	0.754227	1.15088	1.05248		0.984883	0.00347469	0.080654	0.312337		0.993773	0.0142252	0.193697	0.889776
4-cholesten-3-one	4-cholesten-3-one	Lipid	Sterol	Sterols	38125	C00599	HMDB00921	1.15759	1.09111	1.20988	1.16841		0.027574	0.248782	0.0287685	0.281807		0.128398	0.38215	0.0974934	0.87843
7-alpha-hydroxy-3-oxo-4-cholestenoate 7-Hoca	7-alpha-hydroxy-3-oxo-4-cholestenoate 7-Hoca	Lipid	Sterol	Sterols	36776	C17337	HMDB12458	0.991283	0.934488	1.08245	0.864598		0.803905	0.385793	0.381174	0.139797		0.893227	0.532429	0.550987	0.816867
beta-sitosterol	beta-sitosterol	Lipid	Sterol	Sterols	27414	C01753	HMDB00852	0.700266	0.667855	0.583877	1.12026		0.00698874	0.0182571	0.00142442	0.46434		0.0501545	0.050622	0.0152437	0.936595
campesterol	campesterol	Lipid	Sterol	Sterols	33997	C01789	HMDB02869	0.752833	0.676016	0.650749	1.24032		0.00973515	0.0103778	0.00592038	0.528961		0.0645483	0.0338526	0.0357567	0.965429
cholesterol	cholesterol	Lipid	Sterol	Sterols	63	C00187	HMDB00067	1.06587	0.931185	1.15244	1.14439		0.286817	0.136182	0.022736	0.0216146		0.508599	0.248715	0.0850857	0.506808
7-methylguanine	7-methylguanine	Nucleotide	Purine Metabolism, Guanine containing	Purine	35114	C02242	HMDB00897	1.04088	0.955485	1.11995	1.01999		0.348322	0.193511	0.0128435	0.861603		0.564225	0.319896	0.0598057	0.977189
adenine	adenine	Nucleotide	Purine Metabolism, Adenine containing	Purine	554	C00147	HMDB00034	1.00145	0.953071	1.07224	0.913588		0.838312	0.300403	0.299846	0.139179		0.911925	0.437341	0.462633	0.816867
adenosine	adenosine	Nucleotide	Purine Metabolism, Adenine containing	Purine	555	C00212	HMDB00050	4.72767	3.66459	6.79759	1.29395		0.000487464	0.0132951	0.000232272	0.233732		0.00808343	0.0399507	0.00416723	0.86637
adenosine 5'-monophosphate AMP	adenosine 5'-monophosphate AMP	Nucleotide	Purine Metabolism, Adenine containing	Purine	32342	C00020	HMDB00045	4.62608	3.2748	7.05944	0.839399		0.233922	0.428201	0.135099	0.398389		0.448719	0.580202	0.271982	0.908115
allantoin	allantoin	Nucleotide	Purine Metabolism, (Hypo)Xanthine/Inosine containing	Purine	1107	C02350	HMDB00462	0.771475	0.638537	0.878218	0.786686		0.000540699	2.62469e-06	0.143389	0.0335503		0.00867964	3.26747e-05	0.283065	0.601932
guanosine	guanosine	Nucleotide	Purine Metabolism, Guanine containing	Purine	1573	C00387	HMDB00133	1.26757	1.32761	1.40401	0.720948		0.399678	0.093818	0.36357	0.14728		0.596096	0.186414	0.536992	0.816867
hypoxanthine	hypoxanthine	Nucleotide	Purine Metabolism, (Hypo)Xanthine/Inosine containing	Purine	3127	C00262	HMDB00157	1.04312	0.976006	1.08403	1.08874		0.886905	0.499635	0.631986	0.506544		0.939257	0.63761	0.764981	0.965429
inosine	inosine	Nucleotide	Purine Metabolism, (Hypo)Xanthine/Inosine containing	Purine	1123	C00294	HMDB00195	1.39321	1.33333	1.67018	0.730985		0.19046	0.417228	0.0478939	0.200382		0.40143	0.569372	0.135885	0.854775
N1-methyladenosine	N1-methyladenosine	Nucleotide	Purine Metabolism, Adenine containing	Purine	15650	C02494	HMDB03331	1.04897	0.979467	1.11291	1.03317		0.1255	0.451147	0.00154857	0.444566		0.31504	0.599995	0.016242	0.926862
N1-methylinosine	N1-methylinosine	Nucleotide	Purine Metabolism, (Hypo)Xanthine/Inosine containing	Purine	48351	0	HMDB02721	1.07319	1.05077	1.14957	0.905104		0.182521	0.338655	0.0237662	0.284777		0.399059	0.475048	0.0868105	0.87843
N2,N2-dimethylguanosine	N2,N2-dimethylguanosine	Nucleotide	Purine Metabolism, Guanine containing	Purine	35137	0	HMDB04824	1.11058	1.07779	1.16233	1.04002		0.0105639	0.156002	0.000720152	0.687898		0.0678312	0.272668	0.00896515	0.977189
N6-carbamoylthreonyladenosine	N6-carbamoylthreonyladenosine	Nucleotide	Purine Metabolism, Adenine containing	Purine	35157	0	HMDB41623	1.18878	1.2659	1.19017	0.994914		0.000480584	4.22098e-05	0.00448855	0.941552		0.00808343	0.000347945	0.0304224	0.986472
N6-methyladenosine	N6-methyladenosine	Nucleotide	Purine Metabolism, Adenine containing	Purine	37114	0	HMDB04044	1.09832	1.09387	1.16451	0.915775		0.729331	0.65105	0.53923	0.5317		0.847413	0.771146	0.689581	0.965429
N6-succinyladenosine	N6-succinyladenosine	Nucleotide	Purine Metabolism, Adenine containing	Purine	48130	0	HMDB00912	1.34194	1.4179	1.37762	1.05071		0.0104568	0.00408263	0.022313	0.276523		0.0678312	0.0161715	0.0842098	0.87843
urate	urate	Nucleotide	Purine Metabolism, (Hypo)Xanthine/Inosine containing	Purine	1604	C00366	HMDB00289	1.03943	0.922873	1.15764	0.980786		0.3772	0.178769	0.00212005	0.955539		0.581041	0.303758	0.0190181	0.988093
xanthine	xanthine	Nucleotide	Purine Metabolism, (Hypo)Xanthine/Inosine containing	Purine	3147	C00385	HMDB00292	1.03944	0.980469	1.0624	1.1175		0.988523	0.466033	0.867	0.179091		0.994378	0.611355	0.919774	0.835384
xanthosine	xanthosine	Nucleotide	Purine Metabolism, (Hypo)Xanthine/Inosine containing	Purine	15136	C01762	HMDB00299	1.54399	1.73665	1.53769	1.0882		6.3052e-05	0.000107001	0.000117617	0.0841783		0.00171108	0.000786391	0.00239155	0.703408
2'-deoxyuridine	2'-deoxyuridine	Nucleotide	Pyrimidine Metabolism, Uracil containing	Pyrimidine	1412	C00526	HMDB00012	1.11004	1.20308	1.06927	1.00018		0.193676	0.0325361	0.510679	0.874842		0.404596	0.0797069	0.66566	0.977189
2'-O-methylcytidine	2'-O-methylcytidine	Nucleotide	Pyrimidine Metabolism, Cytidine containing	Pyrimidine	57554	0	0	1.01268	0.932181	1.06945	1.04489		0.665509	0.655287	0.267091	0.36342		0.799135	0.774661	0.431019	0.906411
2'-O-methyluridine	2'-O-methyluridine	Nucleotide	Pyrimidine Metabolism, Uracil containing	Pyrimidine	57655	0	0	1.20094	1.25834	1.19604	1.07394		0.275765	0.150105	0.40221	0.918898		0.499158	0.266174	0.573243	0.985177
3-3-amino-3-carboxypropyluridine	3-3-amino-3-carboxypropyluridine	Nucleotide	Pyrimidine Metabolism, Uracil containing	Pyrimidine	62924	0	0	1.42055	1.48686	1.54222	0.901684		0.00385041	0.00301709	0.000445356	0.607096		0.0326215	0.0129608	0.00646826	0.972487
3-aminoisobutyrate	3-aminoisobutyrate	Nucleotide	Pyrimidine Metabolism, Thymine containing	Pyrimidine	1566	C05145	HMDB03911	1.16074	1.06876	1.30462	0.966612		0.107808	0.24136	0.0810081	0.86067		0.284687	0.375585	0.193784	0.977189
3-methylcytidine	3-methylcytidine	Nucleotide	Pyrimidine Metabolism, Cytidine containing	Pyrimidine	35132	0	0	1.04778	0.994409	1.1169	0.977137		0.610241	0.623959	0.0785377	0.895944		0.761242	0.75072	0.190868	0.979638
3-ureidopropionate	3-ureidopropionate	Nucleotide	Pyrimidine Metabolism, Uracil containing	Pyrimidine	3155	C02642	HMDB00026	0.922647	0.910119	0.893625	1.03832		0.157608	0.212271	0.133783	0.858603		0.364169	0.34075	0.27092	0.977189
5,6-dihydrothymine	5,6-dihydrothymine	Nucleotide	Pyrimidine Metabolism, Thymine containing	Pyrimidine	1418	C00906	HMDB00079	0.955112	1.02449	0.915419	0.900357		0.173935	0.903072	0.0695544	0.167391		0.385819	0.944896	0.176784	0.816867
5,6-dihydrouracil	5,6-dihydrouracil	Nucleotide	Pyrimidine Metabolism, Uracil containing	Pyrimidine	1559	C00429	HMDB00076	1.05369	1.27668	0.916053	0.907146		0.857211	0.0112472	0.389003	0.515878		0.920597	0.0359205	0.557023	0.965429
5,6-dihydrouridine	5,6-dihydrouridine	Nucleotide	Pyrimidine Metabolism, Uracil containing	Pyrimidine	61833	0	0	1.07551	1.01406	1.17711	0.929797		0.0686425	0.709092	0.000836212	0.177748		0.217759	0.811531	0.0100018	0.835384
5-methyluridine ribothymidine	5-methyluridine ribothymidine	Nucleotide	Pyrimidine Metabolism, Uracil containing	Pyrimidine	35136	0	HMDB00884	1.00285	0.994245	1.01701	0.98265		0.995656	0.864843	0.774273	0.793888		0.997291	0.920688	0.866617	0.977189
beta-alanine	beta-alanine	Nucleotide	Pyrimidine Metabolism, Uracil containing	Pyrimidine	55	C00099	HMDB00056	1.01074	0.826802	1.16341	1.01726		0.722749	0.00653838	0.156535	0.946987		0.841472	0.0230544	0.301218	0.986472
cytidine	cytidine	Nucleotide	Pyrimidine Metabolism, Cytidine containing	Pyrimidine	514	C00475	HMDB00089	0.915117	0.899545	0.928023	0.915722		0.776637	0.871817	0.689464	0.987028		0.877415	0.923279	0.804154	0.993932
dihydroorotate	dihydroorotate	Nucleotide	Pyrimidine Metabolism, Orotate containing	Pyrimidine	601	C00337	HMDB03349	0.944116	0.912974	0.959633	0.975414		0.469248	0.337217	0.650657	0.891905		0.653519	0.475048	0.778805	0.979638
methylphosphate	methylphosphate	Nucleotide	Purine and Pyrimidine Metabolism	Pyrimidine	37070	0	HMDB61711	1.22737	1.22898	1.24904	1.16006		0.0556718	0.137461	0.0533344	0.1314		0.195542	0.249363	0.145706	0.816867
N-acetyl-beta-alanine	N-acetyl-beta-alanine	Nucleotide	Pyrimidine Metabolism, Uracil containing	Pyrimidine	37432	C01073	0	1.01015	1.02779	1.01691	0.94695		0.743104	0.453499	0.648402	0.37726		0.856888	0.600075	0.778805	0.906411
orotate	orotate	Nucleotide	Pyrimidine Metabolism, Orotate containing	Pyrimidine	1505	C00295	HMDB00226	0.821485	0.748263	0.850266	0.917593		0.00629059	0.0013665	0.0501744	0.436965		0.0462321	0.00688496	0.140652	0.922721
orotidine	orotidine	Nucleotide	Pyrimidine Metabolism, Orotate containing	Pyrimidine	35172	0	HMDB00788	1.21597	1.41427	1.19036	0.802692		0.909191	0.846673	0.305808	0.140525		0.951297	0.911599	0.469882	0.816867
pseudouridine	pseudouridine	Nucleotide	Pyrimidine Metabolism, Uracil containing	Pyrimidine	33442	C02067	HMDB00767	1.04468	0.984568	1.12684	0.952486		0.191105	0.643629	0.00133087	0.286354		0.40143	0.768265	0.0145503	0.87843
uracil	uracil	Nucleotide	Pyrimidine Metabolism, Uracil containing	Pyrimidine	605	C00106	HMDB00300	1.0195	1.20617	0.926918	0.830636		0.54859	0.120517	0.145409	0.0562406		0.711561	0.227601	0.283384	0.614637
uridine	uridine	Nucleotide	Pyrimidine Metabolism, Uracil containing	Pyrimidine	606	C00299	HMDB00296	0.939952	1.00033	0.887539	0.944549		0.076818	0.816513	0.0136843	0.389311		0.22349	0.890393	0.0628871	0.906411
4-hydroxyphenylacetylglutamine	4-hydroxyphenylacetylglutamine	Peptide	Acetylated Peptides	Acetylated pept	55017	0	0	1.11075	0.955012	1.31051	0.910187		0.346569	0.888514	0.103133	0.503637		0.563753	0.932864	0.232144	0.965429
phenylacetylglutamine	phenylacetylglutamine	Peptide	Acetylated Peptides	Acetylated pept	35126	C04148	HMDB06344	1.08165	1.00623	1.15437	1.05472		0.722838	0.915497	0.635974	0.533733		0.841472	0.949558	0.767035	0.965429
glu-gly-asn-val	glu-gly-asn-val	Peptide	Polypeptide	Di-oligo peptides	62917	0	0	1.20562	0.809612	1.48805	1.35486		0.058672	0.0122719	0.357595	0.830096		0.199944	0.0379991	0.529449	0.977189
isoleucylglycine	isoleucylglycine	Peptide	Dipeptide	Di-oligo peptides	40008	0	HMDB28907	1.01251	0.983035	1.00975	1.09315		0.971606	0.768069	0.992245	0.732336		0.984518	0.85341	0.997149	0.977189
leucylalanine	leucylalanine	Peptide	Dipeptide	Di-oligo peptides	40010	0	HMDB28922	0.904629	0.791667	0.93157	1.10394		0.136945	0.0216746	0.253388	0.362139		0.332814	0.0581914	0.414388	0.906411
leucylglycine	leucylglycine	Peptide	Dipeptide	Di-oligo peptides	40045	0	HMDB28929	0.796995	0.652252	0.810962	1.11246		0.000156691	0.00090845	0.0118334	0.795977		0.00345489	0.00494781	0.0563936	0.977189
leucylleucine	leucylleucine	Peptide	Dipeptide	Di-oligo peptides	36756	C11332	HMDB28933	0.820658	0.802056	0.840206	0.809308		0.000613045	0.0109043	0.0198203	0.0903669		0.00934894	0.0350086	0.0775024	0.725313
leucylphenylalanine/isoleucylphenylalanine	leucylphenylalanine/isoleucylphenylalanine	Peptide	Dipeptide	Di-oligo peptides	52415	0	0	0.871011	0.832464	0.893401	0.900448		0.039337	0.0633998	0.119356	0.542681		0.161336	0.135223	0.250561	0.965429
phenylalanylglycine	phenylalanylglycine	Peptide	Dipeptide	Di-oligo peptides	41370	0	HMDB28995	1.00646	0.914438	1.04858	1.10982		0.652816	0.276158	0.984954	0.644852		0.790114	0.408874	0.991455	0.977189
phenylalanylphenylalanine	phenylalanylphenylalanine	Peptide	Dipeptide	Di-oligo peptides	38150	0	0	1.05764	0.866595	1.17249	1.19216		0.374959	0.0166074	0.781871	0.314448		0.57905	0.0482072	0.868433	0.889776
phenylalanylserine	phenylalanylserine	Peptide	Dipeptide	Di-oligo peptides	40016	0	0	1.11671	1.03208	1.13441	1.27328		0.613334	0.681917	0.503507	0.219032		0.762584	0.792322	0.662159	0.86637
phenylalanyltryptophan	phenylalanyltryptophan	Peptide	Dipeptide	Di-oligo peptides	41377	0	HMDB29006	0.977177	0.854889	1.08232	0.970842		0.429559	0.00987499	0.454527	0.719987		0.628371	0.0325608	0.620193	0.977189
prolylglycine	prolylglycine	Peptide	Dipeptide	Di-oligo peptides	40703	0	HMDB11178	1.11035	0.611714	1.43895	1.37726		0.283326	0.00123443	0.688467	0.227925		0.505347	0.00643592	0.804154	0.86637
threonylphenylalanine	threonylphenylalanine	Peptide	Dipeptide	Di-oligo peptides	31530	0	HMDB29068	1.00202	0.86858	1.11203	1.0089		0.355792	0.0606179	0.942183	0.927673		0.565418	0.13066	0.969193	0.985177
valylglycine	valylglycine	Peptide	Dipeptide	Di-oligo peptides	40475	0	HMDB29127	0.950192	0.886477	0.956961	1.08724		0.0412128	0.0787995	0.120352	0.920614		0.166489	0.162941	0.250561	0.985177
Fibrinopeptide A 2-15	Fibrinopeptide A 2-15	Peptide	Fibrinogen Cleavage Peptide	Fibrinogen pept	62809	0	0	1.05333	0.975289	1.10161	1.10431		0.903004	0.499446	0.677998	0.437158		0.948076	0.63761	0.798415	0.922721
Fibrinopeptide A 3-15	Fibrinopeptide A 3-15	Peptide	Fibrinogen Cleavage Peptide	Fibrinogen pept	62808	0	0	1.02261	0.885714	1.1237	1.06406		0.898786	0.265838	0.63205	0.715545		0.945275	0.399228	0.764981	0.977189
Fibrinopeptide A 3-16	Fibrinopeptide A 3-16	Peptide	Fibrinogen Cleavage Peptide	Fibrinogen pept	62811	0	0	1.39733	1.40741	1.46451	1.17616		0.00139178	0.0297636	0.00228964	0.257065		0.0166468	0.074409	0.0192104	0.86637
Fibrinopeptide A 4-15	Fibrinopeptide A 4-15	Peptide	Fibrinogen Cleavage Peptide	Fibrinogen pept	62810	0	0	0.940553	0.784851	1.06956	0.946716		0.141653	0.0205012	0.719449	0.709912		0.338855	0.0558292	0.820307	0.977189
Fibrinopeptide A 5-16	Fibrinopeptide A 5-16	Peptide	Fibrinogen Cleavage Peptide	Fibrinogen pept	62148	0	0	1.0309	1.02595	1.05041	0.986093		0.943963	0.726924	0.801013	0.96678		0.971024	0.825743	0.883577	0.992438
Fibrinopeptide A 7-16	Fibrinopeptide A 7-16	Peptide	Fibrinogen Cleavage Peptide	Fibrinogen pept	62149	0	0	0.979148	1.00414	0.972537	0.936949		0.123225	0.306506	0.215726	0.43473		0.31061	0.443372	0.379231	0.922721
Fibrinopeptide A 8-16	Fibrinopeptide A 8-16	Peptide	Fibrinogen Cleavage Peptide	Fibrinogen pept	62812	0	0	1.04676	0.960781	1.15262	0.948939		0.202415	0.225554	0.408743	0.572871		0.414099	0.357371	0.579318	0.965429
Fibrinopeptide A, des-ala1	Fibrinopeptide A, des-ala1	Peptide	Fibrinogen Cleavage Peptide	Fibrinogen pept	31548	0	0	1.23878	1.24026	1.28256	1.10717		0.055904	0.0835861	0.0991261	0.559661		0.195542	0.168276	0.225623	0.965429
Fibrinopeptide A, phosphono-ser3	Fibrinopeptide A, phosphono-ser3	Peptide	Fibrinogen Cleavage Peptide	Fibrinogen pept	57712	0	0	1.8994	2.28846	1.82269	1.16594		1.71295e-05	3.48028e-05	3.04715e-05	0.754069		0.000739226	0.00029901	0.00116173	0.977189
Fibrinopeptide B 1-11	Fibrinopeptide B 1-11	Peptide	Fibrinogen Cleavage Peptide	Fibrinogen pept	62815	0	0	0.963727	0.80928	1.05174	1.08664		0.108542	0.00378259	0.683418	0.697133		0.285391	0.0153825	0.801702	0.977189
Fibrinopeptide B 1-12	Fibrinopeptide B 1-12	Peptide	Fibrinogen Cleavage Peptide	Fibrinogen pept	62814	0	0	1.05331	1.03343	1.046	1.12364		0.532027	0.785844	0.6996	0.381791		0.699432	0.869991	0.811657	0.906411
Fibrinopeptide B 1-13	Fibrinopeptide B 1-13	Peptide	Fibrinogen Cleavage Peptide	Fibrinogen pept	62813	0	0	1.23366	1.21148	1.32173	1.03083		0.00166033	0.0169973	0.000695942	0.729654		0.0184146	0.0484503	0.00884426	0.977189
Fibrinopeptide B 1-9	Fibrinopeptide B 1-9	Peptide	Fibrinogen Cleavage Peptide	Fibrinogen pept	62816	0	0	1.19779	1.06702	1.23551	1.40941		0.914098	0.329369	0.998483	0.087306		0.954794	0.469428	0.998714	0.710089
gamma-glutamyl-2-aminobutyrate	gamma-glutamyl-2-aminobutyrate	Peptide	Gamma-glutamyl Amino Acid	gGlu-AAs	37092	0	0	1.34221	1.7049	1.08734	1.19447		0.0692545	0.0236772	0.567478	0.0935268		0.217759	0.0616314	0.71521	0.730532
gamma-glutamylalanine	gamma-glutamylalanine	Peptide	Gamma-glutamyl Amino Acid	gGlu-AAs	37063	0	HMDB29142	1.37679	1.08573	1.68436	1.19421		0.0580464	0.887926	0.000386073	0.133757		0.198923	0.932864	0.00619749	0.816867
gamma-glutamyl-alpha-lysine	gamma-glutamyl-alpha-lysine	Peptide	Gamma-glutamyl Amino Acid	gGlu-AAs	55015	0	0	1.05587	1.07351	1.04669	1.03931		0.926138	0.67994	0.64959	0.570886		0.960519	0.791533	0.778805	0.965429
gamma-glutamylcitrulline	gamma-glutamylcitrulline	Peptide	Gamma-glutamyl Amino Acid	gGlu-AAs	62104	0	0	1.01076	0.97527	1.01284	1.09205		0.504058	0.254349	0.699888	0.255733		0.677259	0.386915	0.811657	0.86637
gamma-glutamyl-epsilon-lysine	gamma-glutamyl-epsilon-lysine	Peptide	Gamma-glutamyl Amino Acid	gGlu-AAs	33934	0	HMDB03869	1.18902	1.34993	1.1048	1.03916		0.364246	0.81193	0.128704	0.505191		0.572655	0.890393	0.264342	0.965429
gamma-glutamylglutamate	gamma-glutamylglutamate	Peptide	Gamma-glutamyl Amino Acid	gGlu-AAs	36738	C05282	HMDB11737	1.35258	1.91107	1.0386	0.895615		0.244438	0.959126	0.225365	0.247585		0.460011	0.97026	0.389653	0.86637
gamma-glutamylglutamine	gamma-glutamylglutamine	Peptide	Gamma-glutamyl Amino Acid	gGlu-AAs	2730	C05283	HMDB11738	0.954002	0.853066	1.00641	1.04926		0.18793	0.00331097	0.898719	0.719755		0.40143	0.013804	0.943578	0.977189
gamma-glutamylglycine	gamma-glutamylglycine	Peptide	Gamma-glutamyl Amino Acid	gGlu-AAs	33949	0	HMDB11667	1.26782	1.4569	1.10549	1.27689		0.088711	0.186249	0.569997	5.28983e-05		0.247094	0.313844	0.716904	0.016134
gamma-glutamylhistidine	gamma-glutamylhistidine	Peptide	Gamma-glutamyl Amino Acid	gGlu-AAs	18245	0	0	1.17285	1.12051	1.26935	1.01963		0.0174752	0.509247	5.22649e-05	0.791371		0.0959092	0.647168	0.00163553	0.977189
gamma-glutamylisoleucine	gamma-glutamylisoleucine	Peptide	Gamma-glutamyl Amino Acid	gGlu-AAs	34456	0	HMDB11170	1.15997	1.18183	1.20195	0.983408		0.0700065	0.45545	0.00574271	0.901665		0.218209	0.601351	0.0353844	0.979638
gamma-glutamylleucine	gamma-glutamylleucine	Peptide	Gamma-glutamyl Amino Acid	gGlu-AAs	18369	0	HMDB11171	1.04923	1.03935	1.09252	0.946994		0.809661	0.612605	0.250614	0.59936		0.89714	0.742921	0.411503	0.972487
gamma-glutamylmethionine	gamma-glutamylmethionine	Peptide	Gamma-glutamyl Amino Acid	gGlu-AAs	44872	0	HMDB29155	1.04995	0.939035	1.12948	1.09051		0.441665	0.423421	0.0920633	0.266517		0.633934	0.575249	0.211995	0.87584
gamma-glutamylphenylalanine	gamma-glutamylphenylalanine	Peptide	Gamma-glutamyl Amino Acid	gGlu-AAs	33422	0	HMDB00594	1.00827	0.958007	1.1039	0.852472		0.919354	0.43292	0.209573	0.0999367		0.957006	0.58425	0.371671	0.745074
gamma-glutamylserine	gamma-glutamylserine	Peptide	Gamma-glutamyl Amino Acid	gGlu-AAs	54914	0	0	1.10775	1.07596	1.09989	1.20899		0.2094	0.950365	0.173959	0.0102814		0.420178	0.963757	0.322537	0.506628
gamma-glutamylthreonine	gamma-glutamylthreonine	Peptide	Gamma-glutamyl Amino Acid	gGlu-AAs	33364	0	HMDB29159	1.09357	1.02733	1.1594	1.06414		0.13661	0.900334	0.0158346	0.425031		0.332814	0.943649	0.0670217	0.922721
gamma-glutamyltryptophan	gamma-glutamyltryptophan	Peptide	Gamma-glutamyl Amino Acid	gGlu-AAs	33947	0	HMDB29160	1.14334	1.17781	1.19979	0.893507		0.0394723	0.0130157	0.0235791	0.346543		0.161336	0.0395003	0.0868105	0.901274
gamma-glutamyltyrosine	gamma-glutamyltyrosine	Peptide	Gamma-glutamyl Amino Acid	gGlu-AAs	2734	0	HMDB11741	1.01715	0.944874	1.10395	0.941352		0.948472	0.479673	0.404528	0.661258		0.97402	0.622554	0.575203	0.977189
gamma-glutamylvaline	gamma-glutamylvaline	Peptide	Gamma-glutamyl Amino Acid	gGlu-AAs	43829	0	HMDB11172	1.28783	1.44706	1.24307	1.02673		0.0234351	0.165794	0.00561063	0.421871		0.117175	0.284085	0.0353063	0.922721

## Sheet: 4.psign MEall
METABOLON HD4 DATA, p-significant MEall vs HC								Mean FC	Mean FC	Mean FC	Mean FC		pval	pval	pval	pval		qval	qval	qval	qval
Met	new.met	SUPER_PATHWAY	SUB_PATHWAY	SUB ABBREV	COMP_ID	KEGG	HMDB_ID	MEall	M1	M2	M3		MEall	M1	M2	M3		MEall	M1	M2	M3
asparagine	asparagine	Amino Acid	Alanine and Aspartate Metabolism	Ala/Asp/Asn	512	C00152	HMDB00168	0.853498	0.717741	0.939402	0.936564		1.7675e-05	5.10748e-11	0.111131	0.299758		0.000739226	7.78892e-09	0.24315	0.889776
hydroxyasparagine	hydroxyasparagine	Amino Acid	Alanine and Aspartate Metabolism	Ala/Asp/Asn	62060	C03124	HMDB32332	1.21444	1.16872	1.31646	1.02881		8.54125e-06	0.00154568	3.75422e-07	0.499408		0.00065127	0.00742412	3.27154e-05	0.965429
carboxyethyl-GABA	carboxyethyl-GABA	Amino Acid	Glutamate Metabolism	Glu/Gln	40007	0	HMDB02201	0.839428	0.756223	0.870602	0.953118		0.00402285	0.0132412	0.0655906	0.716956		0.0336156	0.0399507	0.170256	0.977189
N-acetylserine	N-acetylserine	Amino Acid	Glycine, Serine and Threonine Metabolism	Gly/Ser/Thr/Crn	37076	0	HMDB02931	1.09256	0.997414	1.19943	1.01435		0.0381049	0.913383	0.000139033	0.860783		0.158831	0.949548	0.00273581	0.977189
sarcosine	sarcosine	Amino Acid	Glycine, Serine and Threonine Metabolism	Gly/Ser/Thr/Crn	1516	C00213	HMDB00271	0.881761	0.743888	0.875371	1.23982		0.0131165	0.0152541	0.0515926	0.567305		0.0766918	0.0451699	0.141763	0.965429
2-hydroxybutyrate/2-hydroxyisobutyrate	2-hydroxybutyrate/2-hydroxyisobutyrate	Amino Acid	Glutathione Metabolism	GSH	52281	0	0	1.24145	1.52943	1.04111	1.11817		0.00642635	2.12063e-06	0.698216	0.268055		0.0466676	2.86717e-05	0.811657	0.87584
cysteine-glutathione disulfide	cysteine-glutathione disulfide	Amino Acid	Glutathione Metabolism	GSH	35159	0	HMDB00656	0.933556	0.844508	0.9616	1.07078		0.0396727	0.0409463	0.283181	0.490408		0.161336	0.0953331	0.445207	0.961894
1-methyl-4-imidazoleacetate	1-methyl-4-imidazoleacetate	Amino Acid	Histidine Metabolism	His	32350	C05828	HMDB02820	1.16274	1.04151	1.32884	0.975599		0.0200546	0.461789	0.000562854	0.955914		0.105172	0.607093	0.00762979	0.988093
1-methylhistidine	1-methylhistidine	Amino Acid	Histidine Metabolism	His	30460	C01152	HMDB00001	1.21604	1.28451	1.24376	0.966455		0.0433914	0.00837908	0.11088	0.708258		0.171875	0.0283958	0.24315	0.977189
histidine	histidine	Amino Acid	Histidine Metabolism	His	59	C00135	HMDB00177	0.898897	0.78093	0.976126	0.963529		0.00800854	8.01805e-05	0.53233	0.59691		0.0555137	0.000603828	0.683623	0.972487
imidazole lactate	imidazole lactate	Amino Acid	Histidine Metabolism	His	15716	C05568	HMDB02320	0.743236	0.675148	0.798801	0.748418		0.000782348	0.000166642	0.0247451	0.040745		0.0108462	0.00116974	0.0880511	0.614637
N-acetyl-1-methylhistidine	N-acetyl-1-methylhistidine	Amino Acid	Histidine Metabolism	His	43255	0	0	1.61249	1.95223	1.55888	0.932899		0.0164518	0.000241562	0.0772528	0.950894		0.0929222	0.00161926	0.188525	0.986472
N-acetylhistidine	N-acetylhistidine	Amino Acid	Histidine Metabolism	His	33946	C02997	HMDB32055	1.17673	1.15078	1.24431	1.04309		0.00111454	0.0154197	0.00017244	0.53857		0.0144653	0.0454396	0.00328714	0.965429
2-ketocaprylate	2-ketocaprylate	Amino Acid	Leucine, Isoleucine and Valine Metabolism	Leu/Ile/Val	63120	0	HMDB13211	0.671619	0.569765	0.71133	0.806258		4.24613e-06	0.000155357	0.000550131	0.0946099		0.000647535	0.00111491	0.00762682	0.730532
isobutyrylglycine	isobutyrylglycine	Amino Acid	Leucine, Isoleucine and Valine Metabolism	Leu/Ile/Val	35437	0	HMDB00730	0.754651	0.633624	0.784506	0.965294		0.00267338	0.000766942	0.0323201	0.710811		0.0254807	0.00440306	0.103764	0.977189
isovalerylglycine	isovalerylglycine	Amino Acid	Leucine, Isoleucine and Valine Metabolism	Leu/Ile/Val	35107	0	HMDB00678	0.751347	0.611749	0.817023	0.902998		0.000356447	6.28021e-05	0.026575	0.465227		0.00701396	0.000491145	0.0926328	0.936595
methylsuccinate	methylsuccinate	Amino Acid	Leucine, Isoleucine and Valine Metabolism	Leu/Ile/Val	15745	0	HMDB01844	0.782441	0.791738	0.723678	0.931326		0.00759409	0.0414817	0.00237945	0.756552		0.0532459	0.0958479	0.0193528	0.977189
tiglylcarnitine C51-DC	tiglylcarnitine C51-DC	Amino Acid	Leucine, Isoleucine and Valine Metabolism	Leu/Ile/Val	35428	0	HMDB02366	0.797922	0.915091	0.683589	0.843713		0.000284465	0.181287	0.00043555	0.100244		0.00578411	0.307181	0.00646826	0.745074
5-galactosylhydroxy-L-lysine	5-galactosylhydroxy-L-lysine	Amino Acid	Lysine Metabolism	Lys	43582	0	0	1.5846	1.6629	1.68647	1.09407		0.00354997	0.00345311	0.00252412	0.697388		0.0308557	0.0142252	0.0202594	0.977189
5-hydroxylysine	5-hydroxylysine	Amino Acid	Lysine Metabolism	Lys	15685	C16741	HMDB00450	3.24036	2.42542	4.12209	2.669		2.47294e-05	0.00625715	1.32155e-07	0.0792381		0.00083805	0.0224521	1.6123e-05	0.692317
fructosyllysine	fructosyllysine	Amino Acid	Lysine Metabolism	Lys	46227	0	0	1.30655	1.06714	1.42536	1.54861		0.00915894	0.824411	0.0026562	4.40694e-07		0.0613951	0.893234	0.0207728	0.000268823
hydroxy-N6,N6,N6-trimethyllysine	hydroxy-N6,N6,N6-trimethyllysine	Amino Acid	Lysine Metabolism	Lys	62959	0	0	1.22064	1.17157	1.30027	1.10863		0.000144956	0.0404994	7.91994e-06	0.244866		0.0034009	0.0946538	0.000371628	0.86637
N,N,N-trimethyl-5-aminovalerate	N,N,N-trimethyl-5-aminovalerate	Amino Acid	Lysine Metabolism	Lys	57687	0	0	0.851303	0.819688	0.879139	0.847757		0.0287458	0.119267	0.0771047	0.115279		0.131842	0.226645	0.188525	0.787645
alpha-ketobutyrate	alpha-ketobutyrate	Amino Acid	Methionine, Cysteine, SAM and Taurine Metabolism	Met/Cys/Tau	4968	C00109	HMDB00005	1.67069	1.74367	1.59963	1.6988		0.0223477	0.0228063	0.108557	0.00574026		0.114445	0.0604862	0.241718	0.466497
cysteine	cysteine	Amino Acid	Methionine, Cysteine, SAM and Taurine Metabolism	Met/Cys/Tau	1868	C00097	HMDB00574	1.30105	1.24257	1.46489	0.966073		0.00834694	0.375339	6.62674e-05	0.970041		0.0572093	0.519177	0.00175753	0.992438
cysteine sulfinic acid	cysteine sulfinic acid	Amino Acid	Methionine, Cysteine, SAM and Taurine Metabolism	Met/Cys/Tau	37443	C00606	HMDB00996	1.10579	1.00731	1.22972	0.985935		0.0257074	0.928657	1.77447e-05	0.877911		0.120627	0.954387	0.000773164	0.977189
hypotaurine	hypotaurine	Amino Acid	Methionine, Cysteine, SAM and Taurine Metabolism	Met/Cys/Tau	590	C00519	HMDB00965	0.896591	0.768363	0.980957	0.965618		0.0183993	0.000753544	0.370239	0.709925		0.0993238	0.00437773	0.542647	0.977189
S-methylcysteine	S-methylcysteine	Amino Acid	Methionine, Cysteine, SAM and Taurine Metabolism	Met/Cys/Tau	39592	0	HMDB02108	1.23719	1.30455	1.2052	1.16489		0.0130737	0.00783908	0.0619907	0.270828		0.0766918	0.0268643	0.164335	0.877467
taurine	taurine	Amino Acid	Methionine, Cysteine, SAM and Taurine Metabolism	Met/Cys/Tau	2125	C00245	HMDB00251	0.875978	0.770059	0.945823	0.93254		0.000722797	1.92667e-06	0.140648	0.307196		0.0102536	2.6874e-05	0.278555	0.889776
4-acetamidobutanoate	4-acetamidobutanoate	Amino Acid	Polyamine Metabolism	Polyamine	1558	C02946	HMDB03681	1.28763	1.13219	1.43014	1.25368		0.00156305	0.420347	4.49393e-06	0.0826528		0.0176567	0.572348	0.000228442	0.700253
5-methylthioadenosine MTA	5-methylthioadenosine MTA	Amino Acid	Polyamine Metabolism	Polyamine	1419	C00170	HMDB01173	1.22486	1.15152	1.36084	1.0079		5.69633e-05	0.0108217	6.11623e-08	0.794034		0.00165465	0.0349273	9.32725e-06	0.977189
acisoga	acisoga	Amino Acid	Polyamine Metabolism	Polyamine	43258	0	0	1.47539	1.77533	1.38404	1.00412		0.00135853	5.93696e-05	0.00559844	0.670093		0.016574	0.000476519	0.0353063	0.977189
8-methoxykynurenate	8-methoxykynurenate	Amino Acid	Tryptophan Metabolism	Trp	62955	C05830	HMDB60426	0.708586	0.979896	0.533793	0.551682		0.0315636	0.923064	0.00256936	0.0669238		0.138516	0.951343	0.0203546	0.628055
C-glycosyltryptophan	C-glycosyltryptophan	Amino Acid	Tryptophan Metabolism	Trp	48782	0	0	1.14472	1.15019	1.21288	0.93203		0.000707892	0.000943347	5.44878e-05	0.213484		0.0102536	0.00504773	0.00163553	0.86637
indole-3-carboxylate	indole-3-carboxylate	Amino Acid	Tryptophan Metabolism	Trp	38116	C19837	HMDB03320	1.62185	1.84517	1.51085	1.39661		0.00561625	0.00639369	0.0409967	0.179643		0.0428679	0.0228079	0.122588	0.835384
indolelactate	indolelactate	Amino Acid	Tryptophan Metabolism	Trp	18349	C02043	HMDB00671	0.820827	0.649017	0.964563	0.823594		1.90297e-05	7.10603e-09	0.270551	0.042651		0.000739226	4.33468e-07	0.433032	0.614637
indolepropionate	indolepropionate	Amino Acid	Tryptophan Metabolism	Trp	32405	0	HMDB02302	0.705382	0.511415	0.792946	0.926885		0.000438852	6.38411e-06	0.0144906	0.858925		0.00808343	7.34775e-05	0.0648251	0.977189
kynurenate	kynurenate	Amino Acid	Tryptophan Metabolism	Trp	1417	C01717	HMDB00715	0.790568	0.855382	0.725921	0.81999		0.000180428	0.0355508	7.40956e-05	0.028604		0.0037952	0.0860555	0.00180793	0.56164
kynurenine	kynurenine	Amino Acid	Tryptophan Metabolism	Trp	15140	C00328	HMDB00684	0.890858	0.771819	1.01048	0.834226		0.00304876	1.07413e-05	0.949519	0.0111682		0.0273492	0.000111054	0.973295	0.506628
tryptophan betaine	tryptophan betaine	Amino Acid	Tryptophan Metabolism	Trp	37097	C09213	HMDB61115	0.623275	0.58021	0.580889	0.853177		0.00562202	0.0172564	0.0083906	0.524133		0.0428679	0.0487333	0.0445067	0.965429
3-4-hydroxyphenyllactate	3-4-hydroxyphenyllactate	Amino Acid	Tyrosine Metabolism	Tyr	32197	C03672	HMDB00755	0.75502	0.665515	0.829526	0.75755		1.53746e-07	1.51348e-08	0.00211566	0.00484423		4.68927e-05	7.10172e-07	0.0190181	0.466497
3-methoxytyramine sulfate	3-methoxytyramine sulfate	Amino Acid	Tyrosine Metabolism	Tyr	44618	0	0	1.3635	1.34054	1.46463	1.12436		0.0144894	0.00319896	0.0178026	0.950226		0.0833825	0.0134577	0.0728831	0.986472
4-methoxyphenol sulfate	4-methoxyphenol sulfate	Amino Acid	Tyrosine Metabolism	Tyr	48457	0	0	0.512923	0.401933	0.529018	0.739084		0.00304638	0.000574106	0.0248275	0.375864		0.0273492	0.00357352	0.0880511	0.906411
homovanillate HVA	homovanillate HVA	Amino Acid	Tyrosine Metabolism	Tyr	1101	C05582	HMDB00118	1.37235	1.33392	1.58834	0.835574		0.0309264	0.15921	0.000225021	0.448236		0.137702	0.277481	0.00415948	0.926862
N-formylphenylalanine	N-formylphenylalanine	Amino Acid	Tyrosine Metabolism	Tyr	48433	0	0	0.624547	0.521428	0.677403	0.723873		6.4516e-05	0.000198407	0.00542728	0.162797		0.00171108	0.00134476	0.0352196	0.816867
thyroxine	thyroxine	Amino Acid	Tyrosine Metabolism	Tyr	2761	C01829	HMDB01918	1.24655	1.13741	1.3914	1.09179		0.00206321	0.0373591	0.00343111	0.157846		0.0215043	0.0884284	0.0248683	0.816867
4-guanidinobutanoate	4-guanidinobutanoate	Amino Acid	Guanidino and Acetamido Metabolism	Urea/Arg/Pro	15681	C01035	HMDB03464	0.673795	0.437522	0.809344	0.859168		0.000567183	4.2454e-08	0.0921803	0.72287		0.00887133	1.52335e-06	0.211995	0.977189
N-delta-acetylornithine	N-delta-acetylornithine	Amino Acid	Urea cycle; Arginine and Proline Metabolism	Urea/Arg/Pro	43249	0	0	0.642798	0.603035	0.609508	0.837985		2.14018e-05	0.000194405	8.12079e-05	0.424758		0.000767948	0.00134476	0.0018347	0.922721
pro-hydroxy-pro	pro-hydroxy-pro	Amino Acid	Urea cycle; Arginine and Proline Metabolism	Urea/Arg/Pro	35127	0	HMDB06695	1.52635	1.52562	1.65702	1.14619		8.39124e-06	0.00066401	1.83045e-06	0.189056		0.00065127	0.00405046	0.000124064	0.83909
1,5-anhydroglucitol 1,5-AG	1,5-anhydroglucitol 1,5-AG	Carbohydrate	Glycolysis, Gluconeogenesis, and Pyruvate Metabolism	Glucose	20675	C07326	HMDB02712	0.857438	0.714856	1.01295	0.753846		0.0195871	6.21487e-05	0.853963	0.0104727		0.103897	0.000491145	0.91389	0.506628
glucose	glucose	Carbohydrate	Glycolysis, Gluconeogenesis, and Pyruvate Metabolism	Glucose	48152	C00031	HMDB00122	1.09846	1.05641	1.11561	1.15187		0.0358984	0.133651	0.0924439	0.016977		0.153133	0.245564	0.211995	0.506808
glucuronate	glucuronate	Carbohydrate	Aminosugar Metabolism	N-sugar	15443	C00191	HMDB00127	1.4276	1.5389	1.36076	1.34898		0.0498749	0.517736	0.0451734	0.00611799		0.191344	0.655154	0.12937	0.466497
N-acetylglucosamine/N-acetylgalactosamine	N-acetylglucosamine/N-acetylgalactosamine	Carbohydrate	Aminosugar Metabolism	N-sugar	46539	0	HMDB00215	1.23153	1.13983	1.35771	1.08842		4.91848e-05	0.00601762	2.03496e-06	0.127035		0.00150014	0.0218497	0.000124133	0.816867
N-acetylneuraminate	N-acetylneuraminate	Carbohydrate	Aminosugar Metabolism	N-sugar	32377	C00270	HMDB00230	1.14851	1.13446	1.18766	1.06868		0.0176096	0.0351296	0.00998772	0.52668		0.0959092	0.0853748	0.0499386	0.965429
ribitol	ribitol	Carbohydrate	Pentose Metabolism	Pentose	15772	C00474	HMDB00508	1.13112	1.05474	1.25547	0.955614		0.0426598	0.332253	0.00157095	0.77701		0.170082	0.470242	0.016242	0.977189
ribonate	ribonate	Carbohydrate	Pentose Metabolism	Pentose	27731	C01685	HMDB00867	1.20904	1.04547	1.37956	1.11327		0.0232848	0.530135	0.0108634	0.0867514		0.117175	0.662669	0.0534411	0.710089
galactonate	galactonate	Carbohydrate	Fructose, Mannose and Galactose Metabolism	Sugar	27719	C00880	HMDB00565	0.404467	0.286033	0.423227	0.64116		0.000466001	9.55329e-05	0.00322258	0.328887		0.00808343	0.000710672	0.023684	0.891648
mannose	mannose	Carbohydrate	Fructose, Mannose and Galactose Metabolism	Sugar	48153	C00159	HMDB00169	1.34007	1.43637	1.28371	1.2678		3.74116e-06	1.05797e-06	0.00200914	0.0177465		0.000647535	1.79266e-05	0.018855	0.506808
beta-cryptoxanthin	beta-cryptoxanthin	Cofactors and Vitamins	Vitamin A Metabolism	Vit A	57591	0	HMDB33844	0.675819	0.826396	0.472145	0.900522		7.08491e-05	0.0579347	3.40255e-07	0.565639		0.00180075	0.126215	3.27154e-05	0.965429
carotene diol 1	carotene diol 1	Cofactors and Vitamins	Vitamin A Metabolism	Vit A	57635	0	0	0.843945	0.819601	0.745742	1.19093		0.00434844	0.017346	0.000442285	0.142918		0.0353673	0.0487605	0.00646826	0.816867
carotene diol 2	carotene diol 2	Cofactors and Vitamins	Vitamin A Metabolism	Vit A	57636	0	0	0.801146	0.816805	0.685886	1.09951		0.00190025	0.0260491	7.76548e-05	0.345506		0.0206992	0.066485	0.0018219	0.901274
trigonelline N'-methylnicotinate	trigonelline N'-methylnicotinate	Cofactors and Vitamins	Nicotinate and Nicotinamide Metabolism	Vit B3 - NAD	32401	C01004	HMDB00875	0.397652	0.352372	0.336839	0.686871		1.44272e-09	4.41813e-07	2.80455e-08	0.167347		8.80056e-07	8.3023e-06	8.55387e-06	0.816867
oxalate ethanedioate	oxalate ethanedioate	Cofactors and Vitamins	Ascorbate and Aldarate Metabolism	Vit C	20694	C00209	HMDB02329	0.841399	0.843174	0.80301	0.94925		0.00287679	0.0358872	0.00675502	0.676541		0.0269976	0.0862111	0.0378033	0.977189
threonate	threonate	Cofactors and Vitamins	Ascorbate and Aldarate Metabolism	Vit C	27738	C01620	HMDB00943	0.922822	0.995731	0.821686	1.03898		0.0373509	0.574392	0.00777589	0.464344		0.158222	0.704989	0.0421854	0.936595
gamma-CEHC	gamma-CEHC	Cofactors and Vitamins	Tocopherol Metabolism	Vit E	44876	0	HMDB01931	0.869629	0.709144	0.922976	1.10873		0.0246797	0.00142184	0.164792	0.609705		0.119481	0.00693856	0.313156	0.972487
citraconate/glutaconate	citraconate/glutaconate	Energy	TCA Cycle	TCA	47076	0	0	0.384572	0.258744	0.399617	0.650325		1.05454e-05	2.2204e-07	5.76627e-05	0.281912		0.000714744	5.6435e-06	0.00163553	0.87843
11beta-hydroxyandrosterone glucuronide	11beta-hydroxyandrosterone glucuronide	Lipid	Androgenic Steroids	Androgenic ster	63251	0	0	1.29729	1.40587	1.30825	0.997969		0.0191584	0.00920183	0.0320251	0.849854		0.102514	0.0310117	0.103361	0.977189
16a-hydroxy DHEA 3-sulfate	16a-hydroxy DHEA 3-sulfate	Lipid	Androgenic Steroids	Androgenic ster	38168	0	0	1.50011	1.43866	1.68576	1.10868		0.0201722	0.163937	0.00902187	0.51957		0.105172	0.282073	0.0468937	0.965429
andro steroid monosulfate C19H28O6S 1	andro steroid monosulfate C19H28O6S 1	Lipid	Androgenic Steroids	Androgenic ster	32827	C04555	HMDB02759	1.53951	1.4927	1.74818	1.04483		0.0132011	0.0952627	0.0061398	0.756966		0.0766918	0.188481	0.0363472	0.977189
androstenediol 3alpha, 17alpha monosulfate 3	androstenediol 3alpha, 17alpha monosulfate 3	Lipid	Androgenic Steroids	Androgenic ster	37209	0	0	0.855203	1.02303	0.751103	0.746375		0.0307368	0.328342	0.0151401	0.157003		0.137702	0.46906	0.0664421	0.816867
deoxycholate	deoxycholate	Lipid	Secondary Bile Acid Metabolism	Bile products	1114	C04483	HMDB00626	1.29727	0.894986	1.76613	0.916966		0.0330438	0.306726	0.000817492	0.707464		0.143977	0.443372	0.00997341	0.977189
glyco-beta-muricholate	glyco-beta-muricholate	Lipid	Primary Bile Acid Metabolism	Bile products	62066	0	0	1.58093	1.29777	1.95847	1.17434		0.0117033	0.0954762	0.00271133	0.281648		0.0728468	0.188481	0.0209356	0.87843
glycochenodeoxycholate glucuronide 1	glycochenodeoxycholate glucuronide 1	Lipid	Primary Bile Acid Metabolism	Bile products	52983	0	0	1.58363	1.09427	2.14381	1.15077		0.012374	0.996681	5.29931e-05	0.370546		0.0740012	0.998317	0.00163553	0.906411
glycodeoxycholate	glycodeoxycholate	Lipid	Secondary Bile Acid Metabolism	Bile products	18477	C05464	HMDB00631	1.33371	0.659276	1.89446	1.3547		0.0118716	0.211454	0.000325771	0.155447		0.0731485	0.340336	0.00559699	0.816867
glycodeoxycholate 3-sulfate	glycodeoxycholate 3-sulfate	Lipid	Secondary Bile Acid Metabolism	Bile products	52975	0	0	1.4595	1.21024	1.88533	0.82836		0.0494838	0.363415	0.0023116	0.944301		0.191344	0.505439	0.0192104	0.986472
tauro-beta-muricholate	tauro-beta-muricholate	Lipid	Primary Bile Acid Metabolism	Bile products	33983	0	HMDB00932	2.51311	2.28893	2.9514	1.78375		0.00108747	0.0550911	8.76743e-05	0.194416		0.0144208	0.122648	0.00191005	0.84145
taurodeoxycholate	taurodeoxycholate	Lipid	Secondary Bile Acid Metabolism	Bile products	12261	C05463	HMDB00896	2.13565	1.0744	3.19525	1.65068		0.00515741	0.326637	2.24866e-05	0.200349		0.0403336	0.46882	0.000914455	0.854775
taurodeoxycholic acid 3-sulfate	taurodeoxycholic acid 3-sulfate	Lipid	Secondary Bile Acid Metabolism	Bile products	62889	0	0	2.08374	1.67881	2.77894	1.04833		0.00412491	0.0186408	0.000330314	0.926874		0.0340026	0.0512203	0.00559699	0.985177
corticosterone	corticosterone	Lipid	Corticosteroids	Corticosteroids	5983	C02140	HMDB01547	3.7995	2.76899	5.47187	1.44767		7.14029e-06	0.000284028	1.27736e-06	0.645358		0.00065127	0.00186298	9.73988e-05	0.977189
cortisol	cortisol	Lipid	Corticosteroids	Corticosteroids	1712	C00735	HMDB00063	1.70342	1.31718	2.28202	0.962869		0.000120758	0.0137482	3.23445e-06	0.846666		0.00294649	0.0409093	0.000179365	0.977189
cortisone	cortisone	Lipid	Corticosteroids	Corticosteroids	1769	C00762	HMDB02802	1.19744	1.21658	1.28096	0.906214		0.0159943	0.0101784	0.0110833	0.308771		0.0911825	0.0333806	0.0540864	0.889776
adipoylcarnitine C6-DC	adipoylcarnitine C6-DC	Lipid	Fatty Acid Metabolism (Acyl Carnitine, Dicarboxylate)	DC&OH-Carn	52988	0	HMDB61677	1.24136	1.44457	1.15875	0.982627		0.0116753	0.000772341	0.14048	0.988881		0.0728468	0.00440306	0.278555	0.993932
S-3-hydroxybutyrylcarnitine	S-3-hydroxybutyrylcarnitine	Lipid	Fatty Acid Metabolism (Acyl Carnitine, Hydroxy)	DC&OH-Carn	52984	0	HMDB13127	1.45611	1.54827	1.40915	1.3665		0.0121247	0.0209725	0.0161511	0.104195		0.0739606	0.0568588	0.0670217	0.756656
16 or 17-methylstearate a190 or i190	16 or 17-methylstearate a190 or i190	Lipid	Fatty Acid, Branched	FA other	38296	0	HMDB37397	1.24261	1.76405	0.86706	1.05684		0.0346698	2.35409e-11	0.0687126	0.746274		0.14999	7.35135e-09	0.176784	0.977189
azelate C9-DC	azelate C9-DC	Lipid	Fatty Acid, Dicarboxylate	DC-FA	18362	C08261	HMDB00784	0.920517	0.422683	1.22367	1.25981		0.00496267	3.0748e-06	0.308279	0.800848		0.0393147	3.75126e-05	0.471187	0.977189
branched chain 140 dicarboxylic acid	branched chain 140 dicarboxylic acid	Lipid	Fatty Acid, Dicarboxylate	DC-FA	63191	0	0	0.660116	0.601317	0.645869	0.846496		7.00416e-06	0.000426084	7.2312e-05	0.407564		0.00065127	0.00270741	0.00180793	0.920793
maleate	maleate	Lipid	Fatty Acid, Dicarboxylate	DC-FA	20676	C01384	HMDB00176	0.56537	0.38659	0.671981	0.693812		0.0022619	6.67084e-05	0.0200306	0.406853		0.0223201	0.00051509	0.077826	0.920793
tridecenedioate C131-DC	tridecenedioate C131-DC	Lipid	Fatty Acid, Dicarboxylate	DC-FA	62919	0	0	0.734501	1.04748	0.506415	0.6308		0.000711333	0.322549	5.39118e-08	0.00452941		0.0102536	0.464044	9.32725e-06	0.466497
12-HETE	12-HETE	Lipid	Eicosanoid	Doco/Eicosan	37536	0	HMDB06111	0.463744	0.433506	0.511297	0.399178		0.00217561	0.00499152	0.00982224	0.0629165		0.0221187	0.0186799	0.0495171	0.614637
12-HHTrE	12-HHTrE	Lipid	Eicosanoid	Doco/Eicosan	57393	C20388	HMDB12535	0.317254	0.193567	0.443132	0.253765		1.18347e-05	2.82092e-05	0.0016863	0.0116546		0.000721918	0.000249385	0.017144	0.506628
N-oleoyltaurine	N-oleoyltaurine	Lipid	Endocannabinoid	Endocannab	39732	0	0	1.26478	1.77288	0.93896	0.966446		0.0491808	8.80752e-08	0.319246	0.869724		0.191344	2.6863e-06	0.483226	0.977189
N-palmitoyltaurine	N-palmitoyltaurine	Lipid	Endocannabinoid	Endocannab	39835	0	0	1.27273	1.55233	1.13989	0.972815		0.00150683	2.78705e-07	0.119098	0.715993		0.0176567	6.39104e-06	0.250561	0.977189
N-stearoyltaurine	N-stearoyltaurine	Lipid	Endocannabinoid	Endocannab	39730	0	0	1.18502	1.43728	1.01909	1.04913		0.0098944	1.9448e-07	0.832131	0.388227		0.0648988	5.15796e-06	0.9	0.906411
oleoyl ethanolamide	oleoyl ethanolamide	Lipid	Endocannabinoid	Endocannab	38102	0	HMDB02088	1.27274	1.63901	1.02883	1.08416		0.000950969	1.031e-10	0.844953	0.368713		0.0128909	1.15099e-08	0.907432	0.906411
palmitoyl ethanolamide	palmitoyl ethanolamide	Lipid	Endocannabinoid	Endocannab	38165	C16512	HMDB02100	1.19897	1.42919	1.06185	1.03308		0.00263111	3.95014e-07	0.270045	0.867148		0.0254758	7.77286e-06	0.433032	0.977189
2-aminooctanoate	2-aminooctanoate	Lipid	Fatty Acid, Amino	FA other	43343	0	HMDB00991	0.792592	0.737977	0.734156	1.09784		0.00198726	0.00703927	0.00215155	0.582357		0.0212672	0.0245369	0.0190209	0.970594
2-hydroxysebacate	2-hydroxysebacate	Lipid	Fatty Acid, Dicarboxylate	DC-FA	63357	0	HMDB00424	0.705107	0.561873	0.755289	0.910997		1.83443e-05	6.22265e-06	0.00410483	0.387004		0.000739226	7.29965e-05	0.0281343	0.906411
mead acid 203n9	mead acid 203n9	Lipid	Long Chain Polyunsaturated Fatty Acid (n3 and n6)	LC-PUFA3&6	35174	0	HMDB10378	1.05272	1.04255	1.10401	0.927813		0.00597187	0.0167582	0.0806499	0.522689		0.0449733	0.0482072	0.193697	0.965429
N-palmitoylglycine	N-palmitoylglycine	Lipid	Fatty Acid Metabolism (Acyl Glycine)	FA other	42092	0	HMDB13034	1.27936	1.74292	0.963253	1.06227		0.00207993	1.13212e-10	0.829855	0.563833		0.0215043	1.15099e-08	0.899133	0.965429
butyrylcarnitine C4	butyrylcarnitine C4	Lipid	Fatty Acid Metabolism (also BCAA Metabolism)	FA/BCAA	32412	C02862	HMDB02013	1.65985	1.5272	1.80547	1.56067		0.00153703	0.0438405	0.0244638	0.0212742		0.0176567	0.100536	0.0880511	0.506808
N-acetyl-2-aminooctanoate	N-acetyl-2-aminooctanoate	Lipid	Fatty Acid, Amino	FA other	62059	0	HMDB59745	0.922074	0.924863	0.891091	1.00577		0.0252721	0.108774	0.0504963	0.658549		0.120184	0.209313	0.140652	0.977189
linoleoylcholine	linoleoylcholine	Lipid	Fatty Acid Metabolism (Acyl Choline)	FA-Choline	57463	0	0	0.802262	0.689179	0.834135	0.987448		0.0107707	0.00234767	0.0706767	0.796662		0.0684388	0.01053	0.178891	0.977189
3-hydroxybutyrate	3-hydroxybutyrate	Lipid	Ketone Bodies	Ket/Glycerol	542	C01089	HMDB00357	1.84226	3.5497	0.738282	0.866339		0.00851094	2.2123e-08	0.651132	0.661651		0.0576853	9.63929e-07	0.778805	0.977189
glycerol	glycerol	Lipid	Glycerolipid Metabolism	Ket/Glycerol	15122	C00116	HMDB00131	1.42783	1.57966	1.27372	1.50458		0.00117504	0.00027667	0.0386826	0.0456253		0.0148656	0.00183444	0.117395	0.614637
cerotoylcarnitine C26	cerotoylcarnitine C26	Lipid	Fatty Acid Metabolism (Acyl Carnitine, Long Chain Saturated)	LC-Carn	57516	0	HMDB06347	0.926083	0.960877	0.853919	1.05138		0.0378774	0.331838	0.0115292	0.990649		0.158831	0.470242	0.0558162	0.993932
stearoylcarnitine C18	stearoylcarnitine C18	Lipid	Fatty Acid Metabolism (Acyl Carnitine, Long Chain Saturated)	LC-Carn	34409	0	HMDB00848	1.13898	1.33927	0.986476	1.09172		0.0421303	3.82338e-05	0.739793	0.166801		0.169076	0.000323925	0.838799	0.816867
adrenate 224n6	adrenate 224n6	Lipid	Long Chain Polyunsaturated Fatty Acid (n3 and n6)	LC-PUFA3&6	32980	C16527	HMDB02226	1.31059	1.73502	1.07477	0.955135		0.00736906	7.36107e-08	0.676875	0.666131		0.0522689	2.36329e-06	0.798415	0.977189
dihomo-linoleate 202n6	dihomo-linoleate 202n6	Lipid	Long Chain Polyunsaturated Fatty Acid (n3 and n6)	LC-PUFA3&6	17805	C16525	HMDB05060	1.27856	1.85129	0.885657	1.01726		0.0225138	1.52308e-09	0.234979	0.836329		0.114445	1.16135e-07	0.401504	0.977189
dihomo-linolenate 203n3 or n6	dihomo-linolenate 203n3 or n6	Lipid	Long Chain Polyunsaturated Fatty Acid (n3 and n6)	LC-PUFA3&6	35718	C03242	HMDB02925	1.22793	1.21566	1.3033	1.03785		0.00606499	0.00478821	0.0118161	0.772445		0.0451176	0.0180297	0.0563936	0.977189
docosadienoate 222n6	docosadienoate 222n6	Lipid	Long Chain Polyunsaturated Fatty Acid (n3 and n6)	LC-PUFA3&6	32415	C16533	HMDB61714	1.22368	1.73189	0.865666	1.01922		0.0497739	5.99635e-09	0.183398	0.998058		0.191344	4.0642e-07	0.332955	0.998058
docosapentaenoate n3 DPA 225n3	docosapentaenoate n3 DPA 225n3	Lipid	Long Chain Polyunsaturated Fatty Acid (n3 and n6)	LC-PUFA3&6	32504	C16513	HMDB06528	1.32848	1.82245	0.96557	1.17336		0.00471757	6.31014e-08	0.967487	0.0960148		0.0378647	2.13844e-06	0.981349	0.732113
docosapentaenoate n6 DPA 225n6	docosapentaenoate n6 DPA 225n6	Lipid	Long Chain Polyunsaturated Fatty Acid (n3 and n6)	LC-PUFA3&6	37478	C16513	HMDB01976	1.28693	1.42441	1.27333	0.988308		0.0220068	0.00217812	0.144933	0.990097		0.113764	0.00991534	0.283363	0.993932
docosatrienoate 223n3	docosatrienoate 223n3	Lipid	Long Chain Polyunsaturated Fatty Acid (n3 and n6)	LC-PUFA3&6	32417	C16534	HMDB02823	1.64778	2.60265	1.09906	0.901289		0.024203	2.4739e-06	0.421669	0.887568		0.119063	3.2108e-05	0.585919	0.979638
margarate 170	margarate 170	Lipid	Long Chain Saturated Fatty Acid	LC-SFA	1121	0	HMDB02259	1.20909	1.69241	0.866507	1.02082		0.0240811	3.36366e-11	0.0650505	0.767207		0.119063	7.35135e-09	0.170256	0.977189
palmitoleoylcarnitine C161	palmitoleoylcarnitine C161	Lipid	Fatty Acid Metabolism (Acyl Carnitine, Monounsaturated)	MU-Carn	53223	0	0	1.40044	2.19902	0.895881	0.909606		0.031501	2.82882e-07	0.246272	0.547633		0.138516	6.39104e-06	0.409039	0.965429
undecenoylcarnitine C111	undecenoylcarnitine C111	Lipid	Fatty Acid Metabolism (Acyl Carnitine, Monounsaturated)	MU-Carn	63613	0	0	0.758139	0.760966	0.734575	0.820055		0.000490306	0.00405829	0.00211968	0.156985		0.00808343	0.0161715	0.0190181	0.816867
12,13-DiHOME	12,13-DiHOME	Lipid	Fatty Acid, Dihydroxy	OH-FA	38395	C14829	HMDB04705	0.833173	0.749952	0.847473	0.996229		0.025156	0.0283486	0.0603128	0.905122		0.120184	0.0714573	0.160658	0.980683
2-hydroxydecanoate	2-hydroxydecanoate	Lipid	Fatty Acid, Monohydroxy	OH-FA	42489	0	0	0.716133	0.556036	0.792977	0.885595		4.28737e-05	2.16213e-06	0.00625648	0.560071		0.00137647	2.86717e-05	0.0363472	0.965429
2-hydroxynervonate	2-hydroxynervonate	Lipid	Fatty Acid, Monohydroxy	OH-FA	61698	0	0	1.12469	1.24033	1.06964	1.00096		0.0302879	0.000897264	0.340626	0.93553		0.136856	0.00493091	0.510521	0.986472
2-hydroxyoctanoate	2-hydroxyoctanoate	Lipid	Fatty Acid, Monohydroxy	OH-FA	22036	0	HMDB02264	0.72717	0.572668	0.824013	0.824401		0.000388943	7.57235e-06	0.0514799	0.251432		0.00741423	8.39843e-05	0.141763	0.86637
3-hydroxyoleate	3-hydroxyoleate	Lipid	Fatty Acid, Monohydroxy	OH-FA	61843	0	0	0.836014	0.987786	0.706578	0.840772		0.0022686	0.736977	0.00515124	0.152443		0.0223201	0.835605	0.0338717	0.816867
1-arachidonoyl-GPA 204	1-arachidonoyl-GPA 204	Lipid	Lysophospholipid	PL/LPL	46325	0	0	0.806236	0.696059	0.857647	0.927165		0.002929	0.0013635	0.0437478	0.538844		0.0270711	0.00688496	0.127077	0.965429
1-stearoyl-GPS 180	1-stearoyl-GPS 180	Lipid	Lysophospholipid	PL/LPL	45966	0	0	0.747944	0.67468	0.751918	0.91667		0.0244488	0.0474454	0.025512	0.767136		0.11931	0.108396	0.0899555	0.977189
choline	choline	Lipid	Phospholipid Metabolism	PL/LPL	15506	C00114	HMDB00097	0.882862	0.801433	0.929678	0.946453		1.55325e-05	1.57217e-07	0.0192094	0.110792		0.000739226	4.35919e-06	0.0765864	0.776818
glycerophosphoethanolamine	glycerophosphoethanolamine	Lipid	Phospholipid Metabolism	PL/LPL	37455	C01233	HMDB00114	0.925169	0.811353	1.00595	0.969192		0.0382756	9.67298e-06	0.872419	0.637502		0.158831	0.000103518	0.923916	0.977189
glycerophosphoinositol	glycerophosphoinositol	Lipid	Phospholipid Metabolism	PL/LPL	52307	0	0	0.792209	0.699925	0.923495	0.63561		0.016793	0.00586277	0.326653	0.0141191		0.0939793	0.0214149	0.492037	0.506628
glycerophosphorylcholine GPC	glycerophosphorylcholine GPC	Lipid	Phospholipid Metabolism	PL/LPL	15990	C00670	HMDB00086	0.832898	0.807212	0.837958	0.881331		1.93895e-05	1.1803e-05	0.000368205	0.0437611		0.000739226	0.000119998	0.00607041	0.614637
glycerophosphoserine	glycerophosphoserine	Lipid	Phospholipid Metabolism	PL/LPL	57404	0	0	0.882749	0.806004	0.957757	0.852403		0.029404	0.00436875	0.459738	0.106847		0.133854	0.016889	0.624588	0.766781
pregnenediol disulfate C21H34O8S2	pregnenediol disulfate C21H34O8S2	Lipid	Pregnenolone Steroids	Pregn & Progest	32562	0	0	0.813126	0.803246	0.798686	0.879654		0.0352171	0.0574148	0.0625711	0.594951		0.151285	0.125982	0.164519	0.972487
docosahexaenoylcarnitine C226	docosahexaenoylcarnitine C226	Lipid	Fatty Acid Metabolism (Acyl Carnitine, Polyunsaturated)	PU-Carn	57523	0	0	1.18535	1.32979	1.00729	1.35026		0.0174901	0.00836251	0.636262	0.0058284		0.0959092	0.0283958	0.767035	0.466497
acetylcarnitine C2	acetylcarnitine C2	Lipid	Fatty Acid Metabolism (Acyl Carnitine, Short Chain)	SMC-Carn	32198	C02571	HMDB00201	1.25456	1.43895	1.15809	1.08267		0.00332221	1.58186e-05	0.246765	0.11409		0.0293703	0.000150771	0.409039	0.787645
hexanoylcarnitine C6	hexanoylcarnitine C6	Lipid	Fatty Acid Metabolism (Acyl Carnitine, Medium Chain)	SMC-Carn	32328	0	HMDB00705	1.75149	2.81342	1.09936	1.04371		0.00119412	3.04209e-07	0.510086	0.739865		0.0148656	6.62741e-06	0.66566	0.977189
10-undecenoate 111n1	10-undecenoate 111n1	Lipid	Medium Chain Fatty Acid	SMC-FA	32497	C13910	HMDB33724	0.727686	0.933441	0.540295	0.768968		0.000158585	0.663541	2.01636e-08	0.0752712		0.00345489	0.779386	8.55387e-06	0.685305
cis-4-decenoate 101n6	cis-4-decenoate 101n6	Lipid	Medium Chain Fatty Acid	SMC-FA	62873	0	0	1.69422	2.82245	0.999354	0.948193		0.0279231	1.334e-06	0.779476	0.858201		0.129038	2.14142e-05	0.868433	0.977189
pelargonate 90	pelargonate 90	Lipid	Medium Chain Fatty Acid	SMC-FA	12035	C01601	HMDB00847	0.931721	0.860148	0.977649	0.973651		0.0493651	0.0021991	0.525696	0.717096		0.191344	0.00993669	0.677959	0.977189
palmitoyl-sphingosine-phosphoethanolamine d181/160	palmitoyl-sphingosine-phosphoethanolamine d181/160	Lipid	Ceramide PEs	Sphingolipid	62984	0	0	1.10981	1.16844	1.05977	1.11176		0.025416	0.00316386	0.339397	0.078778		0.120184	0.0134025	0.509932	0.692317
3beta,7alpha-dihydroxy-5-cholestenoate	3beta,7alpha-dihydroxy-5-cholestenoate	Lipid	Sterol	Sterols	36803	C17335	0	0.853465	0.878312	0.826117	0.872248		0.00359141	0.0603349	0.00781466	0.147444		0.0308557	0.130512	0.0421854	0.816867
3beta-hydroxy-5-cholestenoate	3beta-hydroxy-5-cholestenoate	Lipid	Sterol	Sterols	54805	C17333	0	0.903641	1.05476	0.794983	0.84928		0.0122892	0.608079	0.000109029	0.0438687		0.0740012	0.740376	0.00229337	0.614637
4-cholesten-3-one	4-cholesten-3-one	Lipid	Sterol	Sterols	38125	C00599	HMDB00921	1.15759	1.09111	1.20988	1.16841		0.027574	0.248782	0.0287685	0.281807		0.128398	0.38215	0.0974934	0.87843
beta-sitosterol	beta-sitosterol	Lipid	Sterol	Sterols	27414	C01753	HMDB00852	0.700266	0.667855	0.583877	1.12026		0.00698874	0.0182571	0.00142442	0.46434		0.0501545	0.050622	0.0152437	0.936595
campesterol	campesterol	Lipid	Sterol	Sterols	33997	C01789	HMDB02869	0.752833	0.676016	0.650749	1.24032		0.00973515	0.0103778	0.00592038	0.528961		0.0645483	0.0338526	0.0357567	0.965429
adenosine	adenosine	Nucleotide	Purine Metabolism, Adenine containing	Purine	555	C00212	HMDB00050	4.72767	3.66459	6.79759	1.29395		0.000487464	0.0132951	0.000232272	0.233732		0.00808343	0.0399507	0.00416723	0.86637
allantoin	allantoin	Nucleotide	Purine Metabolism, (Hypo)Xanthine/Inosine containing	Purine	1107	C02350	HMDB00462	0.771475	0.638537	0.878218	0.786686		0.000540699	2.62469e-06	0.143389	0.0335503		0.00867964	3.26747e-05	0.283065	0.601932
N2,N2-dimethylguanosine	N2,N2-dimethylguanosine	Nucleotide	Purine Metabolism, Guanine containing	Purine	35137	0	HMDB04824	1.11058	1.07779	1.16233	1.04002		0.0105639	0.156002	0.000720152	0.687898		0.0678312	0.272668	0.00896515	0.977189
N6-carbamoylthreonyladenosine	N6-carbamoylthreonyladenosine	Nucleotide	Purine Metabolism, Adenine containing	Purine	35157	0	HMDB41623	1.18878	1.2659	1.19017	0.994914		0.000480584	4.22098e-05	0.00448855	0.941552		0.00808343	0.000347945	0.0304224	0.986472
N6-succinyladenosine	N6-succinyladenosine	Nucleotide	Purine Metabolism, Adenine containing	Purine	48130	0	HMDB00912	1.34194	1.4179	1.37762	1.05071		0.0104568	0.00408263	0.022313	0.276523		0.0678312	0.0161715	0.0842098	0.87843
xanthosine	xanthosine	Nucleotide	Purine Metabolism, (Hypo)Xanthine/Inosine containing	Purine	15136	C01762	HMDB00299	1.54399	1.73665	1.53769	1.0882		6.3052e-05	0.000107001	0.000117617	0.0841783		0.00171108	0.000786391	0.00239155	0.703408
3-3-amino-3-carboxypropyluridine	3-3-amino-3-carboxypropyluridine	Nucleotide	Pyrimidine Metabolism, Uracil containing	Pyrimidine	62924	0	0	1.42055	1.48686	1.54222	0.901684		0.00385041	0.00301709	0.000445356	0.607096		0.0326215	0.0129608	0.00646826	0.972487
orotate	orotate	Nucleotide	Pyrimidine Metabolism, Orotate containing	Pyrimidine	1505	C00295	HMDB00226	0.821485	0.748263	0.850266	0.917593		0.00629059	0.0013665	0.0501744	0.436965		0.0462321	0.00688496	0.140652	0.922721
leucylglycine	leucylglycine	Peptide	Dipeptide	Di-oligo peptides	40045	0	HMDB28929	0.796995	0.652252	0.810962	1.11246		0.000156691	0.00090845	0.0118334	0.795977		0.00345489	0.00494781	0.0563936	0.977189
leucylleucine	leucylleucine	Peptide	Dipeptide	Di-oligo peptides	36756	C11332	HMDB28933	0.820658	0.802056	0.840206	0.809308		0.000613045	0.0109043	0.0198203	0.0903669		0.00934894	0.0350086	0.0775024	0.725313
leucylphenylalanine/isoleucylphenylalanine	leucylphenylalanine/isoleucylphenylalanine	Peptide	Dipeptide	Di-oligo peptides	52415	0	0	0.871011	0.832464	0.893401	0.900448		0.039337	0.0633998	0.119356	0.542681		0.161336	0.135223	0.250561	0.965429
valylglycine	valylglycine	Peptide	Dipeptide	Di-oligo peptides	40475	0	HMDB29127	0.950192	0.886477	0.956961	1.08724		0.0412128	0.0787995	0.120352	0.920614		0.166489	0.162941	0.250561	0.985177
Fibrinopeptide A 3-16	Fibrinopeptide A 3-16	Peptide	Fibrinogen Cleavage Peptide	Fibrinogen pept	62811	0	0	1.39733	1.40741	1.46451	1.17616		0.00139178	0.0297636	0.00228964	0.257065		0.0166468	0.074409	0.0192104	0.86637
Fibrinopeptide A, phosphono-ser3	Fibrinopeptide A, phosphono-ser3	Peptide	Fibrinogen Cleavage Peptide	Fibrinogen pept	57712	0	0	1.8994	2.28846	1.82269	1.16594		1.71295e-05	3.48028e-05	3.04715e-05	0.754069		0.000739226	0.00029901	0.00116173	0.977189
Fibrinopeptide B 1-13	Fibrinopeptide B 1-13	Peptide	Fibrinogen Cleavage Peptide	Fibrinogen pept	62813	0	0	1.23366	1.21148	1.32173	1.03083		0.00166033	0.0169973	0.000695942	0.729654		0.0184146	0.0484503	0.00884426	0.977189
gamma-glutamylhistidine	gamma-glutamylhistidine	Peptide	Gamma-glutamyl Amino Acid	gGlu-AAs	18245	0	0	1.17285	1.12051	1.26935	1.01963		0.0174752	0.509247	5.22649e-05	0.791371		0.0959092	0.647168	0.00163553	0.977189
gamma-glutamyltryptophan	gamma-glutamyltryptophan	Peptide	Gamma-glutamyl Amino Acid	gGlu-AAs	33947	0	HMDB29160	1.14334	1.17781	1.19979	0.893507		0.0394723	0.0130157	0.0235791	0.346543		0.161336	0.0395003	0.0868105	0.901274
gamma-glutamylvaline	gamma-glutamylvaline	Peptide	Gamma-glutamyl Amino Acid	gGlu-AAs	43829	0	HMDB11172	1.28783	1.44706	1.24307	1.02673		0.0234351	0.165794	0.00561063	0.421871		0.117175	0.284085	0.0353063	0.922721

## Sheet: 5.Fig2 Blocks
Metabolite blocks produced in heatmap analysis
Met	Block
N-acetyl-1-methylhistidine	1
8-methoxykynurenate	1
indole-3-carboxylate	1
2-hydroxybutyrate/2-hydroxyisobutyrate	1
cis-4-decenoate 101n6	1
10-undecenoate 111n1	1
margarate 170	1
docosapentaenoate n3 DPA 225n3	1
docosatrienoate 223n3	1
dihomo-linoleate 202n6	1
adrenate 224n6	1
docosapentaenoate n6 DPA 225n6	1
docosadienoate 222n6	1
16 or 17-methylstearate a190 or i190	1
tridecenedioate C131-DC	1
N-palmitoylglycine	1
acetylcarnitine C2	1
hexanoylcarnitine C6	1
stearoylcarnitine C18	1
palmitoleoylcarnitine C161	1
docosahexaenoylcarnitine C226	1
adipoylcarnitine C6-DC	1
2-hydroxynervonate	1
3-hydroxyoleate	1
oleoyl ethanolamide	1
palmitoyl ethanolamide	1
N-oleoyltaurine	1
N-stearoyltaurine	1
N-palmitoyltaurine	1
glycerol	1
palmitoyl-sphingosine-phosphoethanolamine d181/160	1
3beta-hydroxy-5-cholestenoate	1
3-hydroxybutyrate	1
N-acetylserine	2
hydroxyasparagine	2
1-methylhistidine	2
N-acetylhistidine	2
1-methyl-4-imidazoleacetate	2
hydroxy-N6,N6,N6-trimethyllysine	2
5-hydroxylysine	2
5-galactosylhydroxy-L-lysine	2
fructosyllysine	2
3-methoxytyramine sulfate	2
homovanillate HVA	2
thyroxine	2
C-glycosyltryptophan	2
alpha-ketobutyrate	2
cysteine	2
S-methylcysteine	2
cysteine sulfinic acid	2
pro-hydroxy-pro	2
acisoga	2
5-methylthioadenosine MTA	2
4-acetamidobutanoate	2
gamma-glutamylhistidine	2
gamma-glutamyltryptophan	2
gamma-glutamylvaline	2
Fibrinopeptide A 3-16	2
Fibrinopeptide A, phosphono-ser3	2
Fibrinopeptide B 1-13	2
glucose	2
ribitol	2
ribonate	2
mannose	2
glucuronate	2
N-acetylneuraminate	2
N-acetylglucosamine/N-acetylgalactosamine	2
dihomo-linolenate 203n3 or n6	2
butyrylcarnitine C4	2
S-3-hydroxybutyrylcarnitine	2
4-cholesten-3-one	2
corticosterone	2
cortisol	2
cortisone	2
16a-hydroxy DHEA 3-sulfate	2
andro steroid monosulfate C19H28O6S 1	2
11beta-hydroxyandrosterone glucuronide	2
tauro-beta-muricholate	2
glyco-beta-muricholate	2
glycochenodeoxycholate glucuronide 1	2
deoxycholate	2
glycodeoxycholate	2
taurodeoxycholate	2
taurodeoxycholic acid 3-sulfate	2
glycodeoxycholate 3-sulfate	2
xanthosine	2
adenosine	2
N6-carbamoylthreonyladenosine	2
N6-succinyladenosine	2
N2,N2-dimethylguanosine	2
3-3-amino-3-carboxypropyluridine	2
sarcosine	3
asparagine	3
carboxyethyl-GABA	3
histidine	3
imidazole lactate	3
N,N,N-trimethyl-5-aminovalerate	3
3-4-hydroxyphenyllactate	3
4-methoxyphenol sulfate	3
N-formylphenylalanine	3
tryptophan betaine	3
kynurenine	3
kynurenate	3
indolelactate	3
indolepropionate	3
2-ketocaprylate	3
isovalerylglycine	3
tiglylcarnitine C51-DC	3
methylsuccinate	3
isobutyrylglycine	3
hypotaurine	3
taurine	3
N-delta-acetylornithine	3
4-guanidinobutanoate	3
cysteine-glutathione disulfide	3
leucylglycine	3
leucylleucine	3
valylglycine	3
leucylphenylalanine/isoleucylphenylalanine	3
1,5-anhydroglucitol 1,5-AG	3
galactonate	3
citraconate/glutaconate	3
pelargonate 90	3
mead acid 203n9	3
maleate	3
azelate C9-DC	3
branched chain 140 dicarboxylic acid	3
2-hydroxysebacate	3
2-aminooctanoate	3
N-acetyl-2-aminooctanoate	3
cerotoylcarnitine C26	3
undecenoylcarnitine C111	3
linoleoylcholine	3
2-hydroxyoctanoate	3
2-hydroxydecanoate	3
12,13-DiHOME	3
12-HETE	3
12-HHTrE	3
choline	3
glycerophosphorylcholine GPC	3
glycerophosphoethanolamine	3
glycerophosphoserine	3
glycerophosphoinositol	3
1-arachidonoyl-GPA 204	3
1-stearoyl-GPS 180	3
3beta,7alpha-dihydroxy-5-cholestenoate	3
beta-sitosterol	3
campesterol	3
pregnenediol disulfate C21H34O8S2	3
androstenediol 3alpha, 17alpha monosulfate 3	3
allantoin	3
orotate	3
trigonelline N'-methylnicotinate	3
threonate	3
oxalate ethanedioate	3
gamma-CEHC	3
carotene diol 1	3
carotene diol 2	3
beta-cryptoxanthin	3

## Sheet: 6.Fig3 Top30
Top metabolites in PC1 and PC2
Met	PC1	PC2	SUPER	SUB3
dihomo-linoleate 202n6	-0.159662	-0.0922148	Lipid	LCFA
N-palmitoylglycine	-0.158729	-0.104258	Lipid	FAAA
oleoyl ethanolamide	-0.152157	-0.0518357	Lipid	Endocr
margarate 170	-0.151122	-0.118495	Lipid	LCFA
asparagine	0.145254	0.0867868	AA	TCA
adrenate 224n6	-0.144597	-0.00808645	Lipid	LCFA
3-hydroxybutyrate	-0.142988	-0.10517	Lipid	Ket
4-guanidinobutanoate	0.141568	0.0390646	AA	N
docosapentaenoate n3 DPA 225n3	-0.141507	-0.0985452	Lipid	LCFA
16 or 17-methylstearate a190 or i190	-0.139768	-0.139314	Lipid	LCFA
N-palmitoyltaurine	-0.13954	-0.0184316	Lipid	Endocr
palmitoleoylcarnitine C161	-0.1381	-0.114375	Lipid	LCCa
cis-4-decenoate 101n6	-0.125298	-0.0866884	Lipid	SMFA
R-3-hydroxybutyrylcarnitine	-0.124524	-0.0621466	Lipid	Ket
indolelactate	0.122079	0.0543703	AA	Trp
palmitoyl ethanolamide	-0.121612	-0.0142334	Lipid	Endocr
hexanoylcarnitine C6	-0.120619	-0.0789266	Lipid	SMCa
5-hydroxymethyl-2-furoic acid	0.119196	-0.0346365	AA	Ac
N-stearoyltaurine	-0.117733	-0.0511097	Lipid	Endocr
azelate C9-DC	0.116093	0.0790901	Lipid	FADC
3-4-hydroxyphenyllactate	0.115607	-0.00224203	AA	Ac
histidine	0.111899	0.0768392	AA	TCA
citraconate/glutaconate	0.110961	-0.0918958	Energy	TCA
trigonelline N'-methylnicotinate	0.110452	-0.112501	Cofact	Nico
choline	0.109971	0.0512456	Lipid	Compl Lipiids
galactonate	0.10979	-0.0153138	Carb	Carb
mannose	-0.109529	0.0366896	Carb	Carb
phenylacetylglycine	0.107946	-0.0106309	Pept	Prot
allantoin	0.107578	0.0662258	Nucl	PurX
2-hydroxybutyrate/2-hydroxyisobutyrate	-0.106724	-0.0651674	AA	GSH
tridecenedioate C131-DC	-0.028938	-0.202108	Lipid	FADC
N-acetylglucosamine/N-acetylgalactosamine	-0.0447314	0.200712	Carb	Carb
10-undecenoate 111n1	-0.0184274	-0.192685	Lipid	SMFA
5-methylthioadenosine MTA	-0.0373548	0.165866	AA	N
cysteine sulfinic acid	-0.0178258	0.15565	AA	SAA
cortisol	-0.0559269	0.148837	Lipid	Endocr
4-hydroxyglutamate	-0.0502833	0.144483	AA	Collagen
beta-cryptoxanthin	0.0531099	-0.143121	Cofact	VitA
16 or 17-methylstearate a190 or i190	-0.139768	-0.139314	Lipid	LCFA
heptenedioate C71-DC	-0.0254551	-0.133199	Lipid	FADC
N-acetylserine	0.0168199	0.129155	AA	PYR
4-acetamidobutanoate	-0.0120069	0.127566	AA	N
3beta-hydroxy-5-cholestenoate	-0.0191101	-0.126644	Lipid	Compl Lipiids
thyroxine	-0.0534866	0.12522	AA	Ac
hydroxyasparagine	-0.0563162	0.124018	AA	TCA
3-carboxy-4-methyl-5-pentyl-2-furanpropionate 3-CMPFP	0.0391593	-0.123786	Lipid	FADC
glycochenodeoxycholate glucuronide 1	0.00161081	0.121836	Lipid	Bile
margarate 170	-0.151122	-0.118495	Lipid	LCFA
tiglylcarnitine C51-DC	0.0467109	-0.115679	AA	SMCa
1-methyl-4-imidazoleacetate	-0.0158945	0.115002	AA	TCA
Fibrinopeptide B 1-13	-0.0607095	0.114585	Pept	Fibn
palmitoleoylcarnitine C161	-0.1381	-0.114375	Lipid	LCCa
trigonelline N'-methylnicotinate	0.110452	-0.112501	Cofact	Nico
methylsuccinate	0.0600646	-0.10903	AA	BCAA
taurodeoxycholate	-0.0112907	0.10617	Lipid	Bile
3-hydroxybutyrate	-0.142988	-0.10517	Lipid	Ket
N-palmitoylglycine	-0.158729	-0.104258	Lipid	FAAA
dihomo-linolenate 203n3 or n6	-0.0717222	0.103009	Lipid	LCFA
N2,N2-dimethylguanosine	-0.0570529	0.100132	Nucl	PurG
corticosterone	-0.068769	0.100015	Lipid	Endocr

## Sheet: 7.psign Uniform
Metabolites Uniformly DOWN in M1 and M2						Fold change vs HC					p (Welch's test)
Met	SUPER_PATHWAY	SUB_PATHWAY	COMP_ID	KEGG	HMDB_ID	MEall	M1	M2	M3		MEall	M1	M2	M3
imidazole lactate	Amino Acid	Histidine Metabolism	15716	C05568	HMDB02320	0.743236	0.675148	0.798801	0.748418		0.000782348	0.000166642	0.0247451	0.040745
2-ketocaprylate	Amino Acid	Leucine, Isoleucine and Valine Metabolism	63120		HMDB13211	0.671619	0.569765	0.71133	0.806258		4.24613e-06	0.000155357	0.000550131	0.0946099
isobutyrylglycine	Amino Acid	Leucine, Isoleucine and Valine Metabolism	35437		HMDB00730	0.754651	0.633624	0.784506	0.965294		0.00267338	0.000766942	0.0323201	0.710811
isovalerylglycine	Amino Acid	Leucine, Isoleucine and Valine Metabolism	35107		HMDB00678	0.751347	0.611749	0.817023	0.902998		0.000356447	6.28021e-05	0.026575	0.465227
methylsuccinate	Amino Acid	Leucine, Isoleucine and Valine Metabolism	15745		HMDB01844	0.782441	0.791738	0.723678	0.931326		0.00759409	0.0414817	0.00237945	0.756552
N-delta-acetylornithine	Amino Acid	Urea cycle; Arginine and Proline Metabolism	43249			0.642798	0.603035	0.609508	0.837985		2.14018e-05	0.000194405	8.12079e-05	0.424758
indolepropionate	Amino Acid	Tryptophan Metabolism	32405		HMDB02302	0.705382	0.511415	0.792946	0.926885		0.000438852	6.38411e-06	0.0144906	0.858925
kynurenate	Amino Acid	Tryptophan Metabolism	1417	C01717	HMDB00715	0.790568	0.855382	0.725921	0.81999		0.000180428	0.0355508	7.40956e-05	0.028604
tryptophan betaine	Amino Acid	Tryptophan Metabolism	37097	C09213	HMDB61115	0.623275	0.58021	0.580889	0.853177		0.00562202	0.0172564	0.0083906	0.524133
3-4-hydroxyphenyllactate	Amino Acid	Tyrosine Metabolism	32197	C03672	HMDB00755	0.75502	0.665515	0.829526	0.75755		1.53746e-07	1.51348e-08	0.00211566	0.00484423
4-methoxyphenol sulfate	Amino Acid	Tyrosine Metabolism	48457			0.512923	0.401933	0.529018	0.739084		0.00304638	0.000574106	0.0248275	0.375864
N-formylphenylalanine	Amino Acid	Tyrosine Metabolism	48433			0.624547	0.521428	0.677403	0.723873		6.4516e-05	0.000198407	0.00542728	0.162797
galactonate	Carbohydrate	Fructose, Mannose and Galactose Metabolism	27719	C00880	HMDB00565	0.404467	0.286033	0.423227	0.64116		0.000466001	9.55329e-05	0.00322258	0.328887
oxalate ethanedioate	Cofactors and Vitamins	Ascorbate and Aldarate Metabolism	20694	C00209	HMDB02329	0.841399	0.843174	0.80301	0.94925		0.00287679	0.0358872	0.00675502	0.676541
trigonelline N'-methylnicotinate	Cofactors and Vitamins	Nicotinate and Nicotinamide Metabolism	32401	C01004	HMDB00875	0.397652	0.352372	0.336839	0.686871		1.44272e-09	4.41813e-07	2.80455e-08	0.167347
carotene diol 1	Cofactors and Vitamins	Vitamin A Metabolism	57635			0.843945	0.819601	0.745742	1.19093		0.00434844	0.017346	0.000442285	0.142918
carotene diol 2	Cofactors and Vitamins	Vitamin A Metabolism	57636			0.801146	0.816805	0.685886	1.09951		0.00190025	0.0260491	7.76548e-05	0.345506
citraconate/glutaconate	Energy	TCA Cycle	47076			0.384572	0.258744	0.399617	0.650325		1.05454e-05	2.2204e-07	5.76627e-05	0.281912
12-HETE	Lipid	Eicosanoid	37536		HMDB06111	0.463744	0.433506	0.511297	0.399178		0.00217561	0.00499152	0.00982224	0.0629165
12-HHTrE	Lipid	Eicosanoid	57393	C20388	HMDB12535	0.317254	0.193567	0.443132	0.253765		1.18347e-05	2.82092e-05	0.0016863	0.0116546
2-aminooctanoate	Lipid	Fatty Acid, Amino	43343		HMDB00991	0.792592	0.737977	0.734156	1.09784		0.00198726	0.00703927	0.00215155	0.582357
2-hydroxysebacate	Lipid	Fatty Acid, Dicarboxylate	63357		HMDB00424	0.705107	0.561873	0.755289	0.910997		1.83443e-05	6.22265e-06	0.00410483	0.387004
branched chain 140 dicarboxylic acid	Lipid	Fatty Acid, Dicarboxylate	63191			0.660116	0.601317	0.645869	0.846496		7.00416e-06	0.000426084	7.2312e-05	0.407564
maleate	Lipid	Fatty Acid, Dicarboxylate	20676	C01384	HMDB00176	0.56537	0.38659	0.671981	0.693812		0.0022619	6.67084e-05	0.0200306	0.406853
2-hydroxydecanoate	Lipid	Fatty Acid, Monohydroxy	42489			0.716133	0.556036	0.792977	0.885595		4.28737e-05	2.16213e-06	0.00625648	0.560071
1-arachidonoyl-GPA 204	Lipid	Lysophospholipid	46325			0.806236	0.696059	0.857647	0.927165		0.002929	0.0013635	0.0437478	0.538844
1-stearoyl-GPS 180	Lipid	Lysophospholipid	45966			0.747944	0.67468	0.751918	0.91667		0.0244488	0.0474454	0.025512	0.767136
undecenoylcarnitine C111	Lipid	Fatty Acid Metabolism (Acyl Carnitine, Monounsaturated)	63613			0.758139	0.760966	0.734575	0.820055		0.000490306	0.00405829	0.00211968	0.156985
choline	Lipid	Phospholipid Metabolism	15506	C00114	HMDB00097	0.882862	0.801433	0.929678	0.946453		1.55325e-05	1.57217e-07	0.0192094	0.110792
glycerophosphorylcholine GPC	Lipid	Phospholipid Metabolism	15990	C00670	HMDB00086	0.832898	0.807212	0.837958	0.881331		1.93895e-05	1.1803e-05	0.000368205	0.0437611
beta-sitosterol	Lipid	Sterol	27414	C01753	HMDB00852	0.700266	0.667855	0.583877	1.12026		0.00698874	0.0182571	0.00142442	0.46434
campesterol	Lipid	Sterol	33997	C01789	HMDB02869	0.752833	0.676016	0.650749	1.24032		0.00973515	0.0103778	0.00592038	0.528961
leucylglycine	Peptide	Dipeptide	40045		HMDB28929	0.796995	0.652252	0.810962	1.11246		0.000156691	0.00090845	0.0118334	0.795977
leucylleucine	Peptide	Dipeptide	36756	C11332	HMDB28933	0.820658	0.802056	0.840206	0.809308		0.000613045	0.0109043	0.0198203	0.0903669
Metabolites Uniformly UP in M1 and M2						Fold change vs HC					p (Welch's test)
Met	SUPER_PATHWAY	SUB_PATHWAY	COMP_ID	KEGG	HMDB_ID	MEall	M1	M2	M3		MEall	M1	M2	M3
hydroxyasparagine	Amino Acid	Alanine and Aspartate Metabolism	62060	C03124	HMDB32332	1.21444	1.16872	1.31646	1.02881		8.54125e-06	0.00154568	3.75422e-07	0.499408
N-acetylhistidine	Amino Acid	Histidine Metabolism	33946	C02997	HMDB32055	1.17673	1.15078	1.24431	1.04309		0.00111454	0.0154197	0.00017244	0.53857
5-galactosylhydroxy-L-lysine	Amino Acid	Lysine Metabolism	43582			1.5846	1.6629	1.68647	1.09407		0.00354997	0.00345311	0.00252412	0.697388
5-hydroxylysine	Amino Acid	Lysine Metabolism	15685	C16741	HMDB00450	3.24036	2.42542	4.12209	2.669		2.47294e-05	0.00625715	1.32155e-07	0.0792381
hydroxy-N6,N6,N6-trimethyllysine	Amino Acid	Lysine Metabolism	62959			1.22064	1.17157	1.30027	1.10863		0.000144956	0.0404994	7.91994e-06	0.244866
5-methylthioadenosine MTA	Amino Acid	Polyamine Metabolism	1419	C00170	HMDB01173	1.22486	1.15152	1.36084	1.0079		5.69633e-05	0.0108217	6.11623e-08	0.794034
acisoga	Amino Acid	Polyamine Metabolism	43258			1.47539	1.77533	1.38404	1.00412		0.00135853	5.93696e-05	0.00559844	0.670093
pro-hydroxy-pro	Amino Acid	Urea cycle; Arginine and Proline Metabolism	35127		HMDB06695	1.52635	1.52562	1.65702	1.14619		8.39124e-06	0.00066401	1.83045e-06	0.189056
C-glycosyltryptophan	Amino Acid	Tryptophan Metabolism	48782			1.14472	1.15019	1.21288	0.93203		0.000707892	0.000943347	5.44878e-05	0.213484
indole-3-carboxylate	Amino Acid	Tryptophan Metabolism	38116	C19837	HMDB03320	1.62185	1.84517	1.51085	1.39661		0.00561625	0.00639369	0.0409967	0.179643
3-methoxytyramine sulfate	Amino Acid	Tyrosine Metabolism	44618			1.3635	1.34054	1.46463	1.12436		0.0144894	0.00319896	0.0178026	0.950226
thyroxine	Amino Acid	Tyrosine Metabolism	2761	C01829	HMDB01918	1.24655	1.13741	1.3914	1.09179		0.00206321	0.0373591	0.00343111	0.157846
mannose	Carbohydrate	Fructose, Mannose and Galactose Metabolism	48153	C00159	HMDB00169	1.34007	1.43637	1.28371	1.2678		3.74116e-06	1.05797e-06	0.00200914	0.0177465
N-acetylglucosamine/N-acetylgalactosamine	Carbohydrate	Aminosugar Metabolism	46539		HMDB00215	1.23153	1.13983	1.35771	1.08842		4.91848e-05	0.00601762	2.03496e-06	0.127035
N-acetylneuraminate	Carbohydrate	Aminosugar Metabolism	32377	C00270	HMDB00230	1.14851	1.13446	1.18766	1.06868		0.0176096	0.0351296	0.00998772	0.52668
11beta-hydroxyandrosterone glucuronide	Lipid	Androgenic Steroids	63251			1.29729	1.40587	1.30825	0.997969		0.0191584	0.00920183	0.0320251	0.849854
corticosterone	Lipid	Corticosteroids	5983	C02140	HMDB01547	3.7995	2.76899	5.47187	1.44767		7.14029e-06	0.000284028	1.27736e-06	0.645358
cortisol	Lipid	Corticosteroids	1712	C00735	HMDB00063	1.70342	1.31718	2.28202	0.962869		0.000120758	0.0137482	3.23445e-06	0.846666
cortisone	Lipid	Corticosteroids	1769	C00762	HMDB02802	1.19744	1.21658	1.28096	0.906214		0.0159943	0.0101784	0.0110833	0.308771
butyrylcarnitine C4	Lipid	Fatty Acid Metabolism (also BCAA Metabolism)	32412	C02862	HMDB02013	1.65985	1.5272	1.80547	1.56067		0.00153703	0.0438405	0.0244638	0.0212742
glycerol	Lipid	Glycerolipid Metabolism	15122	C00116	HMDB00131	1.42783	1.57966	1.27372	1.50458		0.00117504	0.00027667	0.0386826	0.0456253
S-3-hydroxybutyrylcarnitine	Lipid	Fatty Acid Metabolism (Acyl Carnitine, Hydroxy)	52984		HMDB13127	1.45611	1.54827	1.40915	1.3665		0.0121247	0.0209725	0.0161511	0.104195
dihomo-linolenate 203n3 or n6	Lipid	Long Chain Polyunsaturated Fatty Acid (n3 and n6)	35718	C03242	HMDB02925	1.22793	1.21566	1.3033	1.03785		0.00606499	0.00478821	0.0118161	0.772445
taurodeoxycholic acid 3-sulfate	Lipid	Secondary Bile Acid Metabolism	62889			2.08374	1.67881	2.77894	1.04833		0.00412491	0.0186408	0.000330314	0.926874
adenosine	Nucleotide	Purine Metabolism, Adenine containing	555	C00212	HMDB00050	4.72767	3.66459	6.79759	1.29395		0.000487464	0.0132951	0.000232272	0.233732
N6-carbamoylthreonyladenosine	Nucleotide	Purine Metabolism, Adenine containing	35157		HMDB41623	1.18878	1.2659	1.19017	0.994914		0.000480584	4.22098e-05	0.00448855	0.941552
N6-succinyladenosine	Nucleotide	Purine Metabolism, Adenine containing	48130		HMDB00912	1.34194	1.4179	1.37762	1.05071		0.0104568	0.00408263	0.022313	0.276523
xanthosine	Nucleotide	Purine Metabolism, (Hypo)Xanthine/Inosine containing	15136	C01762	HMDB00299	1.54399	1.73665	1.53769	1.0882		6.3052e-05	0.000107001	0.000117617	0.0841783
3-3-amino-3-carboxypropyluridine	Nucleotide	Pyrimidine Metabolism, Uracil containing	62924			1.42055	1.48686	1.54222	0.901684		0.00385041	0.00301709	0.000445356	0.607096
Fibrinopeptide A 3-16	Peptide	Fibrinogen Cleavage Peptide	62811			1.39733	1.40741	1.46451	1.17616		0.00139178	0.0297636	0.00228964	0.257065
Fibrinopeptide A, phosphono-ser3	Peptide	Fibrinogen Cleavage Peptide	57712			1.8994	2.28846	1.82269	1.16594		1.71295e-05	3.48028e-05	3.04715e-05	0.754069
Fibrinopeptide B 1-13	Peptide	Fibrinogen Cleavage Peptide	62813			1.23366	1.21148	1.32173	1.03083		0.00166033	0.0169973	0.000695942	0.729654
gamma-glutamyltryptophan	Peptide	Gamma-glutamyl Amino Acid	33947		HMDB29160	1.14334	1.17781	1.19979	0.893507		0.0394723	0.0130157	0.0235791	0.346543

## Sheet: 8.psign ME-M1
Metabolites DOWN in M1						Fold change vs HC					p (Welch's test)
Met	SUPER_PATHWAY	SUB_PATHWAY	COMP_ID	KEGG	HMDB_ID	Meall	M1	M2	M3		Meall	M1	M2	M3
alanine	Amino Acid	Alanine and Aspartate Metabolism	1126	C00041	HMDB00161	1.01417	0.840083	1.1444	1.06205		0.82033	0.00118711	0.0145591	0.435246
asparagine	Amino Acid	Alanine and Aspartate Metabolism	512	C00152	HMDB00168	0.853498	0.717741	0.939402	0.936564		1.7675e-05	5.10748e-11	0.111131	0.299758
aspartate	Amino Acid	Alanine and Aspartate Metabolism	443	C00049	HMDB00191	1.02997	0.782992	1.20363	1.13034		0.511233	0.00140303	0.240481	0.639956
N-carbamoylalanine	Amino Acid	Alanine and Aspartate Metabolism	52340	0	0	0.815545	0.666271	0.894344	0.952649		0.212715	0.0335686	0.549388	0.437124
carboxyethyl-GABA	Amino Acid	Glutamate Metabolism	40007	0	HMDB02201	0.839428	0.756223	0.870602	0.953118		0.00402285	0.0132412	0.0655906	0.716956
glutamine	Amino Acid	Glutamate Metabolism	53	C00064	HMDB00641	0.92606	0.811604	1.01113	0.959129		0.0629158	3.07719e-05	0.958685	0.54152
5-oxoproline	Amino Acid	Glutathione Metabolism	1494	C01879	HMDB00267	0.977633	0.886374	1.04686	0.9999		0.348709	0.00440841	0.411765	0.966615
cysteine-glutathione disulfide	Amino Acid	Glutathione Metabolism	35159	0	HMDB00656	0.933556	0.844508	0.9616	1.07078		0.0396727	0.0409463	0.283181	0.490408
dimethylglycine	Amino Acid	Glycine, Serine and Threonine Metabolism	5086	C01026	HMDB00092	0.883662	0.759447	0.993313	0.868908		0.172451	0.00332653	0.760304	0.297608
O-acetylhomoserine	Amino Acid	Glycine, Serine and Threonine Metabolism	31539	C01077	0	3.4978	0.310195	0.214813	20.9406		0.206761	0.0217502	0.409322	0.610554
sarcosine	Amino Acid	Glycine, Serine and Threonine Metabolism	1516	C00213	HMDB00271	0.881761	0.743888	0.875371	1.23982		0.0131165	0.0152541	0.0515926	0.567305
threonine	Amino Acid	Glycine, Serine and Threonine Metabolism	1284	C00188	HMDB00167	0.971386	0.846055	1.09235	0.926296		0.366444	0.000850619	0.0719569	0.205189
4-guanidinobutanoate	Amino Acid	Guanidino and Acetamido Metabolism	15681	C01035	HMDB03464	0.673795	0.437522	0.809344	0.859168		0.000567183	4.2454e-08	0.0921803	0.72287
histidine	Amino Acid	Histidine Metabolism	59	C00135	HMDB00177	0.898897	0.78093	0.976126	0.963529		0.00800854	8.01805e-05	0.53233	0.59691
imidazole lactate	Amino Acid	Histidine Metabolism	15716	C05568	HMDB02320	0.743236	0.675148	0.798801	0.748418		0.000782348	0.000166642	0.0247451	0.040745
1-carboxyethylisoleucine	Amino Acid	Leucine, Isoleucine and Valine Metabolism	62558	0	0	1.0621	0.462008	1.58799	1.00205		0.906041	0.0024474	0.00190972	0.804643
1-carboxyethylleucine	Amino Acid	Leucine, Isoleucine and Valine Metabolism	62559	0	0	1.08068	0.630875	1.48705	1.00001		0.797447	0.0127314	0.00366327	0.808401
1-carboxyethylvaline	Amino Acid	Leucine, Isoleucine and Valine Metabolism	62562	0	0	0.969898	0.547294	1.32119	0.983309		0.365864	1.56122e-06	0.00833611	0.5948
2-ketocaprylate	Amino Acid	Leucine, Isoleucine and Valine Metabolism	63120	0	HMDB13211	0.671619	0.569765	0.71133	0.806258		4.24613e-06	0.000155357	0.000550131	0.0946099
alpha-hydroxyisovalerate	Amino Acid	Leucine, Isoleucine and Valine Metabolism	46537	0	HMDB00407	0.882167	0.783457	1.01478	0.737514		0.15602	0.0199492	0.728094	0.0294631
isobutyrylcarnitine C4	Amino Acid	Leucine, Isoleucine and Valine Metabolism	33441	0	HMDB00736	0.86855	0.740457	0.973118	0.878194		0.102156	0.0237247	0.366849	0.508264
isobutyrylglycine	Amino Acid	Leucine, Isoleucine and Valine Metabolism	35437	0	HMDB00730	0.754651	0.633624	0.784506	0.965294		0.00267338	0.000766942	0.0323201	0.710811
isovalerylglycine	Amino Acid	Leucine, Isoleucine and Valine Metabolism	35107	0	HMDB00678	0.751347	0.611749	0.817023	0.902998		0.000356447	6.28021e-05	0.026575	0.465227
methylsuccinate	Amino Acid	Leucine, Isoleucine and Valine Metabolism	15745	0	HMDB01844	0.782441	0.791738	0.723678	0.931326		0.00759409	0.0414817	0.00237945	0.756552
valine	Amino Acid	Leucine, Isoleucine and Valine Metabolism	1649	C00183	HMDB00883	0.977593	0.86493	1.07152	0.980366		0.426105	0.000603885	0.2003	0.76085
pipecolate	Amino Acid	Lysine Metabolism	1444	C00408	HMDB00070	0.993303	0.766929	1.17204	1.02807		0.770774	0.0160474	0.254984	0.802159
hypotaurine	Amino Acid	Methionine, Cysteine, SAM and Taurine Metabolism	590	C00519	HMDB00965	0.896591	0.768363	0.980957	0.965618		0.0183993	0.000753544	0.370239	0.709925
methionine	Amino Acid	Methionine, Cysteine, SAM and Taurine Metabolism	1302	C00073	HMDB00696	1.00898	0.851494	1.14746	0.991861		0.89638	0.00161065	0.0102665	0.877762
methionine sulfoxide	Amino Acid	Methionine, Cysteine, SAM and Taurine Metabolism	18374	C02989	HMDB02005	0.943637	0.896938	0.984544	0.939014		0.0656121	0.0038587	0.821614	0.62924
N-acetyltaurine	Amino Acid	Methionine, Cysteine, SAM and Taurine Metabolism	48187	0	0	0.965452	0.821026	1.09431	0.944285		0.437972	0.0054059	0.273606	0.569719
N-formylmethionine	Amino Acid	Methionine, Cysteine, SAM and Taurine Metabolism	2829	C03145	HMDB01015	0.984835	0.89565	1.06221	0.978198		0.597548	0.0128564	0.0911203	0.690604
taurine	Amino Acid	Methionine, Cysteine, SAM and Taurine Metabolism	2125	C00245	HMDB00251	0.875978	0.770059	0.945823	0.93254		0.000722797	1.92667e-06	0.140648	0.307196
1-carboxyethylphenylalanine	Amino Acid	Phenylalanine Metabolism	62566	0	0	0.963843	0.505501	1.3738	0.893729		0.490998	1.47106e-06	0.00287441	0.398975
phenylalanine	Amino Acid	Phenylalanine Metabolism	64	C00079	HMDB00159	0.984586	0.905588	1.0566	0.968534		0.486938	0.000462931	0.0211405	0.361403
phenyllactate PLA	Amino Acid	Phenylalanine Metabolism	22130	C05607	HMDB00779	0.994562	0.703769	1.29871	0.821299		0.0506323	2.59866e-06	0.388831	0.0582464
indolelactate	Amino Acid	Tryptophan Metabolism	18349	C02043	HMDB00671	0.820827	0.649017	0.964563	0.823594		1.90297e-05	7.10603e-09	0.270551	0.042651
indolepropionate	Amino Acid	Tryptophan Metabolism	32405	0	HMDB02302	0.705382	0.511415	0.792946	0.926885		0.000438852	6.38411e-06	0.0144906	0.858925
kynurenate	Amino Acid	Tryptophan Metabolism	1417	C01717	HMDB00715	0.790568	0.855382	0.725921	0.81999		0.000180428	0.0355508	7.40956e-05	0.028604
kynurenine	Amino Acid	Tryptophan Metabolism	15140	C00328	HMDB00684	0.890858	0.771819	1.01048	0.834226		0.00304876	1.07413e-05	0.949519	0.0111682
N-acetyltryptophan	Amino Acid	Tryptophan Metabolism	33959	C03137	HMDB13713	0.993737	0.861204	1.10273	1.00138		0.649006	0.0239453	0.296952	0.923238
tryptophan	Amino Acid	Tryptophan Metabolism	54	C00078	HMDB00929	0.972706	0.815046	1.11435	0.946746		0.183939	0.000321987	0.00233044	0.211645
tryptophan betaine	Amino Acid	Tryptophan Metabolism	37097	C09213	HMDB61115	0.623275	0.58021	0.580889	0.853177		0.00562202	0.0172564	0.0083906	0.524133
3-4-hydroxyphenyllactate	Amino Acid	Tyrosine Metabolism	32197	C03672	HMDB00755	0.75502	0.665515	0.829526	0.75755		1.53746e-07	1.51348e-08	0.00211566	0.00484423
4-methoxyphenol sulfate	Amino Acid	Tyrosine Metabolism	48457	0	0	0.512923	0.401933	0.529018	0.739084		0.00304638	0.000574106	0.0248275	0.375864
dopamine 3-O-sulfate	Amino Acid	Tyrosine Metabolism	48407	C13690	HMDB06275	0.701217	0.449124	0.951467	0.590255		0.0879711	0.00250805	0.612159	0.378115
dopamine 4-sulfate	Amino Acid	Tyrosine Metabolism	48406	C13691	HMDB04148	0.669357	0.423842	0.936484	0.492868		0.0580195	0.00511253	0.435331	0.230151
gentisate	Amino Acid	Tyrosine Metabolism	18280	C00628	HMDB00152	0.894364	0.70329	0.80387	1.62922		0.159639	0.0387972	0.132199	0.193475
N-formylphenylalanine	Amino Acid	Tyrosine Metabolism	48433	0	0	0.624547	0.521428	0.677403	0.723873		6.4516e-05	0.000198407	0.00542728	0.162797
tyrosine	Amino Acid	Tyrosine Metabolism	1299	C00082	HMDB00158	0.914092	0.73	1.0401	0.998922		0.112593	2.17066e-05	0.531011	0.837023
2-oxoarginine	Amino Acid	Urea cycle; Arginine and Proline Metabolism	55072	C03771	HMDB04225	0.787148	0.50786	0.980628	0.909068		0.0528346	1.42202e-05	0.758805	0.821996
3-amino-2-piperidone	Amino Acid	Urea cycle; Arginine and Proline Metabolism	62853	0	HMDB00323	0.98235	0.898494	0.975839	1.2078		0.396131	0.0428325	0.395515	0.0138684
argininate	Amino Acid	Urea cycle; Arginine and Proline Metabolism	57461	0	HMDB03148	0.879062	0.73816	0.944216	1.03545		0.0691268	0.0116526	0.564944	0.898765
citrulline	Amino Acid	Urea cycle; Arginine and Proline Metabolism	2132	C00327	HMDB00904	0.930397	0.817663	1.02474	0.932121		0.0746261	0.000837006	0.711461	0.352742
dimethylarginine SDMA ADMA	Amino Acid	Urea cycle; Arginine and Proline Metabolism	36808	C03626	HMDB01539	0.979495	0.882204	1.04988	1.01324		0.617461	0.00463931	0.181601	0.824549
homoarginine	Amino Acid	Urea cycle; Arginine and Proline Metabolism	22137	C01924	HMDB00670	0.990144	0.793604	1.10135	1.14888		0.810367	0.0119746	0.163943	0.316519
N,N,N-trimethyl-alanylproline betaine TMAP	Amino Acid	Urea cycle; Arginine and Proline Metabolism	62947	0	0	0.945051	0.867518	1.03742	0.865911		0.203407	0.00971961	0.388869	0.0609488
N-acetylproline	Amino Acid	Urea cycle; Arginine and Proline Metabolism	34387	0	0	1.09225	0.668547	1.3478	1.38823		0.888697	0.00966248	0.175797	0.247093
N-delta-acetylornithine	Amino Acid	Urea cycle; Arginine and Proline Metabolism	43249	0	0	0.642798	0.603035	0.609508	0.837985		2.14018e-05	0.000194405	8.12079e-05	0.424758
N-methylproline	Amino Acid	Urea cycle; Arginine and Proline Metabolism	37431	0	0	0.841298	0.599154	0.939587	1.15004		0.0679831	0.0482903	0.213167	0.457813
ornithine	Amino Acid	Urea cycle; Arginine and Proline Metabolism	1493	C00077	HMDB03374	0.935102	0.83212	0.958349	1.12064		0.132033	0.00423396	0.421253	0.0359501
proline	Amino Acid	Urea cycle; Arginine and Proline Metabolism	1898	C00148	HMDB00162	0.972576	0.673442	1.22173	0.980603		0.444856	6.01124e-07	0.00902711	0.743879
urea	Amino Acid	Urea cycle; Arginine and Proline Metabolism	1670	C00086	HMDB00294	0.912631	0.860516	0.983409	0.834027		0.0521395	0.0184121	0.624997	0.0480932
erythronate	Carbohydrate	Aminosugar Metabolism	42420	0	HMDB00613	1.01283	0.849742	1.16672	0.964474		0.99106	0.0115981	0.0125154	0.699545
fructose	Carbohydrate	Fructose, Mannose and Galactose Metabolism	48195	C00095	HMDB00660	0.992272	0.669934	1.31628	0.838621		0.936964	0.0259255	0.110827	0.548876
galactonate	Carbohydrate	Fructose, Mannose and Galactose Metabolism	27719	C00880	HMDB00565	0.404467	0.286033	0.423227	0.64116		0.000466001	9.55329e-05	0.00322258	0.328887
1,5-anhydroglucitol 1,5-AG	Carbohydrate	Glycolysis, Gluconeogenesis, and Pyruvate Metabolism	20675	C07326	HMDB02712	0.857438	0.714856	1.01295	0.753846		0.0195871	6.21487e-05	0.853963	0.0104727
lactate	Carbohydrate	Glycolysis, Gluconeogenesis, and Pyruvate Metabolism	527	C00186	HMDB00190	0.952677	0.692244	1.11577	1.11701		0.336563	2.36759e-07	0.0169918	0.0794462
arabitol/xylitol	Carbohydrate	Pentose Metabolism	48885	C01904	0	0.950629	0.852618	1.04852	0.90573		0.245876	0.0120992	0.601976	0.254481
oxalate ethanedioate	Cofactors and Vitamins	Ascorbate and Aldarate Metabolism	20694	C00209	HMDB02329	0.841399	0.843174	0.80301	0.94925		0.00287679	0.0358872	0.00675502	0.676541
trigonelline N'-methylnicotinate	Cofactors and Vitamins	Nicotinate and Nicotinamide Metabolism	32401	C01004	HMDB00875	0.397652	0.352372	0.336839	0.686871		1.44272e-09	4.41813e-07	2.80455e-08	0.167347
pantoate	Cofactors and Vitamins	Pantothenate and CoA Metabolism	63061	C00522	0	1.20002	0.808913	1.56844	1.08581		0.671901	0.0305188	0.347039	0.698624
alpha-tocopherol	Cofactors and Vitamins	Tocopherol Metabolism	1561	C02477	HMDB01893	0.983407	0.866326	1.04655	1.08704		0.487089	0.00267728	0.417698	0.0276494
gamma-CEHC	Cofactors and Vitamins	Tocopherol Metabolism	44876	0	HMDB01931	0.869629	0.709144	0.922976	1.10873		0.0246797	0.00142184	0.164792	0.609705
gamma-tocopherol/beta-tocopherol	Cofactors and Vitamins	Tocopherol Metabolism	52473	0	0	0.950639	0.778107	1.02202	1.16669		0.399151	0.0235518	0.972591	0.238856
carotene diol 1	Cofactors and Vitamins	Vitamin A Metabolism	57635	0	0	0.843945	0.819601	0.745742	1.19093		0.00434844	0.017346	0.000442285	0.142918
carotene diol 2	Cofactors and Vitamins	Vitamin A Metabolism	57636	0	0	0.801146	0.816805	0.685886	1.09951		0.00190025	0.0260491	7.76548e-05	0.345506
retinol Vitamin A	Cofactors and Vitamins	Vitamin A Metabolism	1806	C00473	HMDB00305	1.02589	0.836935	1.20155	0.977514		0.978981	0.00212116	0.00561428	0.755249
citraconate/glutaconate	Energy	TCA Cycle	47076	0	0	0.384572	0.258744	0.399617	0.650325		1.05454e-05	2.2204e-07	5.76627e-05	0.281912
deoxycarnitine	Lipid	Carnitine Metabolism	36747	C01181	HMDB01161	0.931504	0.83917	1.01423	0.916973		0.123226	0.00309859	0.908971	0.279933
12-HETE	Lipid	Eicosanoid	37536	0	HMDB06111	0.463744	0.433506	0.511297	0.399178		0.00217561	0.00499152	0.00982224	0.0629165
12-HHTrE	Lipid	Eicosanoid	57393	C20388	HMDB12535	0.317254	0.193567	0.443132	0.253765		1.18347e-05	2.82092e-05	0.0016863	0.0116546
undecenoylcarnitine C111	Lipid	Fatty Acid Metabolism (Acyl Carnitine, Monounsaturated)	63613	0	0	0.758139	0.760966	0.734575	0.820055		0.000490306	0.00405829	0.00211968	0.156985
linoleoylcholine	Lipid	Fatty Acid Metabolism (Acyl Choline)	57463	0	0	0.802262	0.689179	0.834135	0.987448		0.0107707	0.00234767	0.0706767	0.796662
oleoylcholine	Lipid	Fatty Acid Metabolism (Acyl Choline)	53260	0	0	0.930548	0.800635	0.986274	1.08744		0.156927	0.0302482	0.454275	0.556872
palmitoylcholine	Lipid	Fatty Acid Metabolism (Acyl Choline)	52944	0	0	0.893496	0.774533	0.960954	0.989144		0.0906496	0.0166912	0.379983	0.937631
stearoylcholine	Lipid	Fatty Acid Metabolism (Acyl Choline)	57464	0	0	0.934328	0.826608	0.947465	1.16108		0.161108	0.0412316	0.317694	0.179173
methylmalonate MMA	Lipid	Fatty Acid Metabolism (also BCAA Metabolism)	1496	C02170	HMDB00202	0.854547	0.710878	1.00184	0.777646		0.109052	0.00104349	0.601498	0.0576975
N-linoleoylserine	Lipid	Fatty Acid, Amide	61823	0	0	0.896287	0.721331	0.966661	1.12124		0.263517	0.0222942	0.998714	0.241626
2-aminooctanoate	Lipid	Fatty Acid, Amino	43343	0	HMDB00991	0.792592	0.737977	0.734156	1.09784		0.00198726	0.00703927	0.00215155	0.582357
2-hydroxysebacate	Lipid	Fatty Acid, Dicarboxylate	63357	0	HMDB00424	0.705107	0.561873	0.755289	0.910997		1.83443e-05	6.22265e-06	0.00410483	0.387004
azelate C9-DC	Lipid	Fatty Acid, Dicarboxylate	18362	C08261	HMDB00784	0.920517	0.422683	1.22367	1.25981		0.00496267	3.0748e-06	0.308279	0.800848
branched chain 140 dicarboxylic acid	Lipid	Fatty Acid, Dicarboxylate	63191	0	0	0.660116	0.601317	0.645869	0.846496		7.00416e-06	0.000426084	7.2312e-05	0.407564
eicosanedioate C20-DC	Lipid	Fatty Acid, Dicarboxylate	39831	0	0	0.960664	0.775458	0.969786	1.38989		0.378476	0.0237451	0.620651	0.194499
eicosenedioate C201-DC	Lipid	Fatty Acid, Dicarboxylate	62923	0	0	0.884631	0.659802	1.01831	1.04729		0.0604402	0.00179552	0.622603	0.898248
maleate	Lipid	Fatty Acid, Dicarboxylate	20676	C01384	HMDB00176	0.56537	0.38659	0.671981	0.693812		0.0022619	6.67084e-05	0.0200306	0.406853
octadecadienedioate C182-DC	Lipid	Fatty Acid, Dicarboxylate	61860	0	0	0.879785	0.718176	0.892235	1.2412		0.0949056	0.0064971	0.220956	0.308789
12,13-DiHOME	Lipid	Fatty Acid, Dihydroxy	38395	C14829	HMDB04705	0.833173	0.749952	0.847473	0.996229		0.025156	0.0283486	0.0603128	0.905122
2R,3R-dihydroxybutyrate	Lipid	Fatty Acid, Dihydroxy	63109	0	HMDB00498	0.967446	0.692245	1.26185	0.784311		0.82842	0.00467616	0.0282811	0.187625
2-hydroxydecanoate	Lipid	Fatty Acid, Monohydroxy	42489	0	0	0.716133	0.556036	0.792977	0.885595		4.28737e-05	2.16213e-06	0.00625648	0.560071
2-hydroxyoctanoate	Lipid	Fatty Acid, Monohydroxy	22036	0	HMDB02264	0.72717	0.572668	0.824013	0.824401		0.000388943	7.57235e-06	0.0514799	0.251432
glycerol 3-phosphate	Lipid	Glycerolipid Metabolism	43847	C00093	HMDB00126	0.995338	0.872377	1.11598	0.945359		0.541703	0.0129352	0.0905675	0.388972
1-arachidonoyl-GPA 204	Lipid	Lysophospholipid	46325	0	0	0.806236	0.696059	0.857647	0.927165		0.002929	0.0013635	0.0437478	0.538844
1-linoleoyl-GPG 182	Lipid	Lysophospholipid	54885	0	0	0.91497	0.777416	1.02566	0.930018		0.0543989	4.49801e-05	0.884288	0.379082
1-oleoyl-GPG 181	Lipid	Lysophospholipid	45968	0	0	0.968056	0.557061	1.27915	1.07038		0.188532	0.00129979	0.0271702	0.307715
1-palmitoyl-GPA 160	Lipid	Lysophospholipid	34428	C04036	HMDB00327	1.09313	0.839653	1.3688	0.91126		0.386581	0.0287571	0.169527	0.317865
1-palmitoyl-GPG 160	Lipid	Lysophospholipid	45970	0	0	0.979884	0.794678	1.16013	0.90891		0.68192	0.00175374	0.0296996	0.323888
1-stearoyl-GPS 180	Lipid	Lysophospholipid	45966	0	0	0.747944	0.67468	0.751918	0.91667		0.0244488	0.0474454	0.025512	0.767136
heptanoate 70	Lipid	Medium Chain Fatty Acid	1644	C17714	HMDB00666	0.945508	0.829832	1.03418	0.971059		0.254289	0.0317469	0.967901	0.611912
pelargonate 90	Lipid	Medium Chain Fatty Acid	12035	C01601	HMDB00847	0.931721	0.860148	0.977649	0.973651		0.0493651	0.0021991	0.525696	0.717096
3-hydroxy-3-methylglutarate	Lipid	Mevalonate Metabolism	531	C03761	HMDB00355	0.982541	0.754227	1.15088	1.05248		0.984883	0.00347469	0.080654	0.312337
1-stearoyl-2-oleoyl-GPS 180/181	Lipid	Phosphatidylserine (PS)	19265	0	HMDB10163	0.846941	0.692534	0.971093	0.864118		0.0540227	0.0178351	0.269286	0.825039
choline	Lipid	Phospholipid Metabolism	15506	C00114	HMDB00097	0.882862	0.801433	0.929678	0.946453		1.55325e-05	1.57217e-07	0.0192094	0.110792
glycerophosphoethanolamine	Lipid	Phospholipid Metabolism	37455	C01233	HMDB00114	0.925169	0.811353	1.00595	0.969192		0.0382756	9.67298e-06	0.872419	0.637502
glycerophosphoinositol	Lipid	Phospholipid Metabolism	52307	0	0	0.792209	0.699925	0.923495	0.63561		0.016793	0.00586277	0.326653	0.0141191
glycerophosphorylcholine GPC	Lipid	Phospholipid Metabolism	15990	C00670	HMDB00086	0.832898	0.807212	0.837958	0.881331		1.93895e-05	1.1803e-05	0.000368205	0.0437611
glycerophosphoserine	Lipid	Phospholipid Metabolism	57404	0	0	0.882749	0.806004	0.957757	0.852403		0.029404	0.00436875	0.459738	0.106847
chenodeoxycholate	Lipid	Primary Bile Acid Metabolism	1563	C02528	HMDB00518	1.04766	0.554708	1.45536	1.06937		0.204858	0.0171932	0.93121	0.772755
cholate	Lipid	Primary Bile Acid Metabolism	22842	C00695	HMDB00619	1.16767	0.991853	1.31478	1.17045		0.338183	0.0360391	0.843219	0.811922
glycochenodeoxycholate	Lipid	Primary Bile Acid Metabolism	32346	C05466	HMDB00637	0.735734	0.420838	0.952979	0.875833		0.236373	0.000786499	0.488098	0.898765
glycocholate	Lipid	Primary Bile Acid Metabolism	18476	C01921	HMDB00138	0.898031	0.482658	1.20323	1.02838		0.960795	0.0318737	0.0895636	0.669437
glycoursodeoxycholate	Lipid	Secondary Bile Acid Metabolism	39379	0	HMDB00708	1.01462	0.499048	1.46584	0.964736		0.577504	0.0166559	0.290869	0.86364
hyocholate	Lipid	Secondary Bile Acid Metabolism	34093	C17649	HMDB00760	1.07075	0.971887	1.07521	1.30111		0.189976	0.0495004	0.6564	0.540399
sphingosine 1-phosphate	Lipid	Sphingosines	34445	C06124	HMDB00277	0.967309	0.894848	1.01577	1.00403		0.238998	0.0214452	0.8126	0.926918
beta-sitosterol	Lipid	Sterol	27414	C01753	HMDB00852	0.700266	0.667855	0.583877	1.12026		0.00698874	0.0182571	0.00142442	0.46434
campesterol	Lipid	Sterol	33997	C01789	HMDB02869	0.752833	0.676016	0.650749	1.24032		0.00973515	0.0103778	0.00592038	0.528961
allantoin	Nucleotide	Purine Metabolism, (Hypo)Xanthine/Inosine containing	1107	C02350	HMDB00462	0.771475	0.638537	0.878218	0.786686		0.000540699	2.62469e-06	0.143389	0.0335503
orotate	Nucleotide	Pyrimidine Metabolism, Orotate containing	1505	C00295	HMDB00226	0.821485	0.748263	0.850266	0.917593		0.00629059	0.0013665	0.0501744	0.436965
beta-alanine	Nucleotide	Pyrimidine Metabolism, Uracil containing	55	C00099	HMDB00056	1.01074	0.826802	1.16341	1.01726		0.722749	0.00653838	0.156535	0.946987
leucylalanine	Peptide	Dipeptide	40010	0	HMDB28922	0.904629	0.791667	0.93157	1.10394		0.136945	0.0216746	0.253388	0.362139
leucylglycine	Peptide	Dipeptide	40045	0	HMDB28929	0.796995	0.652252	0.810962	1.11246		0.000156691	0.00090845	0.0118334	0.795977
leucylleucine	Peptide	Dipeptide	36756	C11332	HMDB28933	0.820658	0.802056	0.840206	0.809308		0.000613045	0.0109043	0.0198203	0.0903669
phenylalanylphenylalanine	Peptide	Dipeptide	38150	0	0	1.05764	0.866595	1.17249	1.19216		0.374959	0.0166074	0.781871	0.314448
phenylalanyltryptophan	Peptide	Dipeptide	41377	0	HMDB29006	0.977177	0.854889	1.08232	0.970842		0.429559	0.00987499	0.454527	0.719987
prolylglycine	Peptide	Dipeptide	40703	0	HMDB11178	1.11035	0.611714	1.43895	1.37726		0.283326	0.00123443	0.688467	0.227925
Fibrinopeptide A 4-15	Peptide	Fibrinogen Cleavage Peptide	62810	0	0	0.940553	0.784851	1.06956	0.946716		0.141653	0.0205012	0.719449	0.709912
Fibrinopeptide B 1-11	Peptide	Fibrinogen Cleavage Peptide	62815	0	0	0.963727	0.80928	1.05174	1.08664		0.108542	0.00378259	0.683418	0.697133
gamma-glutamylglutamine	Peptide	Gamma-glutamyl Amino Acid	2730	C05283	HMDB11738	0.954002	0.853066	1.00641	1.04926		0.18793	0.00331097	0.898719	0.719755
glu-gly-asn-val	Peptide	Polypeptide	62917	0	0	1.20562	0.809612	1.48805	1.35486		0.058672	0.0122719	0.357595	0.830096
Metabolites UP in M1						Fold change vs HC					p (Welch's test)
Met	SUPER_PATHWAY	SUB_PATHWAY	COMP_ID	KEGG	HMDB_ID	Meall	M1	M2	M3		Meall	M1	M2	M3
hydroxyasparagine	Amino Acid	Alanine and Aspartate Metabolism	62060	C03124	HMDB32332	1.21444	1.16872	1.31646	1.02881		8.54125e-06	0.00154568	3.75422e-07	0.499408
N-acetylhistidine	Amino Acid	Histidine Metabolism	33946	C02997	HMDB32055	1.17673	1.15078	1.24431	1.04309		0.00111454	0.0154197	0.00017244	0.53857
5-galactosylhydroxy-L-lysine	Amino Acid	Lysine Metabolism	43582	0	0	1.5846	1.6629	1.68647	1.09407		0.00354997	0.00345311	0.00252412	0.697388
5-hydroxylysine	Amino Acid	Lysine Metabolism	15685	C16741	HMDB00450	3.24036	2.42542	4.12209	2.669		2.47294e-05	0.00625715	1.32155e-07	0.0792381
hydroxy-N6,N6,N6-trimethyllysine	Amino Acid	Lysine Metabolism	62959	0	0	1.22064	1.17157	1.30027	1.10863		0.000144956	0.0404994	7.91994e-06	0.244866
5-methylthioadenosine MTA	Amino Acid	Polyamine Metabolism	1419	C00170	HMDB01173	1.22486	1.15152	1.36084	1.0079		5.69633e-05	0.0108217	6.11623e-08	0.794034
acisoga	Amino Acid	Polyamine Metabolism	43258	0	0	1.47539	1.77533	1.38404	1.00412		0.00135853	5.93696e-05	0.00559844	0.670093
C-glycosyltryptophan	Amino Acid	Tryptophan Metabolism	48782	0	0	1.14472	1.15019	1.21288	0.93203		0.000707892	0.000943347	5.44878e-05	0.213484
indole-3-carboxylate	Amino Acid	Tryptophan Metabolism	38116	C19837	HMDB03320	1.62185	1.84517	1.51085	1.39661		0.00561625	0.00639369	0.0409967	0.179643
3-methoxytyramine sulfate	Amino Acid	Tyrosine Metabolism	44618	0	0	1.3635	1.34054	1.46463	1.12436		0.0144894	0.00319896	0.0178026	0.950226
thyroxine	Amino Acid	Tyrosine Metabolism	2761	C01829	HMDB01918	1.24655	1.13741	1.3914	1.09179		0.00206321	0.0373591	0.00343111	0.157846
pro-hydroxy-pro	Amino Acid	Urea cycle; Arginine and Proline Metabolism	35127	0	HMDB06695	1.52635	1.52562	1.65702	1.14619		8.39124e-06	0.00066401	1.83045e-06	0.189056
N-acetylglucosamine/N-acetylgalactosamine	Carbohydrate	Aminosugar Metabolism	46539	0	HMDB00215	1.23153	1.13983	1.35771	1.08842		4.91848e-05	0.00601762	2.03496e-06	0.127035
N-acetylneuraminate	Carbohydrate	Aminosugar Metabolism	32377	C00270	HMDB00230	1.14851	1.13446	1.18766	1.06868		0.0176096	0.0351296	0.00998772	0.52668
mannose	Carbohydrate	Fructose, Mannose and Galactose Metabolism	48153	C00159	HMDB00169	1.34007	1.43637	1.28371	1.2678		3.74116e-06	1.05797e-06	0.00200914	0.0177465
11beta-hydroxyandrosterone glucuronide	Lipid	Androgenic Steroids	63251	0	0	1.29729	1.40587	1.30825	0.997969		0.0191584	0.00920183	0.0320251	0.849854
corticosterone	Lipid	Corticosteroids	5983	C02140	HMDB01547	3.7995	2.76899	5.47187	1.44767		7.14029e-06	0.000284028	1.27736e-06	0.645358
cortisol	Lipid	Corticosteroids	1712	C00735	HMDB00063	1.70342	1.31718	2.28202	0.962869		0.000120758	0.0137482	3.23445e-06	0.846666
cortisone	Lipid	Corticosteroids	1769	C00762	HMDB02802	1.19744	1.21658	1.28096	0.906214		0.0159943	0.0101784	0.0110833	0.308771
S-3-hydroxybutyrylcarnitine	Lipid	Fatty Acid Metabolism (Acyl Carnitine, Hydroxy)	52984	0	HMDB13127	1.45611	1.54827	1.40915	1.3665		0.0121247	0.0209725	0.0161511	0.104195
butyrylcarnitine C4	Lipid	Fatty Acid Metabolism (also BCAA Metabolism)	32412	C02862	HMDB02013	1.65985	1.5272	1.80547	1.56067		0.00153703	0.0438405	0.0244638	0.0212742
glycerol	Lipid	Glycerolipid Metabolism	15122	C00116	HMDB00131	1.42783	1.57966	1.27372	1.50458		0.00117504	0.00027667	0.0386826	0.0456253
dihomo-linolenate 203n3 or n6	Lipid	Long Chain Polyunsaturated Fatty Acid (n3 and n6)	35718	C03242	HMDB02925	1.22793	1.21566	1.3033	1.03785		0.00606499	0.00478821	0.0118161	0.772445
taurodeoxycholic acid 3-sulfate	Lipid	Secondary Bile Acid Metabolism	62889	0	0	2.08374	1.67881	2.77894	1.04833		0.00412491	0.0186408	0.000330314	0.926874
xanthosine	Nucleotide	Purine Metabolism, (Hypo)Xanthine/Inosine containing	15136	C01762	HMDB00299	1.54399	1.73665	1.53769	1.0882		6.3052e-05	0.000107001	0.000117617	0.0841783
adenosine	Nucleotide	Purine Metabolism, Adenine containing	555	C00212	HMDB00050	4.72767	3.66459	6.79759	1.29395		0.000487464	0.0132951	0.000232272	0.233732
N6-carbamoylthreonyladenosine	Nucleotide	Purine Metabolism, Adenine containing	35157	0	HMDB41623	1.18878	1.2659	1.19017	0.994914		0.000480584	4.22098e-05	0.00448855	0.941552
N6-succinyladenosine	Nucleotide	Purine Metabolism, Adenine containing	48130	0	HMDB00912	1.34194	1.4179	1.37762	1.05071		0.0104568	0.00408263	0.022313	0.276523
3-3-amino-3-carboxypropyluridine	Nucleotide	Pyrimidine Metabolism, Uracil containing	62924	0	0	1.42055	1.48686	1.54222	0.901684		0.00385041	0.00301709	0.000445356	0.607096
Fibrinopeptide A 3-16	Peptide	Fibrinogen Cleavage Peptide	62811	0	0	1.39733	1.40741	1.46451	1.17616		0.00139178	0.0297636	0.00228964	0.257065
Fibrinopeptide A, phosphono-ser3	Peptide	Fibrinogen Cleavage Peptide	57712	0	0	1.8994	2.28846	1.82269	1.16594		1.71295e-05	3.48028e-05	3.04715e-05	0.754069
Fibrinopeptide B 1-13	Peptide	Fibrinogen Cleavage Peptide	62813	0	0	1.23366	1.21148	1.32173	1.03083		0.00166033	0.0169973	0.000695942	0.729654
gamma-glutamyltryptophan	Peptide	Gamma-glutamyl Amino Acid	33947	0	HMDB29160	1.14334	1.17781	1.19979	0.893507		0.0394723	0.0130157	0.0235791	0.346543
2-hydroxybutyrate/2-hydroxyisobutyrate	Amino Acid	Glutathione Metabolism	52281	0	0	1.24145	1.52943	1.04111	1.11817		0.00642635	2.12063e-06	0.698216	0.268055
N-acetylglycine	Amino Acid	Glycine, Serine and Threonine Metabolism	27710	0	HMDB00532	1.13631	1.4559	0.865079	1.14243		0.25469	0.00665627	0.375016	0.469413
1-methylhistidine	Amino Acid	Histidine Metabolism	30460	C01152	HMDB00001	1.21604	1.28451	1.24376	0.966455		0.0433914	0.00837908	0.11088	0.708258
N-acetyl-1-methylhistidine	Amino Acid	Histidine Metabolism	43255	0	0	1.61249	1.95223	1.55888	0.932899		0.0164518	0.000241562	0.0772528	0.950894
N2-acetyl,N6-methyllysine	Amino Acid	Lysine Metabolism	62954	0	0	1.45701	1.57106	1.45783	1.17385		0.113071	0.0391545	0.217962	0.880368
alpha-ketobutyrate	Amino Acid	Methionine, Cysteine, SAM and Taurine Metabolism	4968	C00109	HMDB00005	1.67069	1.74367	1.59963	1.6988		0.0223477	0.0228063	0.108557	0.00574026
S-methylcysteine	Amino Acid	Methionine, Cysteine, SAM and Taurine Metabolism	39592	0	HMDB02108	1.23719	1.30455	1.2052	1.16489		0.0130737	0.00783908	0.0619907	0.270828
N1 N8-acetylspermidine	Amino Acid	Polyamine Metabolism	57814	0	0	1.11576	1.19056	1.11277	0.940376		0.174596	0.0137358	0.426304	0.45003
3-methoxytyrosine	Amino Acid	Tyrosine Metabolism	12017	0	HMDB01434	1.09557	1.12881	1.08188	1.05376		0.115565	0.0238582	0.370957	0.711029
etiocholanolone glucuronide	Lipid	Androgenic Steroids	47112	0	HMDB04484	1.25699	1.57319	1.05244	1.07655		0.0633588	0.0119691	0.60145	0.178621
palmitoyl-sphingosine-phosphoethanolamine d181/160	Lipid	Ceramide PEs	62984	0	0	1.10981	1.16844	1.05977	1.11176		0.025416	0.00316386	0.339397	0.078778
cortolone glucuronide 1	Lipid	Corticosteroids	57699	0	0	1.18695	1.29261	1.08161	1.23476		0.0830164	0.00518752	0.914549	0.0597185
linoleoyl ethanolamide	Lipid	Endocannabinoid	52608	0	HMDB12252	1.18022	1.59626	0.831027	1.1768		0.337241	1.43549e-06	0.0308213	0.367055
N-oleoylserine	Lipid	Endocannabinoid	57664	0	0	1.11406	1.2546	1.01567	1.05572		0.0595685	0.000287801	0.9093	0.473811
N-oleoyltaurine	Lipid	Endocannabinoid	39732	0	0	1.26478	1.77288	0.93896	0.966446		0.0491808	8.80752e-08	0.319246	0.869724
N-palmitoyltaurine	Lipid	Endocannabinoid	39835	0	0	1.27273	1.55233	1.13989	0.972815		0.00150683	2.78705e-07	0.119098	0.715993
N-stearoyltaurine	Lipid	Endocannabinoid	39730	0	0	1.18502	1.43728	1.01909	1.04913		0.0098944	1.9448e-07	0.832131	0.388227
oleoyl ethanolamide	Lipid	Endocannabinoid	38102	0	HMDB02088	1.27274	1.63901	1.02883	1.08416		0.000950969	1.031e-10	0.844953	0.368713
palmitoyl ethanolamide	Lipid	Endocannabinoid	38165	C16512	HMDB02100	1.19897	1.42919	1.06185	1.03308		0.00263111	3.95014e-07	0.270045	0.867148
adipoylcarnitine C6-DC	Lipid	Fatty Acid Metabolism (Acyl Carnitine, Dicarboxylate)	52988	0	HMDB61677	1.24136	1.44457	1.15875	0.982627		0.0116753	0.000772341	0.14048	0.988881
3-hydroxydecanoylcarnitine	Lipid	Fatty Acid Metabolism (Acyl Carnitine, Hydroxy)	63358	0	HMDB61636	0.983324	1.35863	0.723335	0.819473		0.432622	0.00755371	0.00673348	0.216883
margaroylcarnitine C17	Lipid	Fatty Acid Metabolism (Acyl Carnitine, Long Chain Saturated)	57512	0	HMDB06210	1.09036	1.47695	0.841041	0.86757		0.854593	8.36432e-06	0.037497	0.221489
myristoylcarnitine C14	Lipid	Fatty Acid Metabolism (Acyl Carnitine, Long Chain Saturated)	33952	0	HMDB05066	1.21461	1.79951	0.860927	0.808723		0.721505	0.00138828	0.0281144	0.0426821
palmitoylcarnitine C16	Lipid	Fatty Acid Metabolism (Acyl Carnitine, Long Chain Saturated)	44681	C02990	HMDB00222	1.06724	1.22061	0.973274	0.964424		0.330496	0.00137734	0.415551	0.553875
stearoylcarnitine C18	Lipid	Fatty Acid Metabolism (Acyl Carnitine, Long Chain Saturated)	34409	0	HMDB00848	1.13898	1.33927	0.986476	1.09172		0.0421303	3.82338e-05	0.739793	0.166801
decanoylcarnitine C10	Lipid	Fatty Acid Metabolism (Acyl Carnitine, Medium Chain)	33941	0	HMDB00651	1.60853	2.56648	1.04832	0.888008		0.140861	0.000942728	0.960577	0.411388
hexanoylcarnitine C6	Lipid	Fatty Acid Metabolism (Acyl Carnitine, Medium Chain)	32328	0	HMDB00705	1.75149	2.81342	1.09936	1.04371		0.00119412	3.04209e-07	0.510086	0.739865
laurylcarnitine C12	Lipid	Fatty Acid Metabolism (Acyl Carnitine, Medium Chain)	34534	0	HMDB02250	1.33816	2.09391	0.889856	0.788294		0.465686	0.00296828	0.281981	0.234969
nonanoylcarnitine C9	Lipid	Fatty Acid Metabolism (Acyl Carnitine, Medium Chain)	61775	0	HMDB13288	1.54587	2.54375	0.93691	0.869561		0.0635578	4.09182e-05	0.54824	0.530833
octanoylcarnitine C8	Lipid	Fatty Acid Metabolism (Acyl Carnitine, Medium Chain)	33936	C02838	HMDB00791	1.62223	2.59942	1.04009	0.918515		0.0855405	0.000196617	0.820832	0.543672
5-dodecenoylcarnitine C121	Lipid	Fatty Acid Metabolism (Acyl Carnitine, Monounsaturated)	61769	0	HMDB13326	1.23169	1.84222	0.842337	0.866981		0.341641	7.09734e-05	0.178858	0.350167
cis-4-decenoylcarnitine C101	Lipid	Fatty Acid Metabolism (Acyl Carnitine, Monounsaturated)	38178	0	0	1.08612	1.43849	0.8779	0.827368		0.951938	0.0266394	0.205974	0.231931
eicosenoylcarnitine C201	Lipid	Fatty Acid Metabolism (Acyl Carnitine, Monounsaturated)	57519	0	0	1.10343	1.48727	0.824712	0.973283		0.486049	0.00134464	0.462328	0.684148
myristoleoylcarnitine C141	Lipid	Fatty Acid Metabolism (Acyl Carnitine, Monounsaturated)	48182	0	0	1.38734	2.21023	0.879841	0.845198		0.190487	2.3212e-05	0.250794	0.349341
nervonoylcarnitine C241	Lipid	Fatty Acid Metabolism (Acyl Carnitine, Monounsaturated)	57531	0	0	1.07803	1.29919	0.861485	1.16663		0.477206	0.0373201	0.670289	0.806852
oleoylcarnitine C181	Lipid	Fatty Acid Metabolism (Acyl Carnitine, Monounsaturated)	35160	0	HMDB05065	1.09989	1.34291	0.930624	0.996442		0.195521	1.93845e-06	0.113211	0.949674
palmitoleoylcarnitine C161	Lipid	Fatty Acid Metabolism (Acyl Carnitine, Monounsaturated)	53223	0	0	1.40044	2.19902	0.895881	0.909606		0.031501	2.82882e-07	0.246272	0.547633
dihomo-linoleoylcarnitine C202	Lipid	Fatty Acid Metabolism (Acyl Carnitine, Polyunsaturated)	57520	0	0	1.02152	1.30991	0.82366	0.889992		0.495229	0.00973923	0.0247478	0.349645
docosahexaenoylcarnitine C226	Lipid	Fatty Acid Metabolism (Acyl Carnitine, Polyunsaturated)	57523	0	0	1.18535	1.32979	1.00729	1.35026		0.0174901	0.00836251	0.636262	0.0058284
acetylcarnitine C2	Lipid	Fatty Acid Metabolism (Acyl Carnitine, Short Chain)	32198	C02571	HMDB00201	1.25456	1.43895	1.15809	1.08267		0.00332221	1.58186e-05	0.246765	0.11409
hexanoylglutamine	Lipid	Fatty Acid Metabolism (Acyl Glutamine)	54907	0	0	1.45753	2.56785	0.812736	0.60923		0.325055	3.28177e-07	0.132945	0.0642281
3-hydroxybutyroylglycine	Lipid	Fatty Acid Metabolism (Acyl Glycine)	62064	0	0	1.08418	1.47071	0.777407	1.02946		0.607547	0.0374009	0.318729	0.704296
hexanoylglycine	Lipid	Fatty Acid Metabolism (Acyl Glycine)	35436	0	HMDB00701	1.52359	2.67874	0.710679	1.05635		0.203926	0.000113868	0.228752	0.958936
N-palmitoylglycine	Lipid	Fatty Acid Metabolism (Acyl Glycine)	42092	0	HMDB13034	1.27936	1.74292	0.963253	1.06227		0.00207993	1.13212e-10	0.829855	0.563833
12 or 13-methylmyristate a150 or i150	Lipid	Fatty Acid, Branched	38293	0	0	1.08447	1.60276	0.683789	0.979922		0.512696	0.00437453	0.30748	0.506247
14 or 15-methylpalmitate a170 or i170	Lipid	Fatty Acid, Branched	38768	0	0	1.12945	1.64285	0.763002	0.936825		0.396861	3.95917e-10	0.00118725	0.560737
16 or 17-methylstearate a190 or i190	Lipid	Fatty Acid, Branched	38296	0	HMDB37397	1.24261	1.76405	0.86706	1.05684		0.0346698	2.35409e-11	0.0687126	0.746274
3-hydroxyadipate	Lipid	Fatty Acid, Dicarboxylate	62069	0	HMDB00345	1.16887	1.25472	1.22431	0.795509		0.138337	0.0229658	0.19744	0.643289
3-hydroxydodecanedioate	Lipid	Fatty Acid, Dicarboxylate	62915	0	HMDB00413	1.36159	2.58726	0.598479	0.575197		0.830697	0.000696232	0.00509873	0.159003
decadienedioic acid C102-DC	Lipid	Fatty Acid, Dicarboxylate	63685	0	0	1.27601	1.45927	1.26575	0.854901		0.223635	0.00778309	0.858406	0.982577
dodecadienoate 122	Lipid	Fatty Acid, Dicarboxylate	62276	0	0	0.944021	1.35284	0.656778	0.777328		0.58769	0.00196426	0.0035038	0.28801
dodecenedioate C121-DC	Lipid	Fatty Acid, Dicarboxylate	61864	0	0	0.971157	1.34044	0.74241	0.73079		0.373406	0.0261792	0.0154462	0.12975
hexadecanedioate C16-DC	Lipid	Fatty Acid, Dicarboxylate	35678	C19615	HMDB00672	1.17121	1.49974	0.935841	1.05052		0.372384	0.0107874	0.279198	0.873947
octadecanedioate C18-DC	Lipid	Fatty Acid, Dicarboxylate	36754	0	HMDB00782	1.15359	1.39174	0.921758	1.24502		0.336355	0.000720712	0.137848	0.612188
tetradecadienedioate C142-DC	Lipid	Fatty Acid, Dicarboxylate	62918	0	0	0.975627	1.48574	0.667065	0.621905		0.842961	0.00284186	0.114375	0.219874
tetradecanedioate C14-DC	Lipid	Fatty Acid, Dicarboxylate	35669	0	HMDB00872	1.20621	1.73857	0.87718	0.857536		0.42716	0.00396529	0.208068	0.338963
16-hydroxypalmitate	Lipid	Fatty Acid, Monohydroxy	39609	C18218	HMDB06294	1.16477	1.51872	0.899097	1.07011		0.0742693	2.44116e-05	0.449418	0.599622
2-hydroxynervonate	Lipid	Fatty Acid, Monohydroxy	61698	0	0	1.12469	1.24033	1.06964	1.00096		0.0302879	0.000897264	0.340626	0.93553
2-hydroxystearate	Lipid	Fatty Acid, Monohydroxy	17945	C03045	0	1.07552	1.14206	1.02883	1.04818		0.0708118	0.016833	0.51489	0.514556
3-hydroxydecanoate	Lipid	Fatty Acid, Monohydroxy	22053	0	HMDB02203	1.09475	1.58237	0.774509	0.830578		0.661449	1.40468e-05	0.0269789	0.281857
3-hydroxyhexanoate	Lipid	Fatty Acid, Monohydroxy	53230	0	0	0.953053	1.16941	0.800369	0.866787		0.308173	0.0497982	0.00649755	0.211808
3-hydroxylaurate	Lipid	Fatty Acid, Monohydroxy	32457	0	HMDB00387	1.24559	2.05499	0.668343	0.940533		0.521623	2.72441e-05	0.0739393	0.71962
3-hydroxymyristate	Lipid	Fatty Acid, Monohydroxy	21158	0	0	1.38959	2.20187	0.836486	1.00691		0.167478	1.22397e-08	0.116702	0.667095
3-hydroxysebacate	Lipid	Fatty Acid, Monohydroxy	31943	0	HMDB00350	1.16699	2.08908	0.59556	0.567532		0.500834	0.00433827	0.00397382	0.0532331
9-hydroxystearate	Lipid	Fatty Acid, Monohydroxy	47120	0	HMDB61661	0.986078	1.24594	0.739174	1.06815		0.820114	0.0490506	0.0297665	0.820592
3-hydroxybutyrate	Lipid	Ketone Bodies	542	C01089	HMDB00357	1.84226	3.5497	0.738282	0.866339		0.00851094	2.2123e-08	0.651132	0.661651
acetoacetate	Lipid	Ketone Bodies	33963	C00164	HMDB00060	1.50819	2.65673	0.758407	0.872691		0.314082	0.00618483	0.46604	0.394104
10-heptadecenoate 171n7	Lipid	Long Chain Monounsaturated Fatty Acid	33971	0	HMDB60038	1.24553	2.05886	0.69149	0.862978		0.164858	7.8602e-09	0.0311532	0.741222
10-nonadecenoate 191n9	Lipid	Long Chain Monounsaturated Fatty Acid	33972	0	HMDB13622	1.32975	2.17029	0.749617	0.956537		0.0760131	3.61542e-11	0.029278	0.995272
eicosenoate 201	Lipid	Long Chain Monounsaturated Fatty Acid	33587	C16526	HMDB02231	1.23049	1.76949	0.71177	1.41997		0.216461	4.49141e-07	0.0331018	0.596421
myristoleate 141n5	Lipid	Long Chain Monounsaturated Fatty Acid	32418	C08322	HMDB02000	1.26792	2.24257	0.583131	0.870443		0.381792	1.25608e-06	0.0160258	0.902552
oleate/vaccenate 181	Lipid	Long Chain Monounsaturated Fatty Acid	52285	0	0	1.07185	1.47345	0.785724	0.919706		0.419256	6.0967e-06	0.074664	0.844839
palmitoleate 161n7	Lipid	Long Chain Monounsaturated Fatty Acid	33447	C08362	HMDB03229	1.33537	2.34833	0.655931	0.828006		0.128431	3.34999e-08	0.0802496	0.828779
adrenate 224n6	Lipid	Long Chain Polyunsaturated Fatty Acid (n3 and n6)	32980	C16527	HMDB02226	1.31059	1.73502	1.07477	0.955135		0.00736906	7.36107e-08	0.676875	0.666131
dihomo-linoleate 202n6	Lipid	Long Chain Polyunsaturated Fatty Acid (n3 and n6)	17805	C16525	HMDB05060	1.27856	1.85129	0.885657	1.01726		0.0225138	1.52308e-09	0.234979	0.836329
docosadienoate 222n6	Lipid	Long Chain Polyunsaturated Fatty Acid (n3 and n6)	32415	C16533	HMDB61714	1.22368	1.73189	0.865666	1.01922		0.0497739	5.99635e-09	0.183398	0.998058
docosahexaenoate DHA 226n3	Lipid	Long Chain Polyunsaturated Fatty Acid (n3 and n6)	44675	C06429	HMDB02183	1.14958	1.33895	0.935989	1.30777		0.140623	0.0176168	0.863122	0.081591
docosapentaenoate n3 DPA 225n3	Lipid	Long Chain Polyunsaturated Fatty Acid (n3 and n6)	32504	C16513	HMDB06528	1.32848	1.82245	0.96557	1.17336		0.00471757	6.31014e-08	0.967487	0.0960148
docosapentaenoate n6 DPA 225n6	Lipid	Long Chain Polyunsaturated Fatty Acid (n3 and n6)	37478	C16513	HMDB01976	1.28693	1.42441	1.27333	0.988308		0.0220068	0.00217812	0.144933	0.990097
docosatrienoate 223n3	Lipid	Long Chain Polyunsaturated Fatty Acid (n3 and n6)	32417	C16534	HMDB02823	1.64778	2.60265	1.09906	0.901289		0.024203	2.4739e-06	0.421669	0.887568
heneicosapentaenoate 215n3	Lipid	Long Chain Polyunsaturated Fatty Acid (n3 and n6)	57658	0	0	1.14761	1.61919	0.636907	1.47962		0.073626	0.000688072	0.911492	0.101379
hexadecadienoate 162n6	Lipid	Long Chain Polyunsaturated Fatty Acid (n3 and n6)	57652	0	HMDB00477	1.29637	1.98696	0.738576	1.22689		0.0736703	3.3613e-07	0.198511	0.328279
linoleate 182n6	Lipid	Long Chain Polyunsaturated Fatty Acid (n3 and n6)	1105	C01595	HMDB00673	1.14244	1.6294	0.764567	1.04829		0.270505	3.35456e-08	0.0142802	0.838334
linolenate alpha or gamma 183n3 or 6	Lipid	Long Chain Polyunsaturated Fatty Acid (n3 and n6)	34035	C06426	HMDB03073	1.43618	2.03284	1.03794	1.13158		0.0769393	6.70508e-07	0.342527	0.398746
mead acid 203n9	Lipid	Long Chain Polyunsaturated Fatty Acid (n3 and n6)	35174	0	HMDB10378	1.05272	1.04255	1.10401	0.927813		0.00597187	0.0167582	0.0806499	0.522689
stearidonate 184n3	Lipid	Long Chain Polyunsaturated Fatty Acid (n3 and n6)	33969	C16300	HMDB06547	1.06191	1.33849	0.693461	1.45813		0.102895	0.000677096	0.938316	0.219982
tetradecadienoate 142	Lipid	Long Chain Polyunsaturated Fatty Acid (n3 and n6)	62850	0	HMDB00560	1.34027	2.2885	0.709328	0.850436		0.334358	7.27935e-06	0.0447753	0.695084
margarate 170	Lipid	Long Chain Saturated Fatty Acid	1121	0	HMDB02259	1.20909	1.69241	0.866507	1.02082		0.0240811	3.36366e-11	0.0650505	0.767207
myristate 140	Lipid	Long Chain Saturated Fatty Acid	1365	C06424	HMDB00806	1.04739	1.61586	0.664131	0.76839		0.76729	1.35709e-05	0.00658621	0.261331
nonadecanoate 190	Lipid	Long Chain Saturated Fatty Acid	1356	C16535	HMDB00772	1.0722	1.30506	0.88696	1.04046		0.191054	1.50068e-07	0.0181625	0.50808
pentadecanoate 150	Lipid	Long Chain Saturated Fatty Acid	1361	C16537	HMDB00826	1.02995	1.29526	0.850259	0.90212		0.658131	1.03199e-05	0.00619949	0.218347
stearate 180	Lipid	Long Chain Saturated Fatty Acid	1358	C01530	HMDB00827	1.0264	1.08803	0.9704	1.03842		0.381	0.00144635	0.300332	0.42079
2 or 3-decenoate 101n7 or n8	Lipid	Medium Chain Fatty Acid	63436	0	0	1.12854	1.87121	0.619714	0.787779		0.868992	0.000166831	0.0426094	0.741861
5-dodecenoate 121n7	Lipid	Medium Chain Fatty Acid	33968	0	HMDB00529	1.34089	2.33057	0.665863	0.877888		0.359127	1.67667e-06	0.0236909	0.818765
cis-4-decenoate 101n6	Lipid	Medium Chain Fatty Acid	62873	0	0	1.69422	2.82245	0.999354	0.948193		0.0279231	1.334e-06	0.779476	0.858201
laurate 120	Lipid	Medium Chain Fatty Acid	1645	C02679	HMDB00638	1.13704	1.42579	0.899615	1.12026		0.355196	0.00180765	0.277699	0.336567
pregnanediol-3-glucuronide	Lipid	Progestin Steroids	40708	0	HMDB10318	1.39463	1.80678	1.05903	1.3611		0.3536	0.0498743	0.519805	0.258709
pregnanolone/allopregnanolone sulfate	Lipid	Progestin Steroids	48394	0	0	1.26554	1.37337	1.12222	1.41904		0.15626	0.0359606	0.58549	0.72953
2'-deoxyuridine	Nucleotide	Pyrimidine Metabolism, Uracil containing	1412	C00526	HMDB00012	1.11004	1.20308	1.06927	1.00018		0.193676	0.0325361	0.510679	0.874842
5,6-dihydrouracil	Nucleotide	Pyrimidine Metabolism, Uracil containing	1559	C00429	HMDB00076	1.05369	1.27668	0.916053	0.907146		0.857211	0.0112472	0.389003	0.515878
gamma-glutamyl-2-aminobutyrate	Peptide	Gamma-glutamyl Amino Acid	37092	0	0	1.34221	1.7049	1.08734	1.19447		0.0692545	0.0236772	0.567478	0.0935268

## Sheet: 9.psign ME-M2
Metabolites DOWN in M2						Fold change vs HC					p (Welch's test)
Met	SUPER_PATHWAY	SUB_PATHWAY	COMP_ID	KEGG	HMDB_ID	Meall	M1	M2	M3		Meall	M1	M2	M3
guanidinoacetate	Amino Acid	Creatine Metabolism	43802	C00581	HMDB00128	0.909797	0.91475	0.864086	1.03122		0.129915	0.274199	0.0436762	0.475412
betaine	Amino Acid	Glycine, Serine and Threonine Metabolism	3141	C00719	HMDB00043	0.930715	0.921513	0.877879	1.10781		0.131194	0.208761	0.0319675	0.606694
guanidinosuccinate	Amino Acid	Guanidino and Acetamido Metabolism	32446	C03139	HMDB03157	0.849797	1.06257	0.695988	0.775648		0.097128	0.999696	0.00945685	0.271871
imidazole lactate	Amino Acid	Histidine Metabolism	15716	C05568	HMDB02320	0.743236	0.675148	0.798801	0.748418		0.000782348	0.000166642	0.0247451	0.040745
2-ketocaprylate	Amino Acid	Leucine, Isoleucine and Valine Metabolism	63120	0	HMDB13211	0.671619	0.569765	0.71133	0.806258		4.24613e-06	0.000155357	0.000550131	0.0946099
isobutyrylglycine	Amino Acid	Leucine, Isoleucine and Valine Metabolism	35437	0	HMDB00730	0.754651	0.633624	0.784506	0.965294		0.00267338	0.000766942	0.0323201	0.710811
isovalerylglycine	Amino Acid	Leucine, Isoleucine and Valine Metabolism	35107	0	HMDB00678	0.751347	0.611749	0.817023	0.902998		0.000356447	6.28021e-05	0.026575	0.465227
methylsuccinate	Amino Acid	Leucine, Isoleucine and Valine Metabolism	15745	0	HMDB01844	0.782441	0.791738	0.723678	0.931326		0.00759409	0.0414817	0.00237945	0.756552
tiglylcarnitine C51-DC	Amino Acid	Leucine, Isoleucine and Valine Metabolism	35428	0	HMDB02366	0.797922	0.915091	0.683589	0.843713		0.000284465	0.181287	0.00043555	0.100244
S-methylmethionine	Amino Acid	Methionine, Cysteine, SAM and Taurine Metabolism	38127	C05319	HMDB38670	0.564115	0.510067	0.510868	0.852803		0.169204	0.520343	0.0318273	0.648253
spermidine	Amino Acid	Polyamine Metabolism	485	C00315	HMDB01257	0.872891	1.02584	0.779429	0.769608		0.0708285	0.917599	0.0137115	0.11621
8-methoxykynurenate	Amino Acid	Tryptophan Metabolism	62955	C05830	HMDB60426	0.708586	0.979896	0.533793	0.551682		0.0315636	0.923064	0.00256936	0.0669238
indolepropionate	Amino Acid	Tryptophan Metabolism	32405	0	HMDB02302	0.705382	0.511415	0.792946	0.926885		0.000438852	6.38411e-06	0.0144906	0.858925
kynurenate	Amino Acid	Tryptophan Metabolism	1417	C01717	HMDB00715	0.790568	0.855382	0.725921	0.81999		0.000180428	0.0355508	7.40956e-05	0.028604
picolinate	Amino Acid	Tryptophan Metabolism	1512	C10164	HMDB02243	1.17261	1.85982	0.710092	0.832998		0.0757126	0.22136	0.0334286	0.572927
tryptophan betaine	Amino Acid	Tryptophan Metabolism	37097	C09213	HMDB61115	0.623275	0.58021	0.580889	0.853177		0.00562202	0.0172564	0.0083906	0.524133
3-4-hydroxyphenyllactate	Amino Acid	Tyrosine Metabolism	32197	C03672	HMDB00755	0.75502	0.665515	0.829526	0.75755		1.53746e-07	1.51348e-08	0.00211566	0.00484423
4-methoxyphenol sulfate	Amino Acid	Tyrosine Metabolism	48457	0	0	0.512923	0.401933	0.529018	0.739084		0.00304638	0.000574106	0.0248275	0.375864
N-formylphenylalanine	Amino Acid	Tyrosine Metabolism	48433	0	0	0.624547	0.521428	0.677403	0.723873		6.4516e-05	0.000198407	0.00542728	0.162797
N-delta-acetylornithine	Amino Acid	Urea cycle; Arginine and Proline Metabolism	43249	0	0	0.642798	0.603035	0.609508	0.837985		2.14018e-05	0.000194405	8.12079e-05	0.424758
galactonate	Carbohydrate	Fructose, Mannose and Galactose Metabolism	27719	C00880	HMDB00565	0.404467	0.286033	0.423227	0.64116		0.000466001	9.55329e-05	0.00322258	0.328887
oxalate ethanedioate	Cofactors and Vitamins	Ascorbate and Aldarate Metabolism	20694	C00209	HMDB02329	0.841399	0.843174	0.80301	0.94925		0.00287679	0.0358872	0.00675502	0.676541
threonate	Cofactors and Vitamins	Ascorbate and Aldarate Metabolism	27738	C01620	HMDB00943	0.922822	0.995731	0.821686	1.03898		0.0373509	0.574392	0.00777589	0.464344
bilirubin E,E	Cofactors and Vitamins	Hemoglobin and Porphyrin Metabolism	32586	0	0	0.859363	0.985437	0.788668	0.755675		0.143378	0.918425	0.0360995	0.135493
bilirubin E,Z or Z,E	Cofactors and Vitamins	Hemoglobin and Porphyrin Metabolism	47886	0	HMDB00488	0.890672	0.992317	0.83597	0.800365		0.11391	0.755381	0.0398148	0.0524537
biliverdin	Cofactors and Vitamins	Hemoglobin and Porphyrin Metabolism	2137	C00500	HMDB01008	0.772981	1.03808	0.61902	0.570481		0.111728	0.499119	0.00516404	0.00726543
trigonelline N'-methylnicotinate	Cofactors and Vitamins	Nicotinate and Nicotinamide Metabolism	32401	C01004	HMDB00875	0.397652	0.352372	0.336839	0.686871		1.44272e-09	4.41813e-07	2.80455e-08	0.167347
beta-cryptoxanthin	Cofactors and Vitamins	Vitamin A Metabolism	57591	0	HMDB33844	0.675819	0.826396	0.472145	0.900522		7.08491e-05	0.0579347	3.40255e-07	0.565639
carotene diol 1	Cofactors and Vitamins	Vitamin A Metabolism	57635	0	0	0.843945	0.819601	0.745742	1.19093		0.00434844	0.017346	0.000442285	0.142918
carotene diol 2	Cofactors and Vitamins	Vitamin A Metabolism	57636	0	0	0.801146	0.816805	0.685886	1.09951		0.00190025	0.0260491	7.76548e-05	0.345506
carotene diol 3	Cofactors and Vitamins	Vitamin A Metabolism	57637	0	0	0.965382	1.00428	0.823974	1.28299		0.0546692	0.311657	0.0160814	0.0507176
citraconate/glutaconate	Energy	TCA Cycle	47076	0	0	0.384572	0.258744	0.399617	0.650325		1.05454e-05	2.2204e-07	5.76627e-05	0.281912
5alpha-androstan-3alpha,17beta-diol monosulfate 1	Lipid	Androgenic Steroids	37186	0	0	1.04494	1.3493	0.865673	0.819775		0.104027	0.664884	0.0421747	0.294416
5alpha-androstan-3beta,17beta-diol monosulfate 2	Lipid	Androgenic Steroids	37192	0	0	1.10354	1.54236	0.849109	0.767062		0.0891469	0.867702	0.0246637	0.260822
androstenediol 3alpha, 17alpha monosulfate 3	Lipid	Androgenic Steroids	37209	0	0	0.855203	1.02303	0.751103	0.746375		0.0307368	0.328342	0.0151401	0.157003
14-HDoHE/17-HDoHE	Lipid	Docosanoid	53034	0	0	1.01219	1.54784	0.537513	1.08121		0.253045	0.686437	0.0396631	0.287091
12-HETE	Lipid	Eicosanoid	37536	0	HMDB06111	0.463744	0.433506	0.511297	0.399178		0.00217561	0.00499152	0.00982224	0.0629165
12-HHTrE	Lipid	Eicosanoid	57393	C20388	HMDB12535	0.317254	0.193567	0.443132	0.253765		1.18347e-05	2.82092e-05	0.0016863	0.0116546
linoleoyl ethanolamide	Lipid	Endocannabinoid	52608	0	HMDB12252	1.18022	1.59626	0.831027	1.1768		0.337241	1.43549e-06	0.0308213	0.367055
octadecanedioylcarnitine C18-DC	Lipid	Fatty Acid Metabolism (Acyl Carnitine, Dicarboxylate)	61867	0	0	0.994552	1.17029	0.842702	1.00585		0.778207	0.0791175	0.0368446	0.794331
octadecenedioylcarnitine C181-DC	Lipid	Fatty Acid Metabolism (Acyl Carnitine, Dicarboxylate)	61865	0	0	0.970113	1.23473	0.797471	0.823398		0.232911	0.247097	0.00907124	0.152112
3-hydroxydecanoylcarnitine	Lipid	Fatty Acid Metabolism (Acyl Carnitine, Hydroxy)	63358	0	HMDB61636	0.983324	1.35863	0.723335	0.819473		0.432622	0.00755371	0.00673348	0.216883
cerotoylcarnitine C26	Lipid	Fatty Acid Metabolism (Acyl Carnitine, Long Chain Saturated)	57516	0	HMDB06347	0.926083	0.960877	0.853919	1.05138		0.0378774	0.331838	0.0115292	0.990649
margaroylcarnitine C17	Lipid	Fatty Acid Metabolism (Acyl Carnitine, Long Chain Saturated)	57512	0	HMDB06210	1.09036	1.47695	0.841041	0.86757		0.854593	8.36432e-06	0.037497	0.221489
myristoylcarnitine C14	Lipid	Fatty Acid Metabolism (Acyl Carnitine, Long Chain Saturated)	33952	0	HMDB05066	1.21461	1.79951	0.860927	0.808723		0.721505	0.00138828	0.0281144	0.0426821
undecenoylcarnitine C111	Lipid	Fatty Acid Metabolism (Acyl Carnitine, Monounsaturated)	63613	0	0	0.758139	0.760966	0.734575	0.820055		0.000490306	0.00405829	0.00211968	0.156985
arachidonoylcarnitine C204	Lipid	Fatty Acid Metabolism (Acyl Carnitine, Polyunsaturated)	57518	0	0	0.916741	1.04128	0.816103	0.90436		0.0955429	0.943951	0.0146813	0.383856
dihomo-linoleoylcarnitine C202	Lipid	Fatty Acid Metabolism (Acyl Carnitine, Polyunsaturated)	57520	0	0	1.02152	1.30991	0.82366	0.889992		0.495229	0.00973923	0.0247478	0.349645
linoleoylcarnitine C182	Lipid	Fatty Acid Metabolism (Acyl Carnitine, Polyunsaturated)	46223	0	HMDB06469	0.925376	1.05684	0.810547	0.937423		0.054248	0.570649	0.00174719	0.423235
2-aminooctanoate	Lipid	Fatty Acid, Amino	43343	0	HMDB00991	0.792592	0.737977	0.734156	1.09784		0.00198726	0.00703927	0.00215155	0.582357
14 or 15-methylpalmitate a170 or i170	Lipid	Fatty Acid, Branched	38768	0	0	1.12945	1.64285	0.763002	0.936825		0.396861	3.95917e-10	0.00118725	0.560737
2-hydroxysebacate	Lipid	Fatty Acid, Dicarboxylate	63357	0	HMDB00424	0.705107	0.561873	0.755289	0.910997		1.83443e-05	6.22265e-06	0.00410483	0.387004
3-carboxy-4-methyl-5-pentyl-2-furanpropionate 3-CMPFP	Lipid	Fatty Acid, Dicarboxylate	61871	0	0	0.867297	0.887055	0.809302	0.988184		0.0509252	0.210951	0.0193443	0.910019
3-hydroxydodecanedioate	Lipid	Fatty Acid, Dicarboxylate	62915	0	HMDB00413	1.36159	2.58726	0.598479	0.575197		0.830697	0.000696232	0.00509873	0.159003
branched chain 140 dicarboxylic acid	Lipid	Fatty Acid, Dicarboxylate	63191	0	0	0.660116	0.601317	0.645869	0.846496		7.00416e-06	0.000426084	7.2312e-05	0.407564
dodecadienoate 122	Lipid	Fatty Acid, Dicarboxylate	62276	0	0	0.944021	1.35284	0.656778	0.777328		0.58769	0.00196426	0.0035038	0.28801
dodecenedioate C121-DC	Lipid	Fatty Acid, Dicarboxylate	61864	0	0	0.971157	1.34044	0.74241	0.73079		0.373406	0.0261792	0.0154462	0.12975
glutarate C5-DC	Lipid	Fatty Acid, Dicarboxylate	396	C00489	HMDB00661	0.884126	1.05728	0.777624	0.769206		0.155001	0.982529	0.0316696	0.110505
heptenedioate C71-DC	Lipid	Fatty Acid, Dicarboxylate	61866	0	0	0.884064	1.12064	0.727896	0.758211		0.0550637	0.190768	0.00232824	0.0453072
maleate	Lipid	Fatty Acid, Dicarboxylate	20676	C01384	HMDB00176	0.56537	0.38659	0.671981	0.693812		0.0022619	6.67084e-05	0.0200306	0.406853
tridecenedioate C131-DC	Lipid	Fatty Acid, Dicarboxylate	62919	0	0	0.734501	1.04748	0.506415	0.6308		0.000711333	0.322549	5.39118e-08	0.00452941
9,10-DiHOME	Lipid	Fatty Acid, Dihydroxy	38399	C14828	HMDB04704	0.790374	0.71427	0.793507	0.96855		0.0560981	0.0748369	0.0485734	0.943704
13-HODE 9-HODE	Lipid	Fatty Acid, Monohydroxy	37752	0	0	0.987794	1.25307	0.746996	1.03867		0.165808	0.642696	0.0216878	0.789458
2-hydroxydecanoate	Lipid	Fatty Acid, Monohydroxy	42489	0	0	0.716133	0.556036	0.792977	0.885595		4.28737e-05	2.16213e-06	0.00625648	0.560071
3-hydroxydecanoate	Lipid	Fatty Acid, Monohydroxy	22053	0	HMDB02203	1.09475	1.58237	0.774509	0.830578		0.661449	1.40468e-05	0.0269789	0.281857
3-hydroxyhexanoate	Lipid	Fatty Acid, Monohydroxy	53230	0	0	0.953053	1.16941	0.800369	0.866787		0.308173	0.0497982	0.00649755	0.211808
3-hydroxyoctanoate	Lipid	Fatty Acid, Monohydroxy	22001	0	HMDB01954	0.913745	1.15446	0.735079	0.843464		0.0872065	0.0958274	0.000695191	0.156559
3-hydroxyoleate	Lipid	Fatty Acid, Monohydroxy	61843	0	0	0.836014	0.987786	0.706578	0.840772		0.0022686	0.736977	0.00515124	0.152443
3-hydroxysebacate	Lipid	Fatty Acid, Monohydroxy	31943	0	HMDB00350	1.16699	2.08908	0.59556	0.567532		0.500834	0.00433827	0.00397382	0.0532331
9-hydroxystearate	Lipid	Fatty Acid, Monohydroxy	47120	0	HMDB61661	0.986078	1.24594	0.739174	1.06815		0.820114	0.0490506	0.0297665	0.820592
10-heptadecenoate 171n7	Lipid	Long Chain Monounsaturated Fatty Acid	33971	0	HMDB60038	1.24553	2.05886	0.69149	0.862978		0.164858	7.8602e-09	0.0311532	0.741222
10-nonadecenoate 191n9	Lipid	Long Chain Monounsaturated Fatty Acid	33972	0	HMDB13622	1.32975	2.17029	0.749617	0.956537		0.0760131	3.61542e-11	0.029278	0.995272
eicosenoate 201	Lipid	Long Chain Monounsaturated Fatty Acid	33587	C16526	HMDB02231	1.23049	1.76949	0.71177	1.41997		0.216461	4.49141e-07	0.0331018	0.596421
myristoleate 141n5	Lipid	Long Chain Monounsaturated Fatty Acid	32418	C08322	HMDB02000	1.26792	2.24257	0.583131	0.870443		0.381792	1.25608e-06	0.0160258	0.902552
linoleate 182n6	Lipid	Long Chain Polyunsaturated Fatty Acid (n3 and n6)	1105	C01595	HMDB00673	1.14244	1.6294	0.764567	1.04829		0.270505	3.35456e-08	0.0142802	0.838334
tetradecadienoate 142	Lipid	Long Chain Polyunsaturated Fatty Acid (n3 and n6)	62850	0	HMDB00560	1.34027	2.2885	0.709328	0.850436		0.334358	7.27935e-06	0.0447753	0.695084
arachidate 200	Lipid	Long Chain Saturated Fatty Acid	1118	C06425	HMDB02212	0.963444	1.01135	0.915439	0.985841		0.238527	0.75809	0.0184893	0.829717
myristate 140	Lipid	Long Chain Saturated Fatty Acid	1365	C06424	HMDB00806	1.04739	1.61586	0.664131	0.76839		0.76729	1.35709e-05	0.00658621	0.261331
nonadecanoate 190	Lipid	Long Chain Saturated Fatty Acid	1356	C16535	HMDB00772	1.0722	1.30506	0.88696	1.04046		0.191054	1.50068e-07	0.0181625	0.50808
palmitate 160	Lipid	Long Chain Saturated Fatty Acid	1336	C00249	HMDB00220	0.976634	1.04591	0.936346	0.92387		0.339281	0.0632644	0.0349242	0.0535501
pentadecanoate 150	Lipid	Long Chain Saturated Fatty Acid	1361	C16537	HMDB00826	1.02995	1.29526	0.850259	0.90212		0.658131	1.03199e-05	0.00619949	0.218347
1-arachidonoyl-GPA 204	Lipid	Lysophospholipid	46325	0	0	0.806236	0.696059	0.857647	0.927165		0.002929	0.0013635	0.0437478	0.538844
1-stearoyl-GPS 180	Lipid	Lysophospholipid	45966	0	0	0.747944	0.67468	0.751918	0.91667		0.0244488	0.0474454	0.025512	0.767136
10-undecenoate 111n1	Lipid	Medium Chain Fatty Acid	32497	C13910	HMDB33724	0.727686	0.933441	0.540295	0.768968		0.000158585	0.663541	2.01636e-08	0.0752712
2 or 3-decenoate 101n7 or n8	Lipid	Medium Chain Fatty Acid	63436	0	0	1.12854	1.87121	0.619714	0.787779		0.868992	0.000166831	0.0426094	0.741861
5-dodecenoate 121n7	Lipid	Medium Chain Fatty Acid	33968	0	HMDB00529	1.34089	2.33057	0.665863	0.877888		0.359127	1.67667e-06	0.0236909	0.818765
caprate 100	Lipid	Medium Chain Fatty Acid	1642	C01571	HMDB00511	1.03334	1.39117	0.733097	1.03014		0.338253	0.474482	0.0197961	0.714906
choline	Lipid	Phospholipid Metabolism	15506	C00114	HMDB00097	0.882862	0.801433	0.929678	0.946453		1.55325e-05	1.57217e-07	0.0192094	0.110792
glycerophosphorylcholine GPC	Lipid	Phospholipid Metabolism	15990	C00670	HMDB00086	0.832898	0.807212	0.837958	0.881331		1.93895e-05	1.1803e-05	0.000368205	0.0437611
5alpha-pregnan-3beta,20beta-diol monosulfate 1	Lipid	Progestin Steroids	37196	0	0	1.29334	1.81888	0.86088	1.2638		0.246596	0.950454	0.0372307	0.930265
3beta,7alpha-dihydroxy-5-cholestenoate	Lipid	Sterol	36803	C17335	0	0.853465	0.878312	0.826117	0.872248		0.00359141	0.0603349	0.00781466	0.147444
3beta-hydroxy-5-cholestenoate	Lipid	Sterol	54805	C17333	0	0.903641	1.05476	0.794983	0.84928		0.0122892	0.608079	0.000109029	0.0438687
beta-sitosterol	Lipid	Sterol	27414	C01753	HMDB00852	0.700266	0.667855	0.583877	1.12026		0.00698874	0.0182571	0.00142442	0.46434
campesterol	Lipid	Sterol	33997	C01789	HMDB02869	0.752833	0.676016	0.650749	1.24032		0.00973515	0.0103778	0.00592038	0.528961
uridine	Nucleotide	Pyrimidine Metabolism, Uracil containing	606	C00299	HMDB00296	0.939952	1.00033	0.887539	0.944549		0.076818	0.816513	0.0136843	0.389311
leucylglycine	Peptide	Dipeptide	40045	0	HMDB28929	0.796995	0.652252	0.810962	1.11246		0.000156691	0.00090845	0.0118334	0.795977
leucylleucine	Peptide	Dipeptide	36756	C11332	HMDB28933	0.820658	0.802056	0.840206	0.809308		0.000613045	0.0109043	0.0198203	0.0903669
Metabolites UP in M2						Fold change vs HC					p (Welch's test)
Met	SUPER_PATHWAY	SUB_PATHWAY	COMP_ID	KEGG	HMDB_ID	Meall	M1	M2	M3		Meall	M1	M2	M3
alanine	Amino Acid	Alanine and Aspartate Metabolism	1126	C00041	HMDB00161	1.01417	0.840083	1.1444	1.06205		0.82033	0.00118711	0.0145591	0.435246
hydroxyasparagine	Amino Acid	Alanine and Aspartate Metabolism	62060	C03124	HMDB32332	1.21444	1.16872	1.31646	1.02881		8.54125e-06	0.00154568	3.75422e-07	0.499408
N-acetylalanine	Amino Acid	Alanine and Aspartate Metabolism	1585	C02847	HMDB00766	1.07696	0.986803	1.17745	1.00512		0.077604	0.696684	0.000410101	0.878809
glutamate	Amino Acid	Glutamate Metabolism	57	C00025	HMDB00148	1.1371	0.957907	1.30731	1.08067		0.327012	0.253169	0.0058601	0.728726
N-acetylglutamate	Amino Acid	Glutamate Metabolism	15720	C00624	HMDB01138	1.11881	0.980462	1.21321	1.18344		0.0726079	0.864061	0.016095	0.0335452
S-1-pyrroline-5-carboxylate	Amino Acid	Glutamate Metabolism	42370	C04322	HMDB01301	1.18127	0.900004	1.42472	1.16196		0.197918	0.338764	0.00572105	0.284364
cysteinylglycine	Amino Acid	Glutathione Metabolism	35637	C01419	HMDB00078	1.1821	1.05168	1.35423	0.999972		0.211239	0.741611	0.0119947	0.799447
N-acetylserine	Amino Acid	Glycine, Serine and Threonine Metabolism	37076	0	HMDB02931	1.09256	0.997414	1.19943	1.01435		0.0381049	0.913383	0.000139033	0.860783
N-acetylthreonine	Amino Acid	Glycine, Serine and Threonine Metabolism	33939	0	HMDB62557	1.03803	0.921335	1.1858	0.893318		0.463035	0.218376	0.00297387	0.185432
1-methyl-4-imidazoleacetate	Amino Acid	Histidine Metabolism	32350	C05828	HMDB02820	1.16274	1.04151	1.32884	0.975599		0.0200546	0.461789	0.000562854	0.955914
1-methylhistamine	Amino Acid	Histidine Metabolism	43831	C05127	HMDB00898	1.1187	1.03021	1.31143	0.773157		0.285527	0.477169	0.037061	0.387834
1-ribosyl-imidazoleacetate	Amino Acid	Histidine Metabolism	61868	C05131	HMDB02331	1.05033	0.852487	1.2624	0.917414		0.717957	0.0590043	0.00729193	0.460863
N-acetylhistidine	Amino Acid	Histidine Metabolism	33946	C02997	HMDB32055	1.17673	1.15078	1.24431	1.04309		0.00111454	0.0154197	0.00017244	0.53857
1-carboxyethylisoleucine	Amino Acid	Leucine, Isoleucine and Valine Metabolism	62558	0	0	1.0621	0.462008	1.58799	1.00205		0.906041	0.0024474	0.00190972	0.804643
1-carboxyethylleucine	Amino Acid	Leucine, Isoleucine and Valine Metabolism	62559	0	0	1.08068	0.630875	1.48705	1.00001		0.797447	0.0127314	0.00366327	0.808401
1-carboxyethylvaline	Amino Acid	Leucine, Isoleucine and Valine Metabolism	62562	0	0	0.969898	0.547294	1.32119	0.983309		0.365864	1.56122e-06	0.00833611	0.5948
2-hydroxy-3-methylvalerate	Amino Acid	Leucine, Isoleucine and Valine Metabolism	36746	0	HMDB00317	1.0357	0.907443	1.20961	0.84304		0.917471	0.148623	0.0212895	0.144038
3-methyl-2-oxovalerate	Amino Acid	Leucine, Isoleucine and Valine Metabolism	15676	C00671	HMDB03736	1.03382	0.88448	1.16068	1.03064		0.784329	0.0888574	0.015782	0.447969
isoleucine	Amino Acid	Leucine, Isoleucine and Valine Metabolism	1125	C00407	HMDB00172	1.04735	0.966201	1.12221	1.02829		0.14796	0.407239	0.000624028	0.444081
5-galactosylhydroxy-L-lysine	Amino Acid	Lysine Metabolism	43582	0	0	1.5846	1.6629	1.68647	1.09407		0.00354997	0.00345311	0.00252412	0.697388
5-hydroxylysine	Amino Acid	Lysine Metabolism	15685	C16741	HMDB00450	3.24036	2.42542	4.12209	2.669		2.47294e-05	0.00625715	1.32155e-07	0.0792381
fructosyllysine	Amino Acid	Lysine Metabolism	46227	0	0	1.30655	1.06714	1.42536	1.54861		0.00915894	0.824411	0.0026562	4.40694e-07
hydroxy-N6,N6,N6-trimethyllysine	Amino Acid	Lysine Metabolism	62959	0	0	1.22064	1.17157	1.30027	1.10863		0.000144956	0.0404994	7.91994e-06	0.244866
N6,N6,N6-trimethyllysine	Amino Acid	Lysine Metabolism	1498	C03793	HMDB01325	1.10461	0.990815	1.23006	1.01805		0.132439	0.662887	0.0022334	0.842341
N6-acetyllysine	Amino Acid	Lysine Metabolism	36752	C02727	HMDB00206	1.04672	0.982373	1.12405	0.979068		0.214163	0.705585	0.00775637	0.731091
2,3-dihydroxy-5-methylthio-4-pentenoate DMTPA	Amino Acid	Methionine, Cysteine, SAM and Taurine Metabolism	62805	0	0	1.04283	0.972521	1.12236	0.983411		0.232245	0.461071	0.00192468	0.737013
cysteine	Amino Acid	Methionine, Cysteine, SAM and Taurine Metabolism	1868	C00097	HMDB00574	1.30105	1.24257	1.46489	0.966073		0.00834694	0.375339	6.62674e-05	0.970041
cysteine sulfinic acid	Amino Acid	Methionine, Cysteine, SAM and Taurine Metabolism	37443	C00606	HMDB00996	1.10579	1.00731	1.22972	0.985935		0.0257074	0.928657	1.77447e-05	0.877911
cystine	Amino Acid	Methionine, Cysteine, SAM and Taurine Metabolism	56	C00491	HMDB00192	1.05316	0.966951	1.13942	1.0132		0.434654	0.428969	0.0236734	0.902097
methionine	Amino Acid	Methionine, Cysteine, SAM and Taurine Metabolism	1302	C00073	HMDB00696	1.00898	0.851494	1.14746	0.991861		0.89638	0.00161065	0.0102665	0.877762
N-acetylmethionine	Amino Acid	Methionine, Cysteine, SAM and Taurine Metabolism	1589	C02712	HMDB11745	1.09088	0.996058	1.1799	1.06406		0.0786073	0.765117	0.00350601	0.484418
1-carboxyethylphenylalanine	Amino Acid	Phenylalanine Metabolism	62566	0	0	0.963843	0.505501	1.3738	0.893729		0.490998	1.47106e-06	0.00287441	0.398975
phenylalanine	Amino Acid	Phenylalanine Metabolism	64	C00079	HMDB00159	0.984586	0.905588	1.0566	0.968534		0.486938	0.000462931	0.0211405	0.361403
phenylpyruvate	Amino Acid	Phenylalanine Metabolism	566	C00166	HMDB00205	1.04378	0.8455	1.24078	0.955993		0.591965	0.055303	0.00619217	0.868621
4-acetamidobutanoate	Amino Acid	Polyamine Metabolism	1558	C02946	HMDB03681	1.28763	1.13219	1.43014	1.25368		0.00156305	0.420347	4.49393e-06	0.0826528
5-methylthioadenosine MTA	Amino Acid	Polyamine Metabolism	1419	C00170	HMDB01173	1.22486	1.15152	1.36084	1.0079		5.69633e-05	0.0108217	6.11623e-08	0.794034
acisoga	Amino Acid	Polyamine Metabolism	43258	0	0	1.47539	1.77533	1.38404	1.00412		0.00135853	5.93696e-05	0.00559844	0.670093
N-acetylputrescine	Amino Acid	Polyamine Metabolism	37496	C02714	HMDB02064	1.13468	0.935141	1.30581	1.12564		0.0523988	0.232752	0.000932265	0.182411
6-bromotryptophan	Amino Acid	Tryptophan Metabolism	62503	0	0	1.08919	1.05335	1.16493	0.955992		0.246145	0.812569	0.0144666	0.60306
C-glycosyltryptophan	Amino Acid	Tryptophan Metabolism	48782	0	0	1.14472	1.15019	1.21288	0.93203		0.000707892	0.000943347	5.44878e-05	0.213484
indole-3-carboxylate	Amino Acid	Tryptophan Metabolism	38116	C19837	HMDB03320	1.62185	1.84517	1.51085	1.39661		0.00561625	0.00639369	0.0409967	0.179643
tryptophan	Amino Acid	Tryptophan Metabolism	54	C00078	HMDB00929	0.972706	0.815046	1.11435	0.946746		0.183939	0.000321987	0.00233044	0.211645
3-methoxytyramine sulfate	Amino Acid	Tyrosine Metabolism	44618	0	0	1.3635	1.34054	1.46463	1.12436		0.0144894	0.00319896	0.0178026	0.950226
4-hydroxyphenylpyruvate	Amino Acid	Tyrosine Metabolism	1669	C01179	HMDB00707	1.14616	0.841379	1.39815	1.1598		0.245745	0.205446	0.0184488	0.0625604
homovanillate HVA	Amino Acid	Tyrosine Metabolism	1101	C05582	HMDB00118	1.37235	1.33392	1.58834	0.835574		0.0309264	0.15921	0.000225021	0.448236
phenol sulfate	Amino Acid	Tyrosine Metabolism	32553	C02180	HMDB60015	1.11996	0.776638	1.41709	1.09655		0.650013	0.0648503	0.0448366	0.759028
thyroxine	Amino Acid	Tyrosine Metabolism	2761	C01829	HMDB01918	1.24655	1.13741	1.3914	1.09179		0.00206321	0.0373591	0.00343111	0.157846
tyramine O-sulfate	Amino Acid	Tyrosine Metabolism	48408	0	HMDB06409	1.27563	0.450305	2.04489	1.05861		0.368966	0.202221	0.0223639	0.33289
pro-hydroxy-pro	Amino Acid	Urea cycle; Arginine and Proline Metabolism	35127	0	HMDB06695	1.52635	1.52562	1.65702	1.14619		8.39124e-06	0.00066401	1.83045e-06	0.189056
proline	Amino Acid	Urea cycle; Arginine and Proline Metabolism	1898	C00148	HMDB00162	0.972576	0.673442	1.22173	0.980603		0.444856	6.01124e-07	0.00902711	0.743879
trans-4-hydroxyproline	Amino Acid	Urea cycle; Arginine and Proline Metabolism	32306	C01157	HMDB00725	1.18518	0.964693	1.40555	1.08374		0.0981446	0.410762	0.000499839	0.526108
erythronate	Carbohydrate	Aminosugar Metabolism	42420	0	HMDB00613	1.01283	0.849742	1.16672	0.964474		0.99106	0.0115981	0.0125154	0.699545
glucuronate	Carbohydrate	Aminosugar Metabolism	15443	C00191	HMDB00127	1.4276	1.5389	1.36076	1.34898		0.0498749	0.517736	0.0451734	0.00611799
N-acetylglucosamine/N-acetylgalactosamine	Carbohydrate	Aminosugar Metabolism	46539	0	HMDB00215	1.23153	1.13983	1.35771	1.08842		4.91848e-05	0.00601762	2.03496e-06	0.127035
N-acetylneuraminate	Carbohydrate	Aminosugar Metabolism	32377	C00270	HMDB00230	1.14851	1.13446	1.18766	1.06868		0.0176096	0.0351296	0.00998772	0.52668
sucrose	Carbohydrate	Disaccharides and Oligosaccharides	1519	C00089	HMDB00258	2.4189	0.979007	3.23092	3.58965		0.317597	0.102036	0.00185918	0.817776
mannose	Carbohydrate	Fructose, Mannose and Galactose Metabolism	48153	C00159	HMDB00169	1.34007	1.43637	1.28371	1.2678		3.74116e-06	1.05797e-06	0.00200914	0.0177465
lactate	Carbohydrate	Glycolysis, Gluconeogenesis, and Pyruvate Metabolism	527	C00186	HMDB00190	0.952677	0.692244	1.11577	1.11701		0.336563	2.36759e-07	0.0169918	0.0794462
pyruvate	Carbohydrate	Glycolysis, Gluconeogenesis, and Pyruvate Metabolism	48990	C00022	HMDB00243	1.28527	0.79667	1.67958	1.33537		0.0870088	0.108556	5.89864e-05	0.0276375
ribitol	Carbohydrate	Pentose Metabolism	15772	C00474	HMDB00508	1.13112	1.05474	1.25547	0.955614		0.0426598	0.332253	0.00157095	0.77701
ribonate	Carbohydrate	Pentose Metabolism	27731	C01685	HMDB00867	1.20904	1.04547	1.37956	1.11327		0.0232848	0.530135	0.0108634	0.0867514
gulonate	Cofactors and Vitamins	Ascorbate and Aldarate Metabolism	46957	C00257	HMDB03290	1.18592	1.09776	1.31615	1.02228		0.613818	0.43933	5.83684e-05	0.860874
retinol Vitamin A	Cofactors and Vitamins	Vitamin A Metabolism	1806	C00473	HMDB00305	1.02589	0.836935	1.20155	0.977514		0.978981	0.00212116	0.00561428	0.755249
aconitate cis or trans	Energy	TCA Cycle	46173	0	0	1.04239	0.909226	1.17664	0.977761		0.39174	0.154251	0.00976585	0.978725
alpha-ketoglutarate	Energy	TCA Cycle	528	C00026	HMDB00208	1.12698	0.914637	1.29589	1.15595		0.202426	0.234758	0.00100633	0.0644865
11beta-hydroxyandrosterone glucuronide	Lipid	Androgenic Steroids	63251	0	0	1.29729	1.40587	1.30825	0.997969		0.0191584	0.00920183	0.0320251	0.849854
16a-hydroxy DHEA 3-sulfate	Lipid	Androgenic Steroids	38168	0	0	1.50011	1.43866	1.68576	1.10868		0.0201722	0.163937	0.00902187	0.51957
andro steroid monosulfate C19H28O6S 1	Lipid	Androgenic Steroids	32827	C04555	HMDB02759	1.53951	1.4927	1.74818	1.04483		0.0132011	0.0952627	0.0061398	0.756966
corticosterone	Lipid	Corticosteroids	5983	C02140	HMDB01547	3.7995	2.76899	5.47187	1.44767		7.14029e-06	0.000284028	1.27736e-06	0.645358
cortisol	Lipid	Corticosteroids	1712	C00735	HMDB00063	1.70342	1.31718	2.28202	0.962869		0.000120758	0.0137482	3.23445e-06	0.846666
cortisone	Lipid	Corticosteroids	1769	C00762	HMDB02802	1.19744	1.21658	1.28096	0.906214		0.0159943	0.0101784	0.0110833	0.308771
N-palmitoylserine	Lipid	Endocannabinoid	57659	0	0	1.06016	0.961072	1.12731	1.10778		0.290944	0.514378	0.0358453	0.319954
S-3-hydroxybutyrylcarnitine	Lipid	Fatty Acid Metabolism (Acyl Carnitine, Hydroxy)	52984	0	HMDB13127	1.45611	1.54827	1.40915	1.3665		0.0121247	0.0209725	0.0161511	0.104195
butyrylcarnitine C4	Lipid	Fatty Acid Metabolism (also BCAA Metabolism)	32412	C02862	HMDB02013	1.65985	1.5272	1.80547	1.56067		0.00153703	0.0438405	0.0244638	0.0212742
2-aminoheptanoate	Lipid	Fatty Acid, Amino	43761	0	0	1.09143	0.908359	1.24833	1.08345		0.550585	0.333095	0.0265355	0.32118
2R,3R-dihydroxybutyrate	Lipid	Fatty Acid, Dihydroxy	63109	0	HMDB00498	0.967446	0.692245	1.26185	0.784311		0.82842	0.00467616	0.0282811	0.187625
2-hydroxyarachidate	Lipid	Fatty Acid, Monohydroxy	61700	0	0	1.08584	0.920833	1.20502	1.14362		0.282172	0.407985	0.0421114	0.218029
glycerol	Lipid	Glycerolipid Metabolism	15122	C00116	HMDB00131	1.42783	1.57966	1.27372	1.50458		0.00117504	0.00027667	0.0386826	0.0456253
dihomo-linolenate 203n3 or n6	Lipid	Long Chain Polyunsaturated Fatty Acid (n3 and n6)	35718	C03242	HMDB02925	1.22793	1.21566	1.3033	1.03785		0.00606499	0.00478821	0.0118161	0.772445
nisinate 246n3	Lipid	Long Chain Polyunsaturated Fatty Acid (n3 and n6)	57810	0	HMDB02007	1.29146	1.25727	1.32644	1.27339		0.930984	0.200476	0.0422755	0.225594
1-oleoyl-GPG 181	Lipid	Lysophospholipid	45968	0	0	0.968056	0.557061	1.27915	1.07038		0.188532	0.00129979	0.0271702	0.307715
1-palmitoyl-GPG 160	Lipid	Lysophospholipid	45970	0	0	0.979884	0.794678	1.16013	0.90891		0.68192	0.00175374	0.0296996	0.323888
1-stearoyl-GPG 180	Lipid	Lysophospholipid	34437	0	0	1.09365	0.890024	1.27705	1.05877		0.267223	0.234193	0.00296644	0.852792
17alpha-hydroxypregnenolone 3-sulfate	Lipid	Pregnenolone Steroids	37482	0	HMDB00416	1.3882	1.30419	1.59527	0.98969		0.277305	0.7462	0.0460655	0.622584
glyco-beta-muricholate	Lipid	Primary Bile Acid Metabolism	62066	0	0	1.58093	1.29777	1.95847	1.17434		0.0117033	0.0954762	0.00271133	0.281648
glycochenodeoxycholate glucuronide 1	Lipid	Primary Bile Acid Metabolism	52983	0	0	1.58363	1.09427	2.14381	1.15077		0.012374	0.996681	5.29931e-05	0.370546
tauro-beta-muricholate	Lipid	Primary Bile Acid Metabolism	33983	0	HMDB00932	2.51311	2.28893	2.9514	1.78375		0.00108747	0.0550911	8.76743e-05	0.194416
taurochenodeoxycholate	Lipid	Primary Bile Acid Metabolism	18494	C05465	HMDB00951	1.22159	0.740259	1.65242	1.14709		0.491976	0.153112	0.0155018	0.803444
taurocholate	Lipid	Primary Bile Acid Metabolism	18497	C05122	HMDB00036	1.66832	1.03999	2.30549	1.35249		0.0740861	0.92327	0.00133576	0.748892
deoxycholate	Lipid	Secondary Bile Acid Metabolism	1114	C04483	HMDB00626	1.29727	0.894986	1.76613	0.916966		0.0330438	0.306726	0.000817492	0.707464
glycodeoxycholate	Lipid	Secondary Bile Acid Metabolism	18477	C05464	HMDB00631	1.33371	0.659276	1.89446	1.3547		0.0118716	0.211454	0.000325771	0.155447
glycodeoxycholate 3-sulfate	Lipid	Secondary Bile Acid Metabolism	52975	0	0	1.4595	1.21024	1.88533	0.82836		0.0494838	0.363415	0.0023116	0.944301
taurodeoxycholate	Lipid	Secondary Bile Acid Metabolism	12261	C05463	HMDB00896	2.13565	1.0744	3.19525	1.65068		0.00515741	0.326637	2.24866e-05	0.200349
taurodeoxycholic acid 3-sulfate	Lipid	Secondary Bile Acid Metabolism	62889	0	0	2.08374	1.67881	2.77894	1.04833		0.00412491	0.0186408	0.000330314	0.926874
ursodeoxycholate	Lipid	Secondary Bile Acid Metabolism	1605	C07880	HMDB00946	1.41339	0.820237	1.98391	1.20578		0.447564	0.482187	0.0373383	0.880581
4-cholesten-3-one	Lipid	Sterol	38125	C00599	HMDB00921	1.15759	1.09111	1.20988	1.16841		0.027574	0.248782	0.0287685	0.281807
cholesterol	Lipid	Sterol	63	C00187	HMDB00067	1.06587	0.931185	1.15244	1.14439		0.286817	0.136182	0.022736	0.0216146
inosine	Nucleotide	Purine Metabolism, (Hypo)Xanthine/Inosine containing	1123	C00294	HMDB00195	1.39321	1.33333	1.67018	0.730985		0.19046	0.417228	0.0478939	0.200382
N1-methylinosine	Nucleotide	Purine Metabolism, (Hypo)Xanthine/Inosine containing	48351	0	HMDB02721	1.07319	1.05077	1.14957	0.905104		0.182521	0.338655	0.0237662	0.284777
urate	Nucleotide	Purine Metabolism, (Hypo)Xanthine/Inosine containing	1604	C00366	HMDB00289	1.03943	0.922873	1.15764	0.980786		0.3772	0.178769	0.00212005	0.955539
xanthosine	Nucleotide	Purine Metabolism, (Hypo)Xanthine/Inosine containing	15136	C01762	HMDB00299	1.54399	1.73665	1.53769	1.0882		6.3052e-05	0.000107001	0.000117617	0.0841783
adenosine	Nucleotide	Purine Metabolism, Adenine containing	555	C00212	HMDB00050	4.72767	3.66459	6.79759	1.29395		0.000487464	0.0132951	0.000232272	0.233732
N1-methyladenosine	Nucleotide	Purine Metabolism, Adenine containing	15650	C02494	HMDB03331	1.04897	0.979467	1.11291	1.03317		0.1255	0.451147	0.00154857	0.444566
N6-carbamoylthreonyladenosine	Nucleotide	Purine Metabolism, Adenine containing	35157	0	HMDB41623	1.18878	1.2659	1.19017	0.994914		0.000480584	4.22098e-05	0.00448855	0.941552
N6-succinyladenosine	Nucleotide	Purine Metabolism, Adenine containing	48130	0	HMDB00912	1.34194	1.4179	1.37762	1.05071		0.0104568	0.00408263	0.022313	0.276523
7-methylguanine	Nucleotide	Purine Metabolism, Guanine containing	35114	C02242	HMDB00897	1.04088	0.955485	1.11995	1.01999		0.348322	0.193511	0.0128435	0.861603
N2,N2-dimethylguanosine	Nucleotide	Purine Metabolism, Guanine containing	35137	0	HMDB04824	1.11058	1.07779	1.16233	1.04002		0.0105639	0.156002	0.000720152	0.687898
3-3-amino-3-carboxypropyluridine	Nucleotide	Pyrimidine Metabolism, Uracil containing	62924	0	0	1.42055	1.48686	1.54222	0.901684		0.00385041	0.00301709	0.000445356	0.607096
5,6-dihydrouridine	Nucleotide	Pyrimidine Metabolism, Uracil containing	61833	0	0	1.07551	1.01406	1.17711	0.929797		0.0686425	0.709092	0.000836212	0.177748
pseudouridine	Nucleotide	Pyrimidine Metabolism, Uracil containing	33442	C02067	HMDB00767	1.04468	0.984568	1.12684	0.952486		0.191105	0.643629	0.00133087	0.286354
Fibrinopeptide A 3-16	Peptide	Fibrinogen Cleavage Peptide	62811	0	0	1.39733	1.40741	1.46451	1.17616		0.00139178	0.0297636	0.00228964	0.257065
Fibrinopeptide A, phosphono-ser3	Peptide	Fibrinogen Cleavage Peptide	57712	0	0	1.8994	2.28846	1.82269	1.16594		1.71295e-05	3.48028e-05	3.04715e-05	0.754069
Fibrinopeptide B 1-13	Peptide	Fibrinogen Cleavage Peptide	62813	0	0	1.23366	1.21148	1.32173	1.03083		0.00166033	0.0169973	0.000695942	0.729654
gamma-glutamylalanine	Peptide	Gamma-glutamyl Amino Acid	37063	0	HMDB29142	1.37679	1.08573	1.68436	1.19421		0.0580464	0.887926	0.000386073	0.133757
gamma-glutamylhistidine	Peptide	Gamma-glutamyl Amino Acid	18245	0	0	1.17285	1.12051	1.26935	1.01963		0.0174752	0.509247	5.22649e-05	0.791371
gamma-glutamylisoleucine	Peptide	Gamma-glutamyl Amino Acid	34456	0	HMDB11170	1.15997	1.18183	1.20195	0.983408		0.0700065	0.45545	0.00574271	0.901665
gamma-glutamylthreonine	Peptide	Gamma-glutamyl Amino Acid	33364	0	HMDB29159	1.09357	1.02733	1.1594	1.06414		0.13661	0.900334	0.0158346	0.425031
gamma-glutamyltryptophan	Peptide	Gamma-glutamyl Amino Acid	33947	0	HMDB29160	1.14334	1.17781	1.19979	0.893507		0.0394723	0.0130157	0.0235791	0.346543
gamma-glutamylvaline	Peptide	Gamma-glutamyl Amino Acid	43829	0	HMDB11172	1.28783	1.44706	1.24307	1.02673		0.0234351	0.165794	0.00561063	0.421871

## Sheet: 10.psign ME-M3
Metabolites DOWN in M3						Fold change vs HC					p (Welch's test)
Met	SUPER_PATHWAY	SUB_PATHWAY	COMP_ID	KEGG	HMDB_ID	Meall	M1	M2	M3		Meall	M1	M2	M3
imidazole lactate	Amino Acid	Histidine Metabolism	15716	C05568	HMDB02320	0.743236	0.675148	0.798801	0.748418		0.000782348	0.000166642	0.0247451	0.040745
alpha-hydroxyisovalerate	Amino Acid	Leucine, Isoleucine and Valine Metabolism	46537	0	HMDB00407	0.882167	0.783457	1.01478	0.737514		0.15602	0.0199492	0.728094	0.0294631
indolelactate	Amino Acid	Tryptophan Metabolism	18349	C02043	HMDB00671	0.820827	0.649017	0.964563	0.823594		1.90297e-05	7.10603e-09	0.270551	0.042651
kynurenate	Amino Acid	Tryptophan Metabolism	1417	C01717	HMDB00715	0.790568	0.855382	0.725921	0.81999		0.000180428	0.0355508	7.40956e-05	0.028604
kynurenine	Amino Acid	Tryptophan Metabolism	15140	C00328	HMDB00684	0.890858	0.771819	1.01048	0.834226		0.00304876	1.07413e-05	0.949519	0.0111682
3-4-hydroxyphenyllactate	Amino Acid	Tyrosine Metabolism	32197	C03672	HMDB00755	0.75502	0.665515	0.829526	0.75755		1.53746e-07	1.51348e-08	0.00211566	0.00484423
urea	Amino Acid	Urea cycle; Arginine and Proline Metabolism	1670	C00086	HMDB00294	0.912631	0.860516	0.983409	0.834027		0.0521395	0.0184121	0.624997	0.0480932
1,5-anhydroglucitol 1,5-AG	Carbohydrate	Glycolysis, Gluconeogenesis, and Pyruvate Metabolism	20675	C07326	HMDB02712	0.857438	0.714856	1.01295	0.753846		0.0195871	6.21487e-05	0.853963	0.0104727
12-HHTrE	Lipid	Eicosanoid	57393	C20388	HMDB12535	0.317254	0.193567	0.443132	0.253765		1.18347e-05	2.82092e-05	0.0016863	0.0116546
glycerophosphoinositol	Lipid	Phospholipid Metabolism	52307	0	0	0.792209	0.699925	0.923495	0.63561		0.016793	0.00586277	0.326653	0.0141191
glycerophosphorylcholine GPC	Lipid	Phospholipid Metabolism	15990	C00670	HMDB00086	0.832898	0.807212	0.837958	0.881331		1.93895e-05	1.1803e-05	0.000368205	0.0437611
allantoin	Nucleotide	Purine Metabolism, (Hypo)Xanthine/Inosine containing	1107	C02350	HMDB00462	0.771475	0.638537	0.878218	0.786686		0.000540699	2.62469e-06	0.143389	0.0335503
pyroglutamine	Amino Acid	Glutamate Metabolism	46225	0	0	0.942218	0.889401	1.13921	0.496398		0.340589	0.331081	0.558048	0.00148457
N-carbamoylvaline	Amino Acid	Leucine, Isoleucine and Valine Metabolism	62852	0	0	0.901316	0.954291	0.965244	0.584055		0.310615	0.909113	0.714152	0.0215658
biliverdin	Cofactors and Vitamins	Hemoglobin and Porphyrin Metabolism	2137	C00500	HMDB01008	0.772981	1.03808	0.61902	0.570481		0.111728	0.499119	0.00516404	0.00726543
pyridoxate	Cofactors and Vitamins	Vitamin B6 Metabolism	31555	C00847	HMDB00017	1.05347	1.2003	1.04897	0.705182		0.353843	0.81741	0.260332	0.0219041
myristoylcarnitine C14	Lipid	Fatty Acid Metabolism (Acyl Carnitine, Long Chain Saturated)	33952	0	HMDB05066	1.21461	1.79951	0.860927	0.808723		0.721505	0.00138828	0.0281144	0.0426821
heptenedioate C71-DC	Lipid	Fatty Acid, Dicarboxylate	61866	0	0	0.884064	1.12064	0.727896	0.758211		0.0550637	0.190768	0.00232824	0.0453072
tridecenedioate C131-DC	Lipid	Fatty Acid, Dicarboxylate	62919	0	0	0.734501	1.04748	0.506415	0.6308		0.000711333	0.322549	5.39118e-08	0.00452941
3b-hydroxy-5-cholenoic acid	Lipid	Secondary Bile Acid Metabolism	43507	0	HMDB00308	1.15434	1.30848	1.18458	0.686512		0.8396	0.0682037	0.969175	0.0408399
3beta-hydroxy-5-cholestenoate	Lipid	Sterol	54805	C17333	0	0.903641	1.05476	0.794983	0.84928		0.0122892	0.608079	0.000109029	0.0438687
Metabolites UP in M3						Fold change vs HC					p (Welch's test)
Met	SUPER_PATHWAY	SUB_PATHWAY	COMP_ID	KEGG	HMDB_ID	Meall	M1	M2	M3		Meall	M1	M2	M3
3-amino-2-piperidone	Amino Acid	Urea cycle; Arginine and Proline Metabolism	62853	0	HMDB00323	0.98235	0.898494	0.975839	1.2078		0.396131	0.0428325	0.395515	0.0138684
ornithine	Amino Acid	Urea cycle; Arginine and Proline Metabolism	1493	C00077	HMDB03374	0.935102	0.83212	0.958349	1.12064		0.132033	0.00423396	0.421253	0.0359501
alpha-tocopherol	Cofactors and Vitamins	Tocopherol Metabolism	1561	C02477	HMDB01893	0.983407	0.866326	1.04655	1.08704		0.487089	0.00267728	0.417698	0.0276494
mannose	Carbohydrate	Fructose, Mannose and Galactose Metabolism	48153	C00159	HMDB00169	1.34007	1.43637	1.28371	1.2678		3.74116e-06	1.05797e-06	0.00200914	0.0177465
butyrylcarnitine C4	Lipid	Fatty Acid Metabolism (also BCAA Metabolism)	32412	C02862	HMDB02013	1.65985	1.5272	1.80547	1.56067		0.00153703	0.0438405	0.0244638	0.0212742
glycerol	Lipid	Glycerolipid Metabolism	15122	C00116	HMDB00131	1.42783	1.57966	1.27372	1.50458		0.00117504	0.00027667	0.0386826	0.0456253
N-acetylglutamate	Amino Acid	Glutamate Metabolism	15720	C00624	HMDB01138	1.11881	0.980462	1.21321	1.18344		0.0726079	0.864061	0.016095	0.0335452
glycine	Amino Acid	Glycine, Serine and Threonine Metabolism	58	C00037	HMDB00123	1.04267	0.973959	1.05296	1.18171		0.4981	0.646242	0.510703	0.0213535
N-acetylisoleucine	Amino Acid	Leucine, Isoleucine and Valine Metabolism	33967	0	HMDB61684	1.079	0.901004	1.13994	1.33898		0.329975	0.951117	0.250881	0.043663
fructosyllysine	Amino Acid	Lysine Metabolism	46227	0	0	1.30655	1.06714	1.42536	1.54861		0.00915894	0.824411	0.0026562	4.40694e-07
alpha-ketobutyrate	Amino Acid	Methionine, Cysteine, SAM and Taurine Metabolism	4968	C00109	HMDB00005	1.67069	1.74367	1.59963	1.6988		0.0223477	0.0228063	0.108557	0.00574026
cystathionine	Amino Acid	Methionine, Cysteine, SAM and Taurine Metabolism	15705	C02291	HMDB00099	1.3616	1.06615	1.42527	1.90273		0.136747	0.648891	0.29003	0.012483
glucuronate	Carbohydrate	Aminosugar Metabolism	15443	C00191	HMDB00127	1.4276	1.5389	1.36076	1.34898		0.0498749	0.517736	0.0451734	0.00611799
glucose	Carbohydrate	Glycolysis, Gluconeogenesis, and Pyruvate Metabolism	48152	C00031	HMDB00122	1.09846	1.05641	1.11561	1.15187		0.0358984	0.133651	0.0924439	0.016977
pyruvate	Carbohydrate	Glycolysis, Gluconeogenesis, and Pyruvate Metabolism	48990	C00022	HMDB00243	1.28527	0.79667	1.67958	1.33537		0.0870088	0.108556	5.89864e-05	0.0276375
ascorbic acid 2-sulfate	Cofactors and Vitamins	Ascorbate and Aldarate Metabolism	63590	0	0	1.09754	1.12434	1.0451	1.18483		0.218927	0.177143	0.709482	0.0220698
succinate	Energy	TCA Cycle	1437	C00042	HMDB00254	1.06872	0.945348	1.12169	1.21755		0.454874	0.979657	0.474515	0.0292082
docosahexaenoylcarnitine C226	Lipid	Fatty Acid Metabolism (Acyl Carnitine, Polyunsaturated)	57523	0	0	1.18535	1.32979	1.00729	1.35026		0.0174901	0.00836251	0.636262	0.0058284
eicosapentaenoylcholine	Lipid	Fatty Acid Metabolism (Acyl Choline)	53258	0	0	1.04936	0.890393	1.05203	1.43287		0.586807	0.266834	0.446134	0.0152011
propionylglycine	Lipid	Fatty Acid Metabolism (also BCAA Metabolism)	31932	0	HMDB00783	1.12156	1.12712	1.07802	1.23515		0.346319	0.520901	0.746804	0.037169
myo-inositol	Lipid	Inositol Metabolism	1124	C00137	HMDB00211	1.06384	0.913864	1.11418	1.28585		0.427895	0.368128	0.24512	0.00828491
eicosapentaenoate EPA 205n3	Lipid	Long Chain Polyunsaturated Fatty Acid (n3 and n6)	18467	C06428	HMDB01999	1.20126	1.26912	1.09314	1.35024		0.187113	0.125585	0.820406	0.0224325
cholesterol	Lipid	Sterol	63	C00187	HMDB00067	1.06587	0.931185	1.15244	1.14439		0.286817	0.136182	0.022736	0.0216146
gamma-glutamylglycine	Peptide	Gamma-glutamyl Amino Acid	33949	0	HMDB11667	1.26782	1.4569	1.10549	1.27689		0.088711	0.186249	0.569997	5.28983e-05
gamma-glutamylserine	Peptide	Gamma-glutamyl Amino Acid	54914	0	0	1.10775	1.07596	1.09989	1.20899		0.2094	0.950365	0.173959	0.0102814

[truncated: 2 more sheets: 11.HD4 Xenobiotics, 12.Assigned subsets]
