# Supplementary material for: A map of metabolic phenotypes in patients with myalgic encephalomyelitis/chronic fatigue syndrome
Source: JCI Insight. 2021 Aug 23;6(16):e149217. doi: 10.1172/jci.insight.149217 (PMC8409979; doi:10.1172/jci.insight.149217)
Supplement: Supplemental data set 2 [file jciinsight-6-149217-s263.xlsx]

## Sheet: 1.Suppl 2 content
SUPPLEMENTARY FILE 2 - METABOLON CLP DATA
SHEET	CONTENT
1.Suppl 2 content	Overview of the content in Supplermentary file 2
2.FC & Stats	Curated CLP metabolite data ME-ALL-M1-M2-M3 vs HC
3.FC CLP classes	Total lipid class concentrations (calculated/estimated)
4.psign MEall	p-significant metabolites, MEall vs HC
5.psign Uniform	p-significant metabolites, Uniform in ME-M1 and ME-M2
6.psign ME-M1	p-significant metabolites, ME-M1 vs HC, UP & DOWN
7.psign ME-M2	p-significant metabolites, ME-M2 vs HC, UP & DOWN
8.psign ME-M3	p-significant metabolites, ME-M3 vs HC, UP & DOWN
9.FA Conc	Total fatty acid concentration, per class, calculated µM
10.FA Mol%	Fatty acid composition, per class, calculated Mole %

## Sheet: 2.FC & Stats
Curated CLP metabolite data ME-ALL-M1-M2-M3 vs HC
CLP: Compound name and annotations (Metabolon)										Fold Change (Mean)					p-value (Welch's test)					q-valuey (adjusted p)
Met	SUPER_PATHWAY	SUPER_PATHWAY2	SUB_PATHWAY	COMP_ID	PLATFORM	CHEMICAL_ID	KEGG	HMDB_ID		Meall	M1	M2	M3		Meall	M1	M2	M3		Meall	M1	M2	M3
CE(12:0)	CE	Cholesterol Ester	CE Ester	54493	DMS-MS	100010641		HMDB02262		1.20595	0.788088	1.50474	1.36112
CE(14:0)	CE	Cholesterol Ester	CE Ester	53452	DMS-MS	100009600		HMDB06725		0.978035	0.819827	1.09243	1.03309
CE(14:1)	CE	Cholesterol Ester	CE Ester	53453	DMS-MS	100009601		HMDB10367		1.04632	0.82797	1.21597	1.08789		0.476789	0.0421905	0.51665	0.555201		0.651804	0.159623	0.58083	0.998726
CE(15:0)	CE	Cholesterol Ester	CE Ester	53454	DMS-MS	100009602		HMDB60057		0.939235	0.924121	0.938247	0.979325		0.0696491	0.131949	0.138544	0.602307		0.289684	0.339544	0.186303	0.998726
CE(16:0)	CE	Cholesterol Ester	CE Ester	54315	DMS-MS	100010463	C11251	HMDB00885		1.0377	0.974226	1.08206	1.06423		0.399091	0.412418	0.0713357	0.275108		0.597774	0.645741	0.106533	0.998726
CE(16:1)	CE	Cholesterol Ester	CE Ester	54316	DMS-MS	100010464		HMDB00658		1.15005	0.939555	1.35613	1.06583		0.338785	0.288264	0.0294953	0.968846		0.546525	0.517412	0.0510387	0.998726
CE(17:0)	CE	Cholesterol Ester	CE Ester	54122	DMS-MS	100010270		HMDB60059		0.984315	0.979498	0.969537	1.03937		0.325918	0.45708	0.315549	0.941202		0.535476	0.683123	0.379245	0.998726
CE(18:0)	CE	Cholesterol Ester	CE Ester	54123	DMS-MS	100010271		HMDB10368		1.06203	1.01338	1.07701	1.13804		0.288809	0.914344	0.186315	0.0643027		0.509498	0.96237	0.24111	0.998726
CE(18:1)	CE	Cholesterol Ester	CE Ester	54494	DMS-MS	100010642		HMDB00918		1.05955	0.996925	1.10387	1.08419		0.114018	0.863776	0.0214423	0.11292		0.357047	0.948942	0.0392819	0.998726
CE(18:2)	CE	Cholesterol Ester	CE Ester	53968	DMS-MS	100010116	C15441	HMDB00610		1.01962	0.960456	1.05653	1.05736		0.58291	0.131959	0.0867451	0.119227		0.720194	0.339544	0.124813	0.998726
CE(18:3)	CE	Cholesterol Ester	CE Ester	53969	DMS-MS	100010117		HMDB10370		1.05236	0.878828	1.18336	1.09663		0.793675	0.103336	0.127755	0.398047		0.866436	0.292247	0.173082	0.998726
CE(18:4)	CE	Cholesterol Ester	CE Ester	53623	DMS-MS	100009771				1.17495	0.864351	1.41774	1.22982		0.718539	0.0937642	0.0975907	0.236987		0.812899	0.270244	0.137739	0.998726
CE(20:0)	CE	Cholesterol Ester	CE Ester	54317	DMS-MS	100010465		HMDB06740		4.22493	9.32386	0.988403	1.13434		0.570695	0.602809	0.596411	0.10125		0.717225	0.794093	0.658234	0.998726
CE(20:1)	CE	Cholesterol Ester	CE Ester	54318	DMS-MS	100010466		HMDB05193		0.991321	1.05597	0.897835	1.10544		0.209469	0.59369	0.0123624	0.0788531		0.450626	0.78969	0.0251981	0.998726
CE(20:2)	CE	Cholesterol Ester	CE Ester	53624	DMS-MS	100009772				1.0662	0.999474	1.14374	1.0038		0.216209	0.782949	0.0266306	0.858564		0.453989	0.909587	0.0471637	0.998726
CE(20:3)	CE	Cholesterol Ester	CE Ester	54319	DMS-MS	100010467		HMDB06736		1.13021	1.02381	1.25771	1.01942		0.0561164	0.912111	0.00273298	0.656689		0.282087	0.962076	0.00756374	0.998726
CE(20:4)	CE	Cholesterol Ester	CE Ester	54495	DMS-MS	100010643		HMDB06726		1.12094	1.0821	1.15595	1.11417		0.0406912	0.347597	0.034785	0.0473342		0.268228	0.582547	0.0584052	0.998726
CE(20:5)	CE	Cholesterol Ester	CE Ester	53795	DMS-MS	100009943		HMDB06731		1.25654	1.08037	1.28586	1.60447		0.230613	0.739943	0.398034	0.00398064		0.46586	0.878804	0.464357	0.900619
CE(22:0)	CE	Cholesterol Ester	CE Ester	53625	DMS-MS	100009773		HMDB06727		1.00653	0.984638	0.968081	1.1728		0.84118	0.566163	0.551152	0.0178936		0.894557	0.77633	0.615794	0.998726
CE(22:1)	CE	Cholesterol Ester	CE Ester	53796	DMS-MS	100009944		HMDB10372		1.15871	1.39693	0.93977	1.21229		0.950179	0.942641	0.449425	0.0826474		0.96728	0.973847	0.513548	0.998726
CE(22:2)	CE	Cholesterol Ester	CE Ester	53269	DMS-MS	100009417		HMDB06737		4.44469	9.82583	1.04032	1.15004		0.159922	0.318586	0.328911	0.0206939		0.400249	0.551761	0.392698	0.998726
CE(22:4)	CE	Cholesterol Ester	CE Ester	54124	DMS-MS	100010272		HMDB06729		1.10766	1.08455	1.11768	1.13524		0.0529235	0.363646	0.0287418	0.111566		0.278759	0.599452	0.0500217	0.998726
CE(22:5)	CE	Cholesterol Ester	CE Ester	53797	DMS-MS	100009945		HMDB10375		1.16725	1.12073	1.20079	1.18373		0.00643363	0.137958	0.00725645	0.00921317		0.153222	0.348748	0.016215	0.931573
CE(22:6)	CE	Cholesterol Ester	CE Ester	53970	DMS-MS	100010118		HMDB06733		1.17306	1.1497	1.14894	1.30109		0.0508835	0.175025	0.166502	0.00926426		0.278759	0.390501	0.220299	0.931573
CE(24:0)	CE	Cholesterol Ester	CE Ester	54125	DMS-MS	100010273		HMDB10376		1.82131	2.96607	1.07657	1.18035		0.123347	0.402671	0.206945	0.00364215		0.363815	0.634323	0.263041	0.900619
CE(24:1)	CE	Cholesterol Ester	CE Ester	54126	DMS-MS	100010274		HMDB06728		1.67647	2.71261	1.01808	1.0505		0.603384	0.669242	0.750758	0.559623		0.732851	0.831587	0.794662	0.998726
DAG(12:0/16:0)	DAG	Diacylglycerol	DAG Ester	53629	DMS-MS	100009777				1.22894	1.06621	1.3551	1.26072		0.266741	0.887229	0.258903	0.110854		0.667332	0.28243	0.967415	0.998726
DAG(12:0/18:0)	DAG	Diacylglycerol	DAG Ester	53973	DMS-MS	100010121				1.23373	0.904082	1.51279	1.22944		0.056676	0.0743419	0.00114164	0.126271		0.370342	0.618476	0.272508	0.998726
DAG(12:0/18:1)	DAG	Diacylglycerol	DAG Ester	53799	DMS-MS	100009947				1.3421	0.55966	1.95293	1.4826		0.392117	0.00187268	0.00185927	0.258238		0.0304862	0.00936134	0.00182714	0.998726
DAG(12:0/18:2)	DAG	Diacylglycerol	DAG Ester	53455	DMS-MS	100009603				1.46816	0.685969	2.1823	1.30605		0.242421	0.000531652	0.0010986	0.213864		0.390848	0.105848	0.421534	0.998726
DAG(14:0/14:0)	DAG	Diacylglycerol	DAG Ester	53270	DMS-MS	100009418	C16667	HMDB07008		1.2393	0.715911	1.72531	1.10701		0.803048	0.00236123	0.0200573	0.968149		0.153222	0.38616	0.00882104	0.900619
DAG(14:0/16:0)	DAG	Diacylglycerol	DAG Ester	54323	DMS-MS	100010471		HMDB07095		1.38134	1.2481	1.65663	0.90464		0.411254	0.78034	0.125929	0.432511		0.717225	0.366024	0.675737	0.998726
DAG(14:0/16:1)	DAG	Diacylglycerol	DAG Ester	54498	DMS-MS	100010646		HMDB07012		1.44988	0.969209	1.95022	1.17055		0.06669	0.84582	0.00259888	0.96686		0.597774	0.786153	0.302592	0.998726
DAG(14:0/18:1)	DAG	Diacylglycerol	DAG Ester	53800	DMS-MS	100009948		HMDB07015		1.24544	0.739749	1.73502	1.05913		0.226974	0.0423053	0.000495484	0.947691		0.258834	0.193399	0.0751683	0.998726
DAG(14:0/18:2)	DAG	Diacylglycerol	DAG Ester	54128	DMS-MS	100010276		HMDB07016		1.20333	0.702346	1.66823	1.0776		0.265365	0.0518912	0.000874773	0.857827		0.800705	0.589917	0.853585	0.998726
DAG(14:0/18:3)	DAG	Diacylglycerol	DAG Ester	54324	DMS-MS	100010472		HMDB07018		1.28034	0.788733	1.73852	1.15114		0.0999991	0.089067	0.000862911	0.460034		0.192733	0.28243	0.0270947	0.998726
DAG(14:0/20:0)	DAG	Diacylglycerol	DAG Ester	53974	DMS-MS	100010122		HMDB07356		0.999088	0.931909	1.06009	0.986137		0.444762	0.225965	0.897689	0.586947		0.289684	0.484965	0.0830328	0.998726
DAG(14:0/20:4)	DAG	Diacylglycerol	DAG Ester	53975	DMS-MS	100010123		HMDB07025		1.11904	0.651591	1.43108	1.3576		0.429033	0.0242026	0.0130399	0.323527		0.363815	0.536651	0.140426	0.998726
DAG(14:0/22:6)	DAG	Diacylglycerol	DAG Ester	54499	DMS-MS	100010647		HMDB07034		1.32821	0.956529	1.48538	1.7837		0.124236	0.99591	0.0407432	0.416777		0.487677	0.951494	0.318786	0.998726
DAG(14:1/16:0)	DAG	Diacylglycerol	DAG Ester	53456	DMS-MS	100009604		HMDB07096		1.32864	1.82332	1.17559	0.558323		0.91732	0.32789	0.974213	0.120518		0.282087	0.228306	0.00386961	0.998726
DAG(14:1/18:1)	DAG	Diacylglycerol	DAG Ester	54325	DMS-MS	100010473		HMDB07044		0.948421	0.891108	1.03271	0.843124		0.441667	0.191556	0.71843	0.160198		0.590459	0.0180295	0.00566314	0.998726
DAG(15:0/18:1)	DAG	Diacylglycerol	DAG Ester	53457	DMS-MS	100009605		HMDB07073		1.07841	0.876689	1.28942	0.958143		0.442448	0.249401	0.0234446	0.667101		0.476937	0.0089101	0.00373772	0.998726
DAG(15:0/18:2)	DAG	Diacylglycerol	DAG Ester	53976	DMS-MS	100010124		HMDB07074		1.04586	0.900117	1.18844	0.987859		0.540246	0.388072	0.0867405	0.863641		0.872459	0.0203515	0.0369692	0.998726
DAG(16:0/16:0)	DAG	Diacylglycerol	DAG Ester	53977	DMS-MS	100010125		HMDB07098		1.55666	0.870291	2.25169	1.21457		0.0358068	0.632789	0.000229513	0.900206		0.602241	0.90889	0.171377	0.998726
DAG(16:0/16:1)	DAG	Diacylglycerol	DAG Ester	53978	DMS-MS	100010126		HMDB07099		1.78001	0.985689	2.59778	1.34487		0.00636115	0.688216	4.59364e-05	0.900011		0.289684	0.941533	0.00730431	0.998726
DAG(16:0/18:0)	DAG	Diacylglycerol	DAG Ester	54500	DMS-MS	100010648		HMDB07100		1.30607	0.842576	1.74899	1.1523		0.0656778	0.287429	0.000238847	0.794824		0.463689	0.159623	0.00224709	0.998726
DAG(16:0/18:1)	DAG	Diacylglycerol	DAG Ester	53630	DMS-MS	100009778	C13861	HMDB07102		1.43112	0.989589	1.91526	1.1028		0.00605056	0.58676	1.81615e-05	0.861253		0.48713	0.18273	0.00317939	0.998726
DAG(16:0/18:2)	DAG	Diacylglycerol	DAG Ester	53271	DMS-MS	100009419		HMDB07103		1.35353	0.989993	1.74556	1.10243		0.0200489	0.88736	0.000120859	0.826107		0.340223	0.26125	0.00314893	0.998726
DAG(16:0/18:3)	DAG	Diacylglycerol	DAG Ester	53979	DMS-MS	100010127		HMDB07105		1.40277	0.845603	1.94997	1.17477		0.0260492	0.582775	9.23218e-05	0.422128		0.629905	0.446503	0.923894	0.998726
DAG(16:0/20:3)	DAG	Diacylglycerol	DAG Ester	54501	DMS-MS	100010649		HMDB07111		1.16862	0.788877	1.55182	0.983263		0.281075	0.185294	0.00517341	0.842194		0.619259	0.105813	0.0262247	0.998726
DAG(16:0/20:4)	DAG	Diacylglycerol	DAG Ester	53458	DMS-MS	100009606		HMDB07112		1.20656	0.826299	1.49904	1.28766		0.117435	0.474851	0.00376038	0.401967		0.365044	0.997012	0.067031	0.998726
DAG(16:0/20:5)	DAG	Diacylglycerol	DAG Ester	54502	DMS-MS	100010650		HMDB07114		1.57065	0.841927	1.73265	2.89087		0.234914	0.439853	0.0452166	0.25287		0.945529	0.563075	0.977454	0.998726
DAG(16:0/22:5)	DAG	Diacylglycerol	DAG Ester	54326	DMS-MS	100010474		HMDB07120		1.33776	1.14092	1.54414	1.21906		0.0141019	0.143136	0.00311408	0.762276		0.628473	0.402224	0.769442	0.998726
DAG(16:0/22:6)	DAG	Diacylglycerol	DAG Ester	53980	DMS-MS	100010128		HMDB07121		1.47358	1.14291	1.62441	1.84663		0.0300364	0.402481	0.0096308	0.334638		0.628595	0.475175	0.0423501	0.998726
DAG(16:1/16:1)	DAG	Diacylglycerol	DAG Ester	53631	DMS-MS	100009779		HMDB07128		1.54242	1.07651	2.05846	1.18084		0.00615854	0.567888	0.00029999	0.765858		0.693158	0.628274	0.124813	0.998726
DAG(16:1/18:0)	DAG	Diacylglycerol	DAG Ester	54129	DMS-MS	100010277		HMDB07129		1.30325	0.940276	1.66335	1.14413		0.011499	0.641028	0.000107143	0.551506		0.257183	0.815501	0.00146514	0.998726
DAG(16:1/18:1)	DAG	Diacylglycerol	DAG Ester	54130	DMS-MS	100010278		HMDB07131		1.59343	1.09676	2.1932	1.06285		0.00287553	0.383053	1.07812e-05	0.839819		0.153222	0.84167	0.00103931	0.998726
DAG(16:1/18:2)	DAG	Diacylglycerol	DAG Ester	53632	DMS-MS	100009780		HMDB07132		1.44831	1.09427	1.87596	1.06974		0.00985425	0.564137	8.20626e-05	0.918746		0.289684	0.517412	0.00150109	0.998726
DAG(16:1/18:3)	DAG	Diacylglycerol	DAG Ester	53981	DMS-MS	100010129		HMDB07134		1.45765	0.976359	1.97525	1.12934		0.0121463	0.995129	5.36236e-05	0.693891		0.153222	0.786153	0.000547873	0.998726
DAG(16:1/20:0)	DAG	Diacylglycerol	DAG Ester	54503	DMS-MS	100010651		HMDB07360		1.0376	0.903095	1.08484	1.23061		0.875041	0.139114	0.636156	0.797932		0.201602	0.951494	0.0011761	0.998726
DAG(16:1/20:2)	DAG	Diacylglycerol	DAG Ester	54131	DMS-MS	100010279		HMDB07138		1.19417	0.961652	1.45869	0.993331		0.0520524	0.817155	0.000548031	0.865043		0.232339	0.783672	0.00111402	0.998726
DAG(16:1/20:4)	DAG	Diacylglycerol	DAG Ester	53272	DMS-MS	100009420		HMDB07141		1.33756	0.950543	1.68667	1.26973		0.0679406	0.981997	0.00416937	0.66991		0.50612	0.395499	0.0122244	0.998726
DAG(16:1/22:6)	DAG	Diacylglycerol	DAG Ester	53459	DMS-MS	100009607		HMDB07150		1.42178	1.14764	1.5337	1.76943		0.0525997	0.217538	0.0457228	0.467561		0.35905	0.70219	0.00940095	0.998726
DAG(18:0/18:1)	DAG	Diacylglycerol	DAG Ester	54504	DMS-MS	100010652		HMDB07160		1.35561	0.946574	1.77535	1.13552		0.00687656	0.792134	1.19339e-05	0.526864		0.471323	0.667909	0.072943	0.998726
DAG(18:0/18:2)	DAG	Diacylglycerol	DAG Ester	53273	DMS-MS	100009421		HMDB07161		1.27736	0.926688	1.61399	1.15652		0.0215933	0.886755	8.08623e-05	0.517529		0.187679	0.35513	0.00824048	0.998726
DAG(18:0/18:3)	DAG	Diacylglycerol	DAG Ester	53982	DMS-MS	100010130		HMDB07163		1.32166	0.921543	1.7154	1.15565		0.0151593	0.92778	0.000126526	0.322851		0.249385	0.634323	0.0204598	0.998726
DAG(18:0/22:6)	DAG	Diacylglycerol	DAG Ester	53274	DMS-MS	100009422		HMDB07179		1.39902	1.59923	1.38257	0.95427		0.143059	0.0575485	0.224185	0.688619		0.153222	0.776342	0.00171074	0.998726
DAG(18:1/18:1)	DAG	Diacylglycerol	DAG Ester	53275	DMS-MS	100009423		HMDB07218		1.34112	1.05046	1.69483	1.02268		0.0053658	0.318828	4.5273e-05	0.89134		0.170943	0.819393	0.00116048	0.998726
DAG(18:1/18:2)	DAG	Diacylglycerol	DAG Ester	53276	DMS-MS	100009424		HMDB07219		1.28747	1.04706	1.56371	1.07177		0.0263184	0.552595	0.000854633	0.84871		0.153222	0.622375	0.000459078	0.998726
DAG(18:1/20:1)	DAG	Diacylglycerol	DAG Ester	53801	DMS-MS	100009949		HMDB07224		1.18484	0.83884	1.49259	1.13698		0.182714	0.195263	0.00165837	0.994675		0.163301	0.774726	0.00111402	0.998726
DAG(18:1/20:2)	DAG	Diacylglycerol	DAG Ester	54327	DMS-MS	100010475		HMDB07225		1.08356	0.878862	1.31769	0.903085		0.331578	0.400376	0.013326	0.566959		0.170943	0.997012	0.00109023	0.998726
DAG(18:1/20:3)	DAG	Diacylglycerol	DAG Ester	53633	DMS-MS	100009781		HMDB07227		1.10453	0.915598	1.34249	0.874035		0.291012	0.685991	0.0238126	0.655794		0.916797	0.349718	0.697844	0.998726
DAG(18:1/20:4)	DAG	Diacylglycerol	DAG Ester	53460	DMS-MS	100009608		HMDB07228		1.17098	0.983496	1.35501	1.09453		0.0991831	0.920594	0.00736929	0.487957		0.278759	0.924406	0.00240072	0.998726
DAG(18:1/20:5)	DAG	Diacylglycerol	DAG Ester	53277	DMS-MS	100009425		HMDB07230		1.3927	0.993331	1.58627	1.80994		0.199264	0.920284	0.108945	0.157189		0.289684	0.992969	0.0102814	0.998726
DAG(18:1/22:4)	DAG	Diacylglycerol	DAG Ester	53278	DMS-MS	100009426		HMDB07234		1.07083	0.917339	1.24103	0.951157		0.408234	0.441845	0.0319448	0.647566		0.278759	0.435557	0.0736284	0.998726
DAG(18:1/22:5)	DAG	Diacylglycerol	DAG Ester	53802	DMS-MS	100009950		HMDB07236		1.2406	1.12523	1.39467	1.07427		0.0506649	0.257314	0.0111823	0.858958		0.153269	0.912062	0.000459078	0.998726
DAG(18:1/22:6)	DAG	Diacylglycerol	DAG Ester	53461	DMS-MS	100009609		HMDB07237		1.29462	1.11901	1.36893	1.50966		0.135158	0.498608	0.116512	0.234023		0.208168	0.951494	0.00111402	0.998726
DAG(18:2/18:3)	DAG	Diacylglycerol	DAG Ester	53279	DMS-MS	100009427		HMDB07250		1.27946	0.893114	1.66353	1.10783		0.117329	0.66263	0.00574404	0.443736		0.190544	0.967665	0.00118405	0.998726
DAG(18:2/20:3)	DAG	Diacylglycerol	DAG Ester	54132	DMS-MS	100010280		HMDB07256		1.03461	0.899053	1.18709	0.922575		0.581299	0.432159	0.106882	0.795572		0.377459	0.196304	0.280619	0.998726
DAG(18:2/20:4)	DAG	Diacylglycerol	DAG Ester	53462	DMS-MS	100009610		HMDB07257		1.11714	0.931722	1.27214	1.1205		0.251835	0.749553	0.0467276	0.300918		0.153222	0.551761	0.00103931	0.998726
DAG(18:2/20:5)	DAG	Diacylglycerol	DAG Ester	54505	DMS-MS	100010653		HMDB07259		1.33422	0.962267	1.50972	1.7368		0.362924	0.896801	0.237497	0.179455		0.232339	0.76351	0.00313135	0.998726
DAG(18:2/22:4)	DAG	Diacylglycerol	DAG Ester	54133	DMS-MS	100010281		HMDB07263		0.943953	0.8643	1.00116	0.972812		0.480412	0.106838	0.992233	0.871406		0.426175	0.409058	0.00523262	0.998726
DAG(18:2/22:5)	DAG	Diacylglycerol	DAG Ester	53463	DMS-MS	100009611		HMDB07265		1.15512	1.03588	1.28392	1.0721		0.262835	0.728525	0.0900411	0.90957		0.539709	0.634323	0.0266225	0.998726
DAG(18:2/22:6)	DAG	Diacylglycerol	DAG Ester	54506	DMS-MS	100010654		HMDB07266		1.29415	1.08868	1.3721	1.57207		0.290046	0.752774	0.278171	0.237724		0.510639	0.840812	0.042925	0.998726
FFA(12:0)	FFA	Free Fatty Acids	Saturated FFA	54508	DMS-MS	100010656	C02679	HMDB00638		1.05503	1.24402	0.912147	1.00748		0.461415	0.00127977	0.219855	0.918289		0.340223	0.964104	0.0163461	0.998726
FFA(14:0)	FFA	Free Fatty Acids	Saturated FFA	53467	DMS-MS	100009615	C06424	HMDB00806		0.98868	1.26287	0.812315	0.82929		0.775871	0.000302731	0.0024668	0.0317318		0.443398	0.964104	0.151219	0.998726
FFA(14:1)	FFA	Free Fatty Acids	Monounsaturated FFA	53985	DMS-MS	100010133	C08322	HMDB02000		1.17799	1.66346	0.939509	0.680105		0.741887	0.00364062	0.226149	0.114746		0.602215	0.667915	0.0542954	0.998726
FFA(15:0)	FFA	Free Fatty Acids	Saturated FFA	54135	DMS-MS	100010283	C16537	HMDB00826		1.07161	1.33845	0.931723	0.823662		0.890321	0.00797999	0.168839	0.119193		0.278759	0.484965	0.0233344	0.998726
FFA(16:0)	FFA	Free Fatty Acids	Saturated FFA	53986	DMS-MS	100010134	C00249	HMDB00220		0.98224	1.08053	0.91423	0.939091		0.254914	0.00369659	0.00036351	0.127587		0.374196	0.720698	0.160759	0.998726
FFA(16:1)	FFA	Free Fatty Acids	Monounsaturated FFA	54136	DMS-MS	100010284	C08362	HMDB03229		1.25103	2.13842	0.637793	0.859204		0.181125	7.90435e-08	0.0386443	0.979939		0.35905	0.830746	0.0133466	0.998726
FFA(17:0)	FFA	Free Fatty Acids	Saturated FFA	53468	DMS-MS	100009616	C17714	HMDB02259		1.03201	1.23653	0.888153	0.949086		0.510401	3.7046e-08	0.000496594	0.25267		0.719666	0.659535	0.149042	0.998726
FFA(18:0)	FFA	Free Fatty Acids	Saturated FFA	53805	DMS-MS	100009953	C01530	HMDB00827		0.982178	1.06489	0.932635	0.9234		0.41811	0.0622594	0.0279123	0.108782		0.483121	0.885936	0.0751128	0.998726
FFA(18:1)	FFA	Free Fatty Acids	Monounsaturated FFA	53469	DMS-MS	100009617	C00712	HMDB00207		1.35416	2.27581	0.720116	0.938834		0.0998746	1.6922e-09	0.0635251	0.838131		0.572207	0.957081	0.295646	0.998726
FFA(18:2)	FFA	Free Fatty Acids	Polyunsaturated FFA (PUFA)	53635	DMS-MS	100009783	C01595	HMDB00673		1.23689	2.00818	0.683224	0.956739		0.298884	6.67858e-08	0.0160722	0.974721		0.652545	0.298422	0.992233	0.998726
FFA(18:4)	FFA	Free Fatty Acids	Polyunsaturated FFA (PUFA)	53636	DMS-MS	100009784	C16300	HMDB06547		0.959449	0.997162	0.905651	1.02387		0.407215	0.71473	0.0514245	0.874193		0.486811	0.87151	0.128935	0.998726
FFA(20:0)	FFA	Free Fatty Acids	Saturated FFA	53470	DMS-MS	100009618	C06425	HMDB02212		0.996699	1.08213	0.947913	0.929011		0.708758	0.15145	0.150422	0.176385		0.510639	0.887058	0.339279	0.998726
FFA(20:1)	FFA	Free Fatty Acids	Monounsaturated FFA	53987	DMS-MS	100010135	C16526	HMDB34296		1.12654	1.50544	0.770315	1.23517		0.308956	4.28731e-06	0.0288323	0.639549		0.483121	0.38884	0.557939	0.998726
FFA(20:2)	FFA	Free Fatty Acids	Polyunsaturated FFA (PUFA)	54137	DMS-MS	100010285	C16525	HMDB05060		1.1378	1.5615	0.825538	1.00762		0.149343	5.11572e-08	0.0239566	0.892807		0.406585	0.0975881	0.441165	0.998726
FFA(20:3)	FFA	Free Fatty Acids	Polyunsaturated FFA (PUFA)	54138	DMS-MS	100010286	C03242	HMDB02925		1.09192	1.39736	0.886429	0.940714		0.221785	1.06787e-06	0.0651348	0.559734		0.876499	0.818576	0.957178	0.998726
FFA(20:4)	FFA	Free Fatty Acids	Polyunsaturated FFA (PUFA)	53471	DMS-MS	100009619	C00219	HMDB01043		0.838423	1.00144	0.716109	0.794678		0.0336281	0.622045	0.000181393	0.0312362		0.192733	0.237955	0.10503	0.998726
FFA(20:5)	FFA	Free Fatty Acids	Polyunsaturated FFA (PUFA)	54329	DMS-MS	100010477		HMDB01999		0.986442	0.977304	0.970855	1.0545		0.663744	0.627032	0.414032	0.478555		0.421385	0.782257	0.0810235	0.998726
FFA(22:0)	FFA	Free Fatty Acids	Saturated FFA	54139	DMS-MS	100010287	C08281	HMDB00944		1.01148	1.12822	0.94218	0.926676		0.920159	0.00158808	0.0879787	0.164029		0.576731	0.782257	0.290982	0.998726
FFA(22:1)	FFA	Free Fatty Acids	Monounsaturated FFA	53472	DMS-MS	100009620	C08316	HMDB02068		1.04103	1.14432	0.956759	1.03312		0.549198	0.00476408	0.180185	0.891785		0.340223	0.713854	0.0421153	0.998726
FFA(22:2)	FFA	Free Fatty Acids	Polyunsaturated FFA (PUFA)	53283	DMS-MS	100009431	C16533	HMDB61714		1.03269	1.28498	0.867556	0.894393		0.783573	0.000133045	0.0074864	0.10754		0.771106	0.948942	0.377384	0.998726
FFA(22:4)	FFA	Free Fatty Acids	Polyunsaturated FFA (PUFA)	53637	DMS-MS	100009785	C16527	HMDB02226		1.09883	1.30325	0.997003	0.893307		0.136447	8.26761e-06	0.486652	0.0536046		0.991856	0.752044	0.97754	0.998726
FFA(22:5)	FFA	Free Fatty Acids	Polyunsaturated FFA (PUFA)	54509	DMS-MS	100010657	C16513	HMDB06528		1.10981	1.39857	0.900548	1.01068		0.118728	9.64486e-07	0.120793	0.900284		0.340223	0.314497	0.20208	0.998726
FFA(22:6)	FFA	Free Fatty Acids	Polyunsaturated FFA (PUFA)	53806	DMS-MS	100009954	C06429	HMDB02183		1.06652	1.37201	0.773888	1.16995		0.382673	0.000721247	0.0781712	0.30361		0.245684	0.299267	0.120714	0.998726
FFA(24:0)	FFA	Free Fatty Acids	Saturated FFA	53807	DMS-MS	100009955	C08320	HMDB02003		0.986209	1.05331	0.935502	0.969264		0.784837	0.642887	0.330734	0.95976		0.983781	0.811129	0.884232	0.998726
FFA(24:1)	FFA	Free Fatty Acids	Monounsaturated FFA	54140	DMS-MS	100010288	C08323	HMDB02368		1.04393	1.04271	1.01048	1.1447		0.449918	0.429508	0.930591	0.231239		0.641599	0.0143262	0.277115	0.998726
LPC(14:0)	LPL	Lysophosphatidylcholine	LPC Ester	53285	DMS-MS	100009433		HMDB10379		0.895135	0.701914	1.05018	0.917548		0.0436633	0.000238544	0.747253	0.380318		0.854256	0.00582918	0.00706473	0.998726
LPC(15:0)	LPL	Lysophosphatidylcholine	LPC Ester	53286	DMS-MS	100009434		HMDB10381		0.888601	0.879341	0.907459	0.856271		0.0122776	0.0355988	0.0973818	0.0789177		0.828382	0.0272294	0.282686	0.998726
LPC(16:0)	LPL	Lysophosphatidylcholine	LPC Ester	53287	DMS-MS	100009435	C04102	HMDB10382		0.921527	0.867896	0.963992	0.929413		0.046831	0.00614185	0.439302	0.28134		0.92641	0.0481459	0.22274	0.998726
LPC(16:1)	LPL	Lysophosphatidylcholine	LPC Ester	53479	DMS-MS	100009627		HMDB10383		0.953773	0.860615	1.05659	0.882553		0.213572	0.0218571	0.677633	0.169773		0.483121	0.0274214	0.00189067	0.998726
LPC(17:0)	LPL	Lysophosphatidylcholine	LPC Ester	54143	DMS-MS	100010291				0.87483	0.912365	0.836693	0.893915		0.00468259	0.114814	0.00866169	0.192282		0.42356	1.19224e-05	0.0639361	0.998726
LPC(18:0)	LPL	Lysophosphatidylcholine	LPC Ester	54144	DMS-MS	100010292		HMDB10384		0.940085	0.919535	0.918971	1.05239		0.154524	0.163787	0.162971	0.652402		0.671518	1.15743e-05	0.00224709	0.998726
LPC(18:1)	LPL	Lysophosphatidylcholine	LPC Ester	54145	DMS-MS	100010293				0.904778	0.894534	0.899043	0.94676		0.0977776	0.147789	0.130971	0.635881		0.607367	0.203105	0.0487657	0.998726
LPC(18:2)	LPL	Lysophosphatidylcholine	LPC Ester	54331	DMS-MS	100010479				0.793714	0.761822	0.775011	0.926885		0.00108059	0.00240098	0.00318232	0.530963		0.340223	1.53145e-06	0.0962986	0.998726
LPC(18:3)	LPL	Lysophosphatidylcholine	LPC Ester	54513	DMS-MS	100010661		HMDB10388		0.944825	0.787285	1.01907	1.11559		0.131768	0.00787753	0.715433	0.540475		0.518157	1.19224e-05	0.0309474	0.998726
LPC(20:0)	LPL	Lysophosphatidylcholine	LPC Ester	53480	DMS-MS	100009628		HMDB10390		0.919012	0.890534	0.902771	1.03659		0.00741623	0.00511691	0.0111902	0.807486		0.602173	0.862441	0.0812201	0.998726
LPC(20:1)	LPL	Lysophosphatidylcholine	LPC Ester	53813	DMS-MS	100009961		HMDB10391		0.85577	0.829047	0.8554	0.922632		0.0327655	0.0449447	0.0611529	0.505668		0.806864	0.36356	0.201378	0.998726
LPC(20:2)	LPL	Lysophosphatidylcholine	LPC Ester	53990	DMS-MS	100010138		HMDB10392		0.841135	0.823813	0.863251	0.81913		0.0018345	0.00646692	0.017625	0.0307738		0.525091	0.000298463	0.0500657	0.998726
LPC(20:3)	LPL	Lysophosphatidylcholine	LPC Ester	54146	DMS-MS	100010294		HMDB10394		0.911465	0.881043	0.967774	0.821754		0.180753	0.131545	0.587754	0.0579636		0.387265	1.15743e-05	0.0430174	0.998726
LPC(20:4)	LPL	Lysophosphatidylcholine	LPC Ester	53481	DMS-MS	100009629		HMDB10395		0.924983	0.968275	0.897488	0.89879		0.180591	0.730215	0.120369	0.259441		0.459303	9.66425e-05	0.0983103	0.998726
LPC(20:5)	LPL	Lysophosphatidylcholine	LPC Ester	53644	DMS-MS	100009792		HMDB10397		0.976086	0.829823	1.01268	1.22916		0.701442	0.495583	0.718404	0.287841		0.257183	0.811129	0.00136505	0.998726
LPC(22:5)	LPL	Lysophosphatidylcholine	LPC Ester	54333	DMS-MS	100010481		HMDB10403		0.975259	1.03257	0.964669	0.865149		0.826331	0.533636	0.691381	0.276791		0.772093	0.812985	0.479768	0.998726
LPC(22:6)	LPL	Lysophosphatidylcholine	LPC Ester	53645	DMS-MS	100009793		HMDB10404		1.02569	1.11919	0.902333	1.15615		0.77591	0.109562	0.349099	0.311042		0.946525	0.0162222	0.126182	0.998726
LPE(16:0)	LPL	Lysophosphatidylethanolamine	LPE Ester	54516	DMS-MS	100010664		HMDB11503		0.925464	0.83895	1.014	0.879613		0.172574	0.0158428	0.903845	0.192956		0.701021	0.0321753	0.233945	0.998726
LPE(16:1)	LPL	Lysophosphatidylethanolamine	LPE Ester	54147	DMS-MS	100010295		HMDB11474		1.14077	0.804491	1.46147	1.0311		0.824583	0.049799	0.0533569	0.534482		0.859556	0.00401317	0.0165249	0.998726
LPE(17:0)	LPL	Lysophosphatidylethanolamine	LPE Ester	53993	DMS-MS	100010141				0.832274	0.817646	0.83387	0.863615		0.00580599	0.0108366	0.0176203	0.167133		0.374196	0.000498812	0.551214	0.998726
LPE(18:0)	LPL	Lysophosphatidylethanolamine	LPE Ester	53484	DMS-MS	100009632		HMDB11130		0.928966	0.841503	0.98441	0.982193		0.194092	0.014727	0.857588	0.884641		0.361781	9.66425e-05	0.165632	0.998726
LPE(18:1)	LPL	Lysophosphatidylethanolamine	LPE Ester	53288	DMS-MS	100009436		HMDB11476		0.839613	0.63023	0.98479	0.930652		0.0444371	2.37431e-05	0.908718	0.774108		0.584011	0.0100224	0.114474	0.998726
LPE(18:2)	LPL	Lysophosphatidylethanolamine	LPE Ester	53817	DMS-MS	100009965		HMDB11477		0.803823	0.638747	0.89983	0.929527		0.0196763	8.38721e-05	0.383736	0.964089		0.8599	0.820611	0.394354	0.998726
LPE(18:3)	LPL	Lysophosphatidylethanolamine	LPE Ester	54517	DMS-MS	100010665		HMDB11479		1.02605	0.658821	1.25377	1.26433		0.449217	0.000931903	0.313979	0.245178		0.63423	0.657683	0.949476	0.998726
LPE(20:3)	LPL	Lysophosphatidylethanolamine	LPE Ester	54334	DMS-MS	100010482		HMDB11486		1.00929	0.862946	1.17201	0.89387		0.867422	0.0529045	0.111417	0.267938		0.929815	0.509505	0.493394	0.998726
LPE(20:4)	LPL	Lysophosphatidylethanolamine	LPE Ester	53485	DMS-MS	100009633		HMDB11487		0.971964	0.958327	1.00328	0.914006		0.555143	0.48742	0.974043	0.258284		0.371588	0.48522	0.297548	0.998726
LPE(20:5)	LPL	Lysophosphatidylethanolamine	LPE Ester	53994	DMS-MS	100010142		HMDB11489		1.0394	0.775272	1.21504	1.17615		0.877595	0.124448	0.572263	0.269984		0.268228	0.205986	0.124467	0.998726
LPE(22:5)	LPL	Lysophosphatidylethanolamine	LPE Ester	54519	DMS-MS	100010667		HMDB11495		1.05543	1.05121	1.1202	0.876478		0.524033	0.542436	0.170915	0.199472		0.44888	0.342268	0.386261	0.998726
LPE(22:6)	LPL	Lysophosphatidylethanolamine	LPE Ester	53649	DMS-MS	100009797		HMDB11496		1.0766	1.12283	1.04035	1.06879		0.321097	0.166504	0.566272	0.691301		0.461732	0.815501	0.215307	0.998726
MAG(12:0)	MAG	MAG	Ester	62002	DMS-MS	100020128				0.986595	0.959495	0.974971	1.08728		0.476246	0.254786	0.856418	0.604371		0.163301	0.356434	0.0174775	0.998726
MAG(14:0)	MAG	MAG	Ester	62028	DMS-MS	100020155				1.0235	0.963995	1.06767	1.04088		0.720155	0.345367	0.272656	0.480166		0.667805	0.526473	0.65282	0.998726
MAG(14:1)	MAG	MAG	Ester	62004	DMS-MS	100020131				1.10879	1.34574	1.02204	0.7791		0.868316	0.277879	0.834424	0.186099		0.640586	0.93469	0.258188	0.998726
MAG(15:0)	MAG	MAG	Ester	62005	DMS-MS	100020132				1.22928	1.68538	1.05949	0.602881		0.906302	0.31377	0.898373	0.164358		0.651863	0.651529	0.497388	0.998726
MAG(16:0)	MAG	MAG	Ester	62006	DMS-MS	100020133				1.03831	1.07278	1.0445	0.935343		0.577421	0.358865	0.578387	0.267132		0.411028	0.447239	0.258188	0.998726
MAG(16:1)	MAG	MAG	Ester	62007	DMS-MS	100020134				1.2649	1.57135	1.16501	0.802556		0.489658	0.177377	0.666605	0.32606		0.448832	0.197866	0.537747	0.998726
MAG(17:0)	MAG	MAG	Ester	62008	DMS-MS	100020135				0.972652	0.946735	0.99312	0.976614		0.251371	0.125739	0.73244	0.612942		0.471323	0.910877	0.150687	0.998726
MAG(18:0)	MAG	MAG	Ester	62009	DMS-MS	100020136				1.00649	1.00453	1.00668	1.01076		0.837184	0.915581	0.890948	0.708432		0.453391	0.484965	0.302927	0.998726
MAG(18:1)	MAG	MAG	Ester	62010	DMS-MS	100020137				1.28198	1.14191	1.47619	1.05907		0.0892885	0.392387	0.020217	0.964765		0.793937	0.484965	0.626996	0.998726
MAG(18:2)	MAG	MAG	Ester	62011	DMS-MS	100020138				1.19353	1.10493	1.31134	1.06728		0.210958	0.514158	0.112653	0.895084		0.445833	0.395499	0.574926	0.998726
MAG(18:3)	MAG	MAG	Ester	62012	DMS-MS	100020139				1.06834	0.9617	1.18218	0.998072		0.387696	0.499313	0.0776572	0.991086		0.97172	0.70219	0.752926	0.998726
MAG(18:4)	MAG	MAG	Ester	62013	DMS-MS	100020140				0.965228	0.971541	0.962809	0.956756		0.510123	0.669864	0.557544	0.573296		0.693158	0.747542	0.59181	0.998726
MAG(20:0)	MAG	MAG	Ester	62014	DMS-MS	100020141				0.998313	1.00877	1.01331	0.928752		0.821388	0.979824	0.825068	0.133086		0.717225	0.997012	0.410326	0.998726
MAG(20:1)	MAG	MAG	Ester	62015	DMS-MS	100020142				0.976036	0.934197	1.00177	1.00379		0.505389	0.124637	0.895616	0.90285		0.613229	0.908304	0.113707	0.998726
MAG(20:2)	MAG	MAG	Ester	62016	DMS-MS	100020143				0.934575	0.84664	0.989139	0.991535		0.321747	0.0441488	0.77425	0.982699		0.642834	0.47371	0.826072	0.998726
MAG(20:3)	MAG	MAG	Ester	62017	DMS-MS	100020144				1.00388	0.984418	1.04949	0.91846		0.890582	0.64815	0.496475	0.140778		0.289684	0.834059	0.00732894	0.998726
MAG(20:4)	MAG	MAG	Ester	62018	DMS-MS	100020145				1.01932	1.00387	1.04808	0.973296		0.946749	0.776536	0.714506	0.635741		0.880383	0.774726	0.224758	0.998726
MAG(20:5)	MAG	MAG	Ester	62019	DMS-MS	100020146				1.07652	1.2771	1.00536	0.790799		0.880881	0.299201	0.833874	0.226913		0.933542	0.794093	0.65979	0.998726
MAG(22:0)	MAG	MAG	Ester	62020	DMS-MS	100020147				0.958245	0.937365	0.968861	0.978611		0.155747	0.0785674	0.324178	0.679425		0.597774	0.781314	0.501742	0.998726
MAG(22:1)	MAG	MAG	Ester	62021	DMS-MS	100020148				0.983807	0.92064	1.01644	1.04391		0.528361	0.0125506	0.734048	0.278239		0.268812	0.0049695	0.791878	0.998726
MAG(22:2)	MAG	MAG	Ester	62022	DMS-MS	100020149				0.970834	0.932593	1.00098	0.976837		0.309555	0.0650573	0.941613	0.640176		0.170943	0.140074	0.137739	0.998726
MAG(22:4)	MAG	MAG	Ester	62023	DMS-MS	100020150				1.00939	0.942884	1.03781	1.08998		0.799215	0.502272	0.587237	0.221985		0.277007	0.0391434	0.504528	0.998726
MAG(22:5)	MAG	MAG	Ester	62024	DMS-MS	100020151				1.09666	1.14997	1.09504	0.970159		0.370618	0.181794	0.637691	0.683948		0.453391	0.0989033	0.736204	0.998726
MAG(22:6)	MAG	MAG	Ester	62025	DMS-MS	100020152				1.1744	1.40946	1.10519	0.798099		0.754403	0.248916	0.976081	0.244198		0.153222	0.313919	0.0188433	0.998726
MAG(24:0)	MAG	MAG	Ester	62026	DMS-MS	100020153				0.987078	0.954401	1.02995	0.942186		0.739859	0.331391	0.491341	0.36574		0.39282	0.380069	0.215943	0.998726
MAG(24:1)	MAG	MAG	Ester	62027	DMS-MS	100020154				0.984909	0.953707	0.995217	1.03158		0.511929	0.175186	0.818532	0.441547		0.340223	0.360653	0.176645	0.998726
PC(14:0/16:1)	PL	Phosphatidylcholine	PC Ester	54151	DMS-MS	100010299		HMDB07870		1.12705	0.937332	1.35422	0.929984		0.610477	0.30212	0.0489701	0.282699		0.153222	0.020499	0.0083237	0.998726
PC(14:0/18:1)	PL	Phosphatidylcholine	PC Ester	53996	DMS-MS	100010144		HMDB07873		0.991846	0.792322	1.16575	0.974641		0.451943	0.00416416	0.204556	0.63364		0.370342	0.0478468	0.768355	0.998726
PC(14:0/18:2)	PL	Phosphatidylcholine	PC Ester	54152	DMS-MS	100010300		HMDB07874		0.91798	0.743506	1.03731	0.998646		0.0761892	0.000392491	0.973599	0.991202		0.153269	0.0338015	0.0233344	0.998726
PC(14:0/20:3)	PL	Phosphatidylcholine	PC Ester	53823	DMS-MS	100009971		HMDB07882		1.01799	0.793541	1.26002	0.863028		0.719089	0.0358216	0.203366	0.375922		0.257183	0.165345	0.0933277	0.998726
PC(14:0/20:4)	PL	Phosphatidylcholine	PC Ester	54338	DMS-MS	100010486		HMDB07883		0.971067	0.919466	1.02212	0.948852		0.498962	0.197555	0.905729	0.762447		0.153222	0.0403625	0.0332304	0.998726
PC(14:0/22:5)	PL	Phosphatidylcholine	PC Ester	53998	DMS-MS	100010146		HMDB07891		0.987956	0.950497	1.01058	1.01403		0.551587	0.371117	0.84721	0.893688		0.42356	0.339544	0.650265	0.998726
PC(14:0/22:6)	PL	Phosphatidylcholine	PC Ester	53999	DMS-MS	100010147		HMDB07892		0.996335	0.871847	1.05825	1.12179		0.984487	0.202932	0.529969	0.278012		0.42356	0.87151	0.165302	0.998726
PC(15:0/18:1)	PL	Phosphatidylcholine	PC Ester	54526	DMS-MS	100010674		HMDB07939		0.936113	0.878838	0.99208	0.913505		0.11919	0.042331	0.650492	0.297777		0.800705	0.719908	0.769442	0.998726
PC(15:0/18:2)	PL	Phosphatidylcholine	PC Ester	54154	DMS-MS	100010302		HMDB07940		0.881047	0.836333	0.918135	0.882701		0.00576487	0.00551047	0.0958922	0.121202		0.888159	0.752044	0.747551	0.998726
PC(15:0/20:4)	PL	Phosphatidylcholine	PC Ester	53295	DMS-MS	100009443		HMDB07949		0.877821	0.857944	0.899214	0.864217		0.03296	0.0635565	0.127225	0.202712		0.854256	0.30138	0.414069	0.998726
PC(16:0/12:0)	PL	Phosphatidylcholine	PC Ester	54527	DMS-MS	100010675				0.993547	0.94939	1.04193	0.960827		0.757009	0.529497	0.764472	0.59595		0.41537	0.0746757	0.928468	0.998726
PC(16:0/14:0)	PL	Phosphatidylcholine	PC Ester	53490	DMS-MS	100009638		HMDB07965		0.994299	0.734348	1.20088	1.03033		0.241311	0.00193242	0.528378	0.718873		0.887334	0.176738	0.0831119	0.998726
PC(16:0/16:0)	PL	Phosphatidylcholine	PC Ester	53655	DMS-MS	100009803		HMDB00564		0.98587	0.935127	1.01484	1.02611		0.443436	0.0892004	0.941233	0.694865		0.153222	0.0601666	0.0332304	0.998726
PC(16:0/16:1)	PL	Phosphatidylcholine	PC Ester	53491	DMS-MS	100009639		HMDB07969		1.19695	0.892157	1.51802	1.00873		0.604096	0.203875	0.0586726	0.484114		0.439134	0.0722034	0.889023	0.998726
PC(16:0/18:0)	PL	Phosphatidylcholine	PC Ester	54157	DMS-MS	100010305		HMDB07970		1.01966	0.962719	1.02357	1.14838		0.822102	0.27806	0.688836	0.0378645		0.269903	0.00126397	0.931359	0.998726
PC(16:0/18:1)	PL	Phosphatidylcholine	PC Ester	53656	DMS-MS	100009804	C13875	HMDB07972		1.04963	0.935241	1.15472	1.02403		0.480937	0.261513	0.0702137	0.814243		0.200079	0.00293366	0.449264	0.998726
PC(16:0/18:2)	PL	Phosphatidylcholine	PC Ester	54341	DMS-MS	100010489		HMDB07973		0.933572	0.821569	1.00981	0.986413		0.0308294	3.60408e-05	0.788049	0.857027		0.634229	0.0118785	0.378868	0.998726
PC(16:0/18:3)	PL	Phosphatidylcholine	PC Ester	53825	DMS-MS	100009973		HMDB07975		1.05647	0.750653	1.30984	1.06863		0.857668	0.00202616	0.0720117	0.550447		0.913751	0.184859	0.154414	0.998726
PC(16:0/20:1)	PL	Phosphatidylcholine	PC Ester	53657	DMS-MS	100009805		HMDB07978		0.985912	0.885417	1.08294	0.949672		0.50252	0.0609929	0.720408	0.611135		0.705624	0.713854	0.977454	0.998726
PC(16:0/20:2)	PL	Phosphatidylcholine	PC Ester	54528	DMS-MS	100010676		HMDB07979		1.02609	0.873002	1.20777	0.871828		0.760695	0.028916	0.168266	0.0942044		0.917417	0.330782	0.636239	0.998726
PC(16:0/20:3)	PL	Phosphatidylcholine	PC Ester	53296	DMS-MS	100009444		HMDB07981		1.04271	0.851237	1.27567	0.833056		0.843124	0.0752429	0.0520318	0.132753		0.681393	0.756402	0.224496	0.998726
PC(16:0/20:4)	PL	Phosphatidylcholine	PC Ester	54158	DMS-MS	100010306		HMDB07982		1.0305	0.948122	1.1288	0.945953		0.83018	0.402685	0.254891	0.656179		0.532966	0.382451	0.630352	0.998726
PC(16:0/20:5)	PL	Phosphatidylcholine	PC Ester	54159	DMS-MS	100010307		HMDB07984		1.09582	0.916286	1.19426	1.24997		0.830984	0.460275	0.608424	0.101736		0.651804	0.483399	0.888828	0.998726
PC(16:0/22:4)	PL	Phosphatidylcholine	PC Ester	54161	DMS-MS	100010309		HMDB07988		1.00744	0.935281	1.14167	0.792707		0.608779	0.246431	0.373191	0.0358503		0.812899	0.580961	0.334323	0.998726
PC(16:0/22:5)	PL	Phosphatidylcholine	PC Ester	54529	DMS-MS	100010677		HMDB07990		1.0524	1.02904	1.09511	0.985035		0.358416	0.671956	0.169629	0.898179		0.913751	0.507348	0.870996	0.998726
PC(16:0/22:6)	PL	Phosphatidylcholine	PC Ester	54003	DMS-MS	100010151		HMDB07991		1.08513	1.05506	1.09011	1.14457		0.328137	0.587314	0.435744	0.150119		0.936305	0.547133	0.923894	0.998726
PC(17:0/18:1)	PL	Phosphatidylcholine	PC Ester	54162	DMS-MS	100010310				0.971517	0.94686	0.967423	1.04418		0.25011	0.246246	0.314888	0.77997		0.718797	0.595598	0.64147	0.998726
PC(17:0/18:2)	PL	Phosphatidylcholine	PC Ester	54163	DMS-MS	100010311				0.867399	0.861784	0.836271	0.972207		9.44594e-05	0.00409304	0.000460624	0.576386		0.658132	0.392485	0.725966	0.998726
PC(17:0/20:3)	PL	Phosphatidylcholine	PC Ester	54343	DMS-MS	100010491				0.978506	0.959914	1.04026	0.843756		0.602623	0.552501	0.955278	0.0927616		0.483121	0.33273	0.780751	0.998726
PC(17:0/20:4)	PL	Phosphatidylcholine	PC Ester	53826	DMS-MS	100009974				0.961586	0.978319	0.954963	0.939758		0.383534	0.714214	0.384734	0.613839		0.891837	0.96237	0.919393	0.998726
PC(17:0/22:6)	PL	Phosphatidylcholine	PC Ester	53659	DMS-MS	100009807				0.94203	0.979838	0.881478	1.02596		0.103431	0.492975	0.0579681	0.894202		0.32715	0.632995	0.0371878	0.998726
PC(18:0/12:0)	PL	Phosphatidylcholine	PC Ester	53828	DMS-MS	100009976				1.03714	0.97936	1.10975	0.96712		0.974691	0.935606	0.715716	0.677454		0.450626	0.737421	0.155888	0.998726
PC(18:0/16:1)	PL	Phosphatidylcholine	PC Ester	53830	DMS-MS	100009978		HMDB08035		1.2117	0.922796	1.47759	1.14561		0.313002	0.289293	0.0313591	0.937996		0.587714	0.720698	0.113906	0.998726
PC(18:0/18:0)	PL	Phosphatidylcholine	PC Ester	53660	DMS-MS	100009808		HMDB08036		1.02096	0.949465	1.04046	1.13993		0.962472	0.212705	0.576199	0.0643196		0.671518	0.831587	0.622167	0.998726
PC(18:0/18:1)	PL	Phosphatidylcholine	PC Ester	54530	DMS-MS	100010678		HMDB08038		1.02832	0.901012	1.09214	1.15512		0.92247	0.063119	0.200406	0.0928264		0.885717	0.992832	0.863222	0.998726
PC(18:0/18:2)	PL	Phosphatidylcholine	PC Ester	54345	DMS-MS	100010493		HMDB08039		0.926218	0.836676	0.951844	1.07172		0.0211222	0.00103957	0.222269	0.113427		0.66868	0.330782	0.923158	0.998726
PC(18:0/18:3)	PL	Phosphatidylcholine	PC Ester	54164	DMS-MS	100010312		HMDB08040		1.05346	0.757622	1.26899	1.15163		0.720381	0.00272025	0.0573735	0.252728		0.532966	0.163749	0.816663	0.998726
PC(18:0/20:0)	PL	Phosphatidylcholine	PC Ester	54166	DMS-MS	100010314		HMDB08043		1.03378	1.03236	1.02316	1.06833		0.607911	0.78002	0.646802	0.32808		0.92641	0.825001	0.560237	0.998726
PC(18:0/20:2)	PL	Phosphatidylcholine	PC Ester	53300	DMS-MS	100009448		HMDB08045		1.09254	0.952788	1.23525	1.0194		0.40442	0.283253	0.0297127	0.728963		0.967052	0.907965	0.768355	0.998726
PC(18:0/20:3)	PL	Phosphatidylcholine	PC Ester	54531	DMS-MS	100010679		HMDB08047		1.07998	0.921553	1.25844	0.948313		0.4316	0.216082	0.0139144	0.701257		0.91843	0.531894	0.870996	0.998726
PC(18:0/20:4)	PL	Phosphatidylcholine	PC Ester	54167	DMS-MS	100010315		HMDB08048		1.0679	1.03385	1.09701	1.06666		0.369346	0.857352	0.289885	0.238917		0.393719	0.237701	0.38807	0.998726
PC(18:0/20:5)	PL	Phosphatidylcholine	PC Ester	54168	DMS-MS	100010316		HMDB08050		1.17047	0.993144	1.23562	1.41649		0.597228	0.796776	0.646894	0.0207414		0.685053	0.0656548	0.781545	0.998726
PC(18:0/22:4)	PL	Phosphatidylcholine	PC Ester	53831	DMS-MS	100009979		HMDB08054		1.07646	0.994163	1.19699	0.926759		0.621591	0.622911	0.126606	0.343312		0.525091	0.205986	0.956408	0.998726
PC(18:0/22:5)	PL	Phosphatidylcholine	PC Ester	53662	DMS-MS	100009810		HMDB08056		1.15616	1.10281	1.21573	1.11334		0.0364424	0.285641	0.03281	0.0782399		0.869338	0.723815	0.650265	0.998726
PC(18:0/22:6)	PL	Phosphatidylcholine	PC Ester	54170	DMS-MS	100010318		HMDB08057		1.14933	1.08091	1.17143	1.25317		0.115731	0.595103	0.155803	0.00902614		0.57433	0.395499	0.698681	0.998726
PC(18:1/16:1)	PL	Phosphatidylcholine	PC Ester	54346	DMS-MS	100010494		HMDB08101		1.01214	0.900083	1.14384	0.902985		0.846132	0.119584	0.216406	0.275872		0.839773	0.475175	0.97754	0.998726
PC(18:1/18:1)	PL	Phosphatidylcholine	PC Ester	53832	DMS-MS	100009980		HMDB00593		0.958917	0.863994	1.01713	1.02241		0.241899	0.0138527	0.972966	0.657452		0.827654	0.563738	0.555829	0.998726
PC(18:1/18:2)	PL	Phosphatidylcholine	PC Ester	53833	DMS-MS	100009981		HMDB08105		0.857989	0.759995	0.8984	0.981079		0.000297354	7.46939e-06	0.0275632	0.904614		0.671518	0.390501	0.857375	0.998726
PC(18:1/18:3)	PL	Phosphatidylcholine	PC Ester	54347	DMS-MS	100010495		HMDB08107		0.971729	0.724036	1.13102	1.11581		0.285394	0.000579276	0.459934	0.356572		0.736643	0.532979	0.0778874	0.998726
PC(18:1/20:2)	PL	Phosphatidylcholine	PC Ester	54171	DMS-MS	100010319		HMDB08111		0.926579	0.835745	1.03054	0.846276		0.0858239	0.0087626	0.842366	0.035665		0.635107	0.0292164	0.26037	0.998726
PC(18:1/20:3)	PL	Phosphatidylcholine	PC Ester	54532	DMS-MS	100010680		HMDB08113		0.960788	0.818709	1.12631	0.826696		0.390796	0.0145801	0.328665	0.0764661		0.296897	0.00710409	0.977454	0.998726
PC(18:1/20:4)	PL	Phosphatidylcholine	PC Ester	54172	DMS-MS	100010320		HMDB08114		0.96592	0.925191	1.00667	0.947054		0.355027	0.17705	0.795313	0.531291		0.812899	0.14034	0.25922	0.998726
PC(18:1/20:5)	PL	Phosphatidylcholine	PC Ester	53494	DMS-MS	100009642		HMDB08116		1.03586	0.874293	1.10507	1.23126		0.880726	0.39342	0.956387	0.0536647		0.667002	0.411004	0.929348	0.998726
PC(18:1/22:5)	PL	Phosphatidylcholine	PC Ester	53663	DMS-MS	100009811		HMDB08122		1.01233	1.00485	1.04271	0.941957		0.805601	0.867781	0.478244	0.554133		0.70308	0.607343	0.881293	0.998726
PC(18:1/22:6)	PL	Phosphatidylcholine	PC Ester	53496	DMS-MS	100009644		HMDB08123		1.01397	0.983527	1.02109	1.06807		0.956138	0.788085	0.919851	0.302507		0.988857	0.417674	0.592858	0.998726
PC(18:2/16:1)	PL	Phosphatidylcholine	PC Ester	54173	DMS-MS	100010321		HMDB08134		0.881282	0.795963	0.9452	0.904464		0.00356022	0.000144519	0.222267	0.147642		0.361848	0.159623	0.710127	0.998726
PC(18:2/18:2)	PL	Phosphatidylcholine	PC Ester	53304	DMS-MS	100009452		HMDB08138		0.785428	0.676351	0.806868	0.991259		4.13443e-05	4.04806e-06	0.0010906	0.97693		0.153222	0.0361375	0.136665	0.998726
PC(18:2/18:3)	PL	Phosphatidylcholine	PC Ester	53835	DMS-MS	100009983		HMDB08141		0.938833	0.882888	0.95518	1.02876		0.0401678	0.0047348	0.172379	0.704983		0.257183	0.203246	0.172622	0.998726
PC(18:2/20:1)	PL	Phosphatidylcholine	PC Ester	53305	DMS-MS	100009453		HMDB08144		0.881312	0.787371	0.921674	0.994567		0.0824393	0.0101511	0.323104	0.72938		0.840857	0.752044	0.808232	0.998726
PC(18:2/20:2)	PL	Phosphatidylcholine	PC Ester	53836	DMS-MS	100009984		HMDB08145		0.893738	0.775065	0.950094	1.02113		0.0532562	0.00155427	0.478489	0.781642		0.476937	0.0183367	0.59181	0.998726
PC(18:2/20:3)	PL	Phosphatidylcholine	PC Ester	53497	DMS-MS	100009645		HMDB08146		0.901642	0.820851	0.97509	0.885819		0.0147547	0.000656605	0.442142	0.102429		0.629012	0.26125	0.956408	0.998726
PC(18:2/20:4)	PL	Phosphatidylcholine	PC Ester	54533	DMS-MS	100010681		HMDB08147		0.900591	0.865095	0.910153	0.960017		0.00226821	0.00154777	0.0238577	0.429131		0.732851	0.418383	0.0901506	0.998726
PC(18:2/20:5)	PL	Phosphatidylcholine	PC Ester	53665	DMS-MS	100009813		HMDB08149		0.91974	0.819682	0.952263	1.07097		0.227739	0.028325	0.510763	0.44084		0.885717	0.507348	0.746416	0.998726
PC(18:2/22:4)	PL	Phosphatidylcholine	PC Ester	54535	DMS-MS	100010683		HMDB08153		1.00207	1.06707	0.99075	0.875142		0.875263	0.454248	0.655225	0.0835842		0.652545	0.484965	0.10503	0.998726
PC(18:2/22:5)	PL	Phosphatidylcholine	PC Ester	53498	DMS-MS	100009646		HMDB08155		1.02073	1.05787	0.988174	1.02444		0.57258	0.165725	0.934867	0.705547		0.252658	0.00160792	0.828321	0.998726
PC(18:2/22:6)	PL	Phosphatidylcholine	PC Ester	54349	DMS-MS	100010497		HMDB08156		0.957934	0.9688	0.950346	0.953371		0.202472	0.455715	0.195573	0.419093		0.907824	0.0183367	0.107013	0.998726
PC(20:0/18:1)	PL	Phosphatidylcholine	PC Ester	53306	DMS-MS	100009454		HMDB08269		1.05474	1.00759	1.11305	1.00037		0.387195	0.828325	0.171454	0.977538		0.667805	0.200722	0.770347	0.998726
PC(20:0/18:2)	PL	Phosphatidylcholine	PC Ester	53307	DMS-MS	100009455		HMDB08270		0.904977	0.837378	0.936835	0.978249		0.035347	0.00412366	0.232772	0.904073		0.84263	0.119493	0.222308	0.998726
PC(20:0/20:3)	PL	Phosphatidylcholine	PC Ester	54175	DMS-MS	100010323		HMDB08278		1.10118	0.983157	1.27319	0.888898		0.318873	0.74822	0.0242695	0.277641		0.895571	0.23005	0.0816786	0.998726
PC(20:0/20:4)	PL	Phosphatidylcholine	PC Ester	53308	DMS-MS	100009456		HMDB08279		0.979012	0.952021	1.01232	0.948073		0.490179	0.369051	0.914629	0.547661		0.888937	0.634323	0.314273	0.998726
PC(20:0/22:6)	PL	Phosphatidylcholine	PC Ester	54351	DMS-MS	100010499		HMDB08288		1.0051	0.980929	1.0214	1.01697		0.783276	0.67648	0.942909	0.961513		0.888937	0.686243	0.669859	0.998726
PE(16:0/18:1)	PL	Phosphatidylethanolamine	PE Ester	54007	DMS-MS	100010155	C13877	HMDB08927		1.18575	0.733763	1.66814	0.888255		0.519856	0.0200885	0.00437493	0.397838		0.736557	0.4725	0.438052	0.998726
PE(16:0/18:2)	PL	Phosphatidylethanolamine	PE Ester	53502	DMS-MS	100009650		HMDB08928		1.0676	0.643227	1.49006	0.877358		0.710454	0.000101309	0.0268341	0.39265		0.569065	0.833041	0.223456	0.998726
PE(16:0/20:3)	PL	Phosphatidylethanolamine	PE Ester	54543	DMS-MS	100010691		HMDB08936		1.19078	0.720656	1.71804	0.80678		0.523971	0.0360384	0.0140711	0.335153		0.535715	0.786153	0.501715	0.998726
PE(16:0/20:4)	PL	Phosphatidylethanolamine	PE Ester	54544	DMS-MS	100010692		HMDB08937		1.12661	0.829215	1.47866	0.829579		0.564853	0.132361	0.0322243	0.27705		0.483121	0.4725	0.379245	0.998726
PE(16:0/22:5)	PL	Phosphatidylethanolamine	PE Ester	54359	DMS-MS	100010507		HMDB08945		1.14396	0.853103	1.49887	0.822469		0.511986	0.177084	0.012525	0.223615		0.0304862	0.0292164	0.00218353	0.998726
PE(16:0/22:6)	PL	Phosphatidylethanolamine	PE Ester	53845	DMS-MS	100009993		HMDB08946		1.17806	0.929282	1.46253	0.958911		0.36398	0.631482	0.0854464	0.9584		0.732851	0.76351	0.967032	0.998726
PE(18:0/18:0)	PL	Phosphatidylethanolamine	PE Ester	54547	DMS-MS	100010695		HMDB08991		0.985324	0.907055	0.980333	1.19258		0.642148	0.161883	0.744827	0.0200334		0.58434	0.862441	0.449851	0.998726
PE(18:0/18:1)	PL	Phosphatidylethanolamine	PE Ester	54548	DMS-MS	100010696		HMDB08993		1.06936	0.67662	1.41839	1.01585		0.892966	0.000189619	0.0036443	0.958314		0.347975	0.71727	0.0894851	0.998726
PE(18:0/18:2)	PL	Phosphatidylethanolamine	PE Ester	54011	DMS-MS	100010159		HMDB08994		1.06297	0.678696	1.40723	1.0026		0.931901	8.4282e-05	0.0105888	0.96969		0.981196	0.968791	0.768355	0.998726
PE(18:0/20:3)	PL	Phosphatidylethanolamine	PE Ester	54549	DMS-MS	100010697		HMDB09002		1.16279	0.77411	1.59416	0.858586		0.489971	0.029611	0.00590092	0.325688		0.527637	0.517412	0.0536484	0.998726
PE(18:0/20:4)	PL	Phosphatidylethanolamine	PE Ester	54013	DMS-MS	100010161		HMDB09003		1.09679	0.844083	1.38024	0.890324		0.621327	0.0736283	0.0355725	0.429816		0.973226	0.430644	0.639829	0.998726
PE(18:0/20:5)	PL	Phosphatidylethanolamine	PE Ester	54192	DMS-MS	100010340		HMDB09005		1.232	0.973318	1.47406	1.16122		0.376046	0.30205	0.0585936	0.291933		0.946525	0.203105	0.256531	0.998726
PE(18:0/22:5)	PL	Phosphatidylethanolamine	PE Ester	53319	DMS-MS	100009467		HMDB09011		1.18798	0.936771	1.48394	0.94121		0.144088	0.437365	0.00221735	0.591577		0.207778	0.0128879	0.278992	0.998726
PE(18:0/22:6)	PL	Phosphatidylethanolamine	PE Ester	54193	DMS-MS	100010341		HMDB09012		1.30842	0.982633	1.62077	1.19734		0.0645752	0.658425	0.00405129	0.21866		0.812899	0.0227947	0.0890617	0.998726
PE(18:1/16:1)	PL	Phosphatidylethanolamine	PE Ester	54550	DMS-MS	100010698		HMDB09056		0.940814	0.830855	0.965685	1.13878		0.0667813	0.00315847	0.273	0.420033		0.736492	0.90889	0.707052	0.998726
PE(18:1/18:1)	PL	Phosphatidylethanolamine	PE Ester	53321	DMS-MS	100009469		HMDB09059		0.894496	0.460431	1.26906	0.868082		0.237414	1.71963e-06	0.0521101	0.784532		0.599727	0.514747	0.0513167	0.998726
PE(18:1/18:2)	PL	Phosphatidylethanolamine	PE Ester	54551	DMS-MS	100010699		HMDB09060		0.879395	0.500603	1.20192	0.869051		0.0719622	1.39029e-07	0.210668	0.49913		0.621972	0.433602	0.0276153	0.998726
PE(18:1/20:3)	PL	Phosphatidylethanolamine	PE Ester	54195	DMS-MS	100010343		HMDB09068		1.00676	0.676771	1.35491	0.80139		0.649521	0.00161556	0.100695	0.215094		0.574327	0.94738	0.352143	0.998726
PE(18:1/20:4)	PL	Phosphatidylethanolamine	PE Ester	54364	DMS-MS	100010512		HMDB09069		1.01308	0.78537	1.25909	0.854462		0.699692	0.0135273	0.198764	0.249385		0.731382	0.913919	0.707052	0.998726
PE(18:1/22:6)	PL	Phosphatidylethanolamine	PE Ester	53509	DMS-MS	100009657		HMDB09078		1.15734	0.830417	1.4659	1.06015		0.619623	0.150418	0.125179	0.59834		0.741293	0.811129	0.172039	0.998726
PE(18:2/16:1)	PL	Phosphatidylethanolamine	PE Ester	53510	DMS-MS	100009658		HMDB09089		0.888734	0.809759	0.865435	1.15124		0.0288198	0.0100096	0.0350977	0.278752		0.257659	0.517412	0.055501	0.998726
PE(18:2/18:2)	PL	Phosphatidylethanolamine	PE Ester	53325	DMS-MS	100009473		HMDB09093		0.732245	0.48335	0.868605	0.946316		0.00434307	4.56534e-08	0.335141	0.867709		0.358355	0.78969	0.207834	0.931573
PE(O-16:0/18:1)	PL	Phosphatidylethanolamine	PE Ether	54366	DMS-MS	100010514		HMDB11157		1.01954	0.976741	0.987557	1.21838		0.833534	0.669667	0.91099	0.0172569		0.897635	0.323056	0.273148	0.998726
PE(O-16:0/18:2)	PL	Phosphatidylethanolamine	PE Ether	53850	DMS-MS	100009998				0.899907	0.871435	0.824362	1.19081		0.0194555	0.0286562	0.004801	0.105696		0.476937	0.0708286	0.977454	0.998726
PE(O-16:0/20:4)	PL	Phosphatidylethanolamine	PE Ether	53329	DMS-MS	100009477				1.06341	1.11294	0.932407	1.32442		0.658295	0.725637	0.279148	0.109251		0.0672762	0.000482843	0.0482489	0.998726
PE(O-16:0/22:5)	PL	Phosphatidylethanolamine	PE Ether	53331	DMS-MS	100009479				0.974434	0.978575	0.916639	1.13318		0.250064	0.312118	0.178215	0.508485		0.506434	0.00919728	0.524232	0.998726
PE(O-16:0/22:6)	PL	Phosphatidylethanolamine	PE Ether	53332	DMS-MS	100009480				0.924416	0.896031	0.858031	1.18834		0.09785	0.107875	0.0517697	0.0948911		0.317023	0.0518311	0.877263	0.998726
PE(O-18:0/18:1)	PL	Phosphatidylethanolamine	PE Ether	53513	DMS-MS	100009661				0.977095	0.864017	1.01715	1.13835		0.284032	0.0200015	0.839339	0.307872		0.589451	0.0722034	0.392698	0.998726
PE(O-18:0/18:2)	PL	Phosphatidylethanolamine	PE Ether	54368	DMS-MS	100010516				0.893406	0.808341	0.906564	1.06433		0.0267014	0.0064183	0.102675	0.294744		0.564674	0.392485	0.834986	0.998726
PE(O-18:0/20:4)	PL	Phosphatidylethanolamine	PE Ether	54203	DMS-MS	100010351				1.03133	1.10486	0.889959	1.2636		0.574194	0.861133	0.139147	0.119431		0.91843	0.633532	0.967073	0.998726
PE(O-18:0/22:5)	PL	Phosphatidylethanolamine	PE Ether	54370	DMS-MS	100010518				0.944946	0.947345	0.889292	1.10172		0.135625	0.232826	0.0718682	0.515326		0.874183	0.948942	0.543328	0.998726
PE(O-18:0/22:6)	PL	Phosphatidylethanolamine	PE Ether	54371	DMS-MS	100010519				1.02659	1.03271	0.903186	1.37224		0.773738	0.789209	0.190525	0.00340617		0.971161	0.910877	0.939577	0.998726
PE(P-16:0/18:1)	PL	Phosphatidylethanolamine	PE Plasmalogen	53336	DMS-MS	100009484		HMDB11342		0.923036	0.835585	0.918285	1.15218		0.0697969	0.00836696	0.122076	0.124635		0.153222	0.00401317	0.278992	0.998726
PE(P-16:0/18:2)	PL	Phosphatidylethanolamine	PE Plasmalogen	54561	DMS-MS	100010709		HMDB11343		0.849725	0.770929	0.819085	1.13325		0.0012943	0.00117945	0.0030414	0.146251		0.0304862	0.000298463	0.00372449	0.998726
PE(P-16:0/20:3)	PL	Phosphatidylethanolamine	PE Plasmalogen	53855	DMS-MS	100010003		HMDB11351		0.989363	0.929863	1.0006	1.10297		0.476436	0.214227	0.694083	0.436481		0.268228	0.0321753	0.225438	0.998726
PE(P-16:0/20:4)	PL	Phosphatidylethanolamine	PE Plasmalogen	54020	DMS-MS	100010168		HMDB11353		0.976509	0.914012	0.962472	1.17138		0.364309	0.185154	0.412333	0.218568		0.310865	0.0574172	0.387296	0.998726
PE(P-16:0/20:5)	PL	Phosphatidylethanolamine	PE Plasmalogen	54562	DMS-MS	100010710		HMDB11354		1.12026	0.862369	1.20519	1.50681		0.738835	0.183935	0.736572	0.00624953		0.278759	0.016168	0.543328	0.998726
PE(P-16:0/22:4)	PL	Phosphatidylethanolamine	PE Plasmalogen	54206	DMS-MS	100010354		HMDB11358		0.894484	0.822377	0.970599	0.849489		0.0251246	0.00505682	0.369591	0.0930248		0.190002	0.00974143	0.507147	0.998726
PE(P-16:0/22:5)	PL	Phosphatidylethanolamine	PE Plasmalogen	53521	DMS-MS	100009669		HMDB11360		0.925787	0.890982	0.925213	1.01314		0.0526695	0.0485493	0.155933	0.978594		0.153222	0.016168	0.042925	0.998726
PE(P-16:0/22:6)	PL	Phosphatidylethanolamine	PE Plasmalogen	53679	DMS-MS	100009827				0.971143	0.9193	0.947136	1.16893		0.438261	0.209845	0.361467	0.0346915		0.464198	0.118677	0.574926	0.998726
PE(P-18:0/16:0)	PL	Phosphatidylethanolamine	PE Plasmalogen	53337	DMS-MS	100009485		HMDB11371		0.944285	0.861937	0.96157	1.09646		0.109544	0.0142426	0.293085	0.266257		0.916797	0.681749	0.714432	0.998726
PE(P-18:0/18:1)	PL	Phosphatidylethanolamine	PE Plasmalogen	53338	DMS-MS	100009486		HMDB11375		0.93452	0.858563	0.92425	1.15151		0.0764387	0.0229677	0.108395	0.114901		0.717225	0.381631	0.952764	0.998726
PE(P-18:0/18:2)	PL	Phosphatidylethanolamine	PE Plasmalogen	54377	DMS-MS	100010525		HMDB11376		0.87624	0.841907	0.823538	1.11481		0.00412735	0.0148298	0.00230605	0.145913		0.445833	0.682818	0.251054	0.998726
PE(P-18:0/20:3)	PL	Phosphatidylethanolamine	PE Plasmalogen	54564	DMS-MS	100010712		HMDB11384		0.998377	0.968901	0.98389	1.11328		0.446221	0.289169	0.481235	0.269123		0.587714	0.928973	0.224758	0.998726
PE(P-18:0/20:4)	PL	Phosphatidylethanolamine	PE Plasmalogen	53524	DMS-MS	100009672		HMDB11386		0.987059	0.999582	0.923567	1.14183		0.338441	0.451688	0.180435	0.155056		0.257183	0.0292164	0.290564	0.998726
PE(P-18:0/20:5)	PL	Phosphatidylethanolamine	PE Plasmalogen	54208	DMS-MS	100010356		HMDB11387		1.11689	1.00534	1.05446	1.57396		0.632129	0.419493	0.369123	0.0105789		0.532966	0.885936	0.0434928	0.998726
PE(P-18:0/22:4)	PL	Phosphatidylethanolamine	PE Plasmalogen	53680	DMS-MS	100009828		HMDB11391		0.895323	0.874459	0.916499	0.884781		0.011079	0.0297315	0.0593732	0.0907564		0.658132	0.605057	0.935299	0.998726
PE(P-18:0/22:5)	PL	Phosphatidylethanolamine	PE Plasmalogen	53681	DMS-MS	100009829		HMDB11393		0.943637	0.952171	0.885996	1.09112		0.0565107	0.202299	0.0298172	0.31327		0.859556	0.834059	0.956651	0.998726
PE(P-18:0/22:6)	PL	Phosphatidylethanolamine	PE Plasmalogen	54209	DMS-MS	100010357		HMDB11394		0.977068	0.993079	0.878857	1.22474		0.326437	0.599565	0.0625199	0.0316141		0.678647	0.0922845	0.010672	0.998726
PE(P-18:1/16:0)	PL	Phosphatidylethanolamine	PE Plasmalogen	54565	DMS-MS	100010713		HMDB11437		0.862001	0.80293	0.869003	0.986939		0.0159095	0.00575846	0.0639508	0.839049		0.806864	0.00339571	0.0473389	0.998726
PE(P-18:1/18:1)	PL	Phosphatidylethanolamine	PE Plasmalogen	54210	DMS-MS	100010358		HMDB11441		0.92908	0.84462	0.919152	1.166		0.09087	0.0149072	0.170117	0.0592798		0.681393	0.140581	0.0278042	0.998726
PE(P-18:1/18:2)	PL	Phosphatidylethanolamine	PE Plasmalogen	54211	DMS-MS	100010359		HMDB11442		0.84007	0.796858	0.80966	1.03533		0.00252191	0.0035415	0.00290563	0.354673		0.714953	0.339544	0.0546123	0.998726
PE(P-18:1/20:3)	PL	Phosphatidylethanolamine	PE Plasmalogen	53682	DMS-MS	100009830		HMDB11450		0.955461	0.914535	0.969665	1.01469		0.313754	0.141834	0.609246	0.699748		0.671518	0.392485	0.0254445	0.998726
PE(P-18:1/20:4)	PL	Phosphatidylethanolamine	PE Plasmalogen	53859	DMS-MS	100010007		HMDB11451		0.965574	0.957446	0.937025	1.06903		0.283307	0.27588	0.274367	0.322692		0.572395	0.815501	0.123925	0.998726
PE(P-18:1/20:5)	PL	Phosphatidylethanolamine	PE Plasmalogen	54380	DMS-MS	100010528		HMDB11420		1.05226	0.871799	1.07104	1.44161		0.782818	0.311864	0.67672	0.00613139		0.758674	0.376617	0.790232	0.998726
PE(P-18:1/22:4)	PL	Phosphatidylethanolamine	PE Plasmalogen	54567	DMS-MS	100010715		HMDB11424		0.966505	0.962328	0.965268	0.980404		0.368034	0.468173	0.421415	0.832147		0.927823	0.00490301	0.00918688	0.998726
PE(P-18:1/22:5)	PL	Phosphatidylethanolamine	PE Plasmalogen	53343	DMS-MS	100009491		HMDB11459		0.960005	0.944364	0.932939	1.07762		0.279607	0.262042	0.245096	0.222361		0.95512	0.00293366	0.0223377	0.998726
PE(P-18:1/22:6)	PL	Phosphatidylethanolamine	PE Plasmalogen	54022	DMS-MS	100010170		HMDB11460		0.96809	0.941954	0.904773	1.2175		0.472168	0.41878	0.209856	0.0253544		0.658132	0.120722	0.0135886	0.998726
PE(P-18:2/20:4)	PL	Phosphatidylethanolamine	PE Plasmalogen	54215	DMS-MS	100010363				0.899988	0.886276	0.873339	1.01164		0.0750841	0.124307	0.0840884	0.9639		0.741293	0.228306	0.0593969	0.998726
PI(16:0/16:0)	PL	Phosphatidylinositol	PI Ester	54568	DMS-MS	100010716		HMDB09778		1.30167	0.74061	1.89464	0.949433		0.436066	0.0737485	0.0117475	0.65041		0.577795	0.532979	0.0901506	0.998726
PI(16:0/16:1)	PL	Phosphatidylinositol	PI Ester	54381	DMS-MS	100010529		HMDB09779		1.35903	0.830486	1.91945	1.02191		0.58599	0.146632	0.0304363	0.329576		0.379069	0.666356	0.00648501	0.998726
PI(16:0/18:1)	PL	Phosphatidylinositol	PI Ester	53344	DMS-MS	100009492		HMDB09783		1.0047	0.764633	1.20497	1.01021		0.737306	0.00441942	0.05803	0.871862		0.289684	0.830109	0.0100175	0.998726
PI(16:0/18:2)	PL	Phosphatidylinositol	PI Ester	54382	DMS-MS	100010530		HMDB09784		0.99166	0.750764	1.24151	0.854311		0.453567	0.00200559	0.0974185	0.189572		0.289684	0.0255216	0.334323	0.998726
PI(16:0/20:3)	PL	Phosphatidylinositol	PI Ester	53860	DMS-MS	100010008		HMDB09788		1.076	0.826009	1.36419	0.84898		0.796025	0.0378056	0.00732538	0.212016		0.473618	0.000141479	0.0816786	0.998726
PI(16:0/20:4)	PL	Phosphatidylinositol	PI Ester	53861	DMS-MS	100010009		HMDB09789		1.14325	0.915557	1.40429	0.940649		0.243222	0.169777	0.000812188	0.477036		0.292044	1.79744e-05	0.267023	0.998726
PI(18:0/16:0)	PL	Phosphatidylinositol	PI Ester	53345	DMS-MS	100009493	C13888	HMDB09805		1.17756	0.833576	1.52098	1.02041		0.368486	0.132441	0.0172498	0.865734		0.764135	0.0162453	0.141505	0.998726
PI(18:0/16:1)	PL	Phosphatidylinositol	PI Ester	54569	DMS-MS	100010717		HMDB09806		1.17737	0.738551	1.65803	0.852545		0.988901	0.0324788	0.0715624	0.359341		0.800533	0.0695578	0.254789	0.998726
PI(18:0/18:1)	PL	Phosphatidylinositol	PI Ester	53684	DMS-MS	100009832				0.959147	0.73176	1.10623	1.08894		0.536023	0.00115902	0.17946	0.361922		0.741293	0.363009	0.170613	0.998726
PI(18:0/18:2)	PL	Phosphatidylinositol	PI Ester	54218	DMS-MS	100010366		HMDB09809		0.949696	0.786043	1.10239	0.906194		0.297212	0.00363694	0.458773	0.379195		0.245684	0.0574172	0.0588211	0.998726
PI(18:0/18:3)	PL	Phosphatidylinositol	PI Ester	54024	DMS-MS	100010172		HMDB09811		0.996045	0.936322	1.03123	1.04021		0.63961	0.22593	0.689507	0.930797		0.153222	1.15743e-05	0.399083	0.998726
PI(18:0/20:2)	PL	Phosphatidylinositol	PI Ester	53528	DMS-MS	100009676		HMDB09812		0.997826	0.829698	1.15854	0.941894		0.685889	0.0146279	0.130552	0.550548		0.890612	0.831587	0.932631	0.998726
PI(18:0/20:3)	PL	Phosphatidylinositol	PI Ester	54025	DMS-MS	100010173		HMDB09814		1.06846	0.897412	1.25393	0.947356		0.415945	0.121047	0.00575158	0.606463		0.200079	0.118963	0.0115035	0.998726
PI(18:0/20:4)	PL	Phosphatidylinositol	PI Ester	54026	DMS-MS	100010174		HMDB09815		1.11583	1.03267	1.20967	1.04623		0.0235769	0.729293	0.00254219	0.273703		0.769284	0.870455	0.340013	0.998726
PI(18:0/22:5)	PL	Phosphatidylinositol	PI Ester	54384	DMS-MS	100010532		HMDB09820		1.07188	0.968267	1.16223	1.06281		0.316992	0.619436	0.0435367	0.423309		0.483121	0.545302	0.232064	0.998726
PI(18:0/22:6)	PL	Phosphatidylinositol	PI Ester	54219	DMS-MS	100010367		HMDB09821		1.03994	0.915631	1.14496	1.03898		0.759901	0.299741	0.222644	0.718286		0.340223	0.299267	0.0816229	0.998726
PI(18:1/16:1)	PL	Phosphatidylinositol	PI Ester	54220	DMS-MS	100010368		HMDB09835		1.06554	0.911945	1.21496	1.00688		0.596165	0.348345	0.142333	0.878292		0.506434	0.0922845	0.875117	0.998726
PI(18:1/18:1)	PL	Phosphatidylinositol	PI Ester	53346	DMS-MS	100009494		HMDB09837		0.923561	0.710908	1.0436	1.09613		0.152617	0.000458235	0.742731	0.281082		0.232353	0.0403372	0.143397	0.998726
PI(18:1/18:2)	PL	Phosphatidylinositol	PI Ester	53530	DMS-MS	100009678		HMDB09838		0.847615	0.674807	0.973295	0.905617		0.0509691	0.000272705	0.682331	0.635114		0.717225	0.948084	0.186836	0.998726
PI(18:1/20:4)	PL	Phosphatidylinositol	PI Ester	54221	DMS-MS	100010369		HMDB09844		0.993815	0.871917	1.11779	0.931479		0.722361	0.0381727	0.222091	0.436674		0.374196	0.454111	0.106975	0.998726
CER(14:0)	SP	Sphingolipids	Ceramide	54496	DMS-MS	100010644	C13916	HMDB11773		0.979653	0.931855	1.01138	1.00457		0.500683	0.0992406	0.957794	0.932424		0.853943	0.910946	0.24562	0.900619
CER(16:0)	SP	Sphingolipids	Ceramide	53971	DMS-MS	100010119		HMDB04949		1.07197	1.05642	1.08015	1.08634		0.131589	0.37997	0.215359	0.0648807		0.289684	0.0498164	0.166886	0.998726
CER(18:0)	SP	Sphingolipids	Ceramide	54320	DMS-MS	100010468		HMDB04950		1.31217	1.37582	1.31309	1.15276		0.000101059	0.000599953	0.000334968	0.0798603		0.153222	0.0138624	0.00814339	0.998726
CER(18:1)	SP	Sphingolipids	Ceramide	53626	DMS-MS	100009774		HMDB04948		1.08399	1.14196	1.07932	0.954945		0.152913	0.0244444	0.355858	0.473009		0.651804	0.431965	0.749576	0.998726
CER(20:0)	SP	Sphingolipids	Ceramide	54321	DMS-MS	100010469		HMDB04951		1.17078	1.10764	1.21555	1.19531		0.00356873	0.170252	0.00346019	0.00254273		0.572395	0.395499	0.478412	0.998726
CER(20:1)	SP	Sphingolipids	Ceramide	53972	DMS-MS	100010120				1.02805	1.06776	1.03381	0.913431		0.570166	0.152881	0.615257	0.15162		0.827532	0.395499	0.783311	0.931573
CER(22:0)	SP	Sphingolipids	Ceramide	53627	DMS-MS	100009775		HMDB04952		1.06591	0.979979	1.11474	1.13472		0.399216	0.587556	0.24408	0.144455		0.232018	0.0336501	0.43439	0.998726
CER(22:1)	SP	Sphingolipids	Ceramide	54127	DMS-MS	100010275		HMDB11775		1.07246	1.084	1.09783	0.969887		0.0371806	0.0559896	0.0468559	0.439463		0.278759	0.174354	0.207834	0.998726
CER(24:0)	SP	Sphingolipids	Ceramide	54322	DMS-MS	100010470		HMDB04956		1.00007	0.958254	1.01815	1.05014		0.701612	0.354602	0.813971	0.591827		0.624608	0.426763	0.426503	0.998726
CER(24:1)	SP	Sphingolipids	Ceramide	53628	DMS-MS	100009776		HMDB04953		1.1422	1.11345	1.19007	1.07301		0.016217	0.0988126	0.0135923	0.3052		0.352803	0.0716085	0.355553	0.998726
CER(26:0)	SP	Sphingolipids	Ceramide	54497	DMS-MS	100010645		HMDB04955		1.30057	1.20985	1.49662	0.950826		0.064676	0.260059	0.0532144	0.951871		0.296897	0.10235	0.150687	0.998726
CER(26:1)	SP	Sphingolipids	Ceramide	53798	DMS-MS	100009946		HMDB04955		1.1041	1.08859	1.13274	1.05855		0.121399	0.304794	0.0997726	0.473693		0.153222	0.0722034	0.00671053	0.998726
DCER(16:0)	SP	Sphingolipids	Dihydroceramide	54134	DMS-MS	100010282		HMDB11760		1.07768	1.11032	1.07251	1.01246		0.256775	0.173134	0.493822	0.781199		0.630984	0.517412	0.545761	0.998726
DCER(18:0)	SP	Sphingolipids	Dihydroceramide	53464	DMS-MS	100009612		HMDB11761		1.33503	1.62594	1.26049	0.83686		0.166678	0.0214586	0.376331	0.332156		0.546525	0.679033	0.233945	0.998726
DCER(18:1)	SP	Sphingolipids	Dihydroceramide	53983	DMS-MS	100010131		HMDB11763		1.02077	1.02796	1.02215	0.999056		0.808704	0.639484	0.944487	0.857651		0.749773	0.650071	0.43439	0.957388
DCER(20:0)	SP	Sphingolipids	Dihydroceramide	53280	DMS-MS	100009428		HMDB11764		1.08101	1.07044	1.0881	1.08627		0.0165435	0.0794058	0.0701407	0.0893965		0.169941	0.120722	0.0909184	0.998726
DCER(20:1)	SP	Sphingolipids	Dihydroceramide	53984	DMS-MS	100010132				1.11147	1.07432	1.18615	0.984648		0.176448	0.578121	0.0512104	0.832345		0.282087	0.417674	0.0513991	0.998726
DCER(22:0)	SP	Sphingolipids	Dihydroceramide	53465	DMS-MS	100009613		HMDB11765		1.04868	0.977029	1.08377	1.12252		0.374079	0.580858	0.233428	0.11688		0.535476	0.792126	0.0952534	0.998726
DCER(22:1)	SP	Sphingolipids	Dihydroceramide	53804	DMS-MS	100016011				1.03282	1.01694	1.05776	0.999016		0.0988269	0.487987	0.0231751	0.96657		0.192733	0.0372243	0.0967817	0.998726
DCER(22:2)	SP	Sphingolipids	Dihydroceramide	57732	DMS-MS	100009952		HMDB11766		1.05663	1.01709	1.12637	0.950104		0.661637	0.880515	0.312332	0.365116		0.331602	0.0722034	0.223774	0.998726
DCER(24:0)	SP	Sphingolipids	Dihydroceramide	54328	DMS-MS	100010476		HMDB11768		1.02063	0.977041	1.03512	1.08554		0.99076	0.533862	0.97646	0.306313		0.153222	0.0271615	0.00788122	0.998726
DCER(24:1)	SP	Sphingolipids	Dihydroceramide	53466	DMS-MS	100009614		HMDB11769		1.06059	1.07006	1.06896	1.0128		0.0982677	0.116069	0.151169	0.781976		0.527783	0.353607	0.669948	0.998726
DCER(26:0)	SP	Sphingolipids	Dihydroceramide	53634	DMS-MS	100009782		HMDB11771		1.3456	1.31933	1.37182	1.33358		0.0293192	0.108463	0.0826993	0.218987		0.506434	0.505652	0.335544	0.998726
DCER(26:1)	SP	Sphingolipids	Dihydroceramide	53281	DMS-MS	100009429		HMDB11772		1.01062	1.03938	0.997163	0.979184		0.978345	0.621703	0.851012	0.616208		0.859556	0.545302	0.736096	0.931573
HCER(14:0)	SP	Sphingolipids	Hexosylceramide	53808	DMS-MS	100009956				1.01581	0.944763	1.06829	1.03728		0.896937	0.279806	0.427426	0.58114		0.574	0.695725	0.487355	0.998726
HCER(16:0)	SP	Sphingolipids	Hexosylceramide	53809	DMS-MS	100009957		HMDB04971		1.08445	1.09118	1.07775	1.08751		0.132695	0.263252	0.239353	0.0925923		0.50612	0.484965	0.303021	0.998726
HCER(18:0)	SP	Sphingolipids	Hexosylceramide	53638	DMS-MS	100009786		HMDB04972		1.11731	1.1658	1.10413	1.0365		0.0408681	0.064969	0.0860954	0.375785		0.650398	0.650071	0.266367	0.998726
HCER(18:1)	SP	Sphingolipids	Hexosylceramide	53810	DMS-MS	100009958		HMDB04970		1.06157	1.09097	1.05956	0.995095		0.20584	0.133882	0.321813	0.915293		0.29544	0.330782	0.122151	0.998726
HCER(20:0)	SP	Sphingolipids	Hexosylceramide	53639	DMS-MS	100009787		HMDB04973		1.06925	1.04796	1.07651	1.10044		0.223979	0.632697	0.162253	0.0848531		0.622572	0.228306	0.0243284	0.998726
HCER(20:1)	SP	Sphingolipids	Hexosylceramide	54510	DMS-MS	100010658				1.11927	1.06765	1.17008	1.09785		0.00987369	0.144149	0.00797591	0.129771		0.722508	0.359625	0.0521684	0.998726
HCER(22:0)	SP	Sphingolipids	Hexosylceramide	53473	DMS-MS	100009621		HMDB04974		0.95902	0.934063	0.954169	1.03463		0.50399	0.295523	0.590784	0.325224		0.826843	0.0305311	0.0894851	0.998726
HCER(22:1)	SP	Sphingolipids	Hexosylceramide	53474	DMS-MS	100009622				1.04572	0.995105	1.08543	1.05424		0.458984	0.836573	0.202271	0.362743		0.6364	0.0183367	0.137739	0.998726
HCER(24:0)	SP	Sphingolipids	Hexosylceramide	54511	DMS-MS	100010659		HMDB04978		0.94731	0.946049	0.930322	1.00007		0.478273	0.424034	0.431436	0.535919		0.86691	0.146214	0.0163287	0.998726
HCER(24:1)	SP	Sphingolipids	Hexosylceramide	54512	DMS-MS	100010660		HMDB04975		1.09157	1.11873	1.08827	1.03434		0.169861	0.226832	0.202015	0.4988		0.477475	0.38605	0.00303658	0.998726
HCER(26:0)	SP	Sphingolipids	Hexosylceramide	53811	DMS-MS	100009959		HMDB04977		0.951944	0.90274	0.969325	1.02226		0.205137	0.0599064	0.472386	0.67791		0.574	0.339544	0.0327818	0.998726
HCER(26:1)	SP	Sphingolipids	Hexosylceramide	53988	DMS-MS	100010136		HMDB04976		1.04963	0.998831	1.09778	1.03391		0.23516	0.787608	0.10834	0.390602		0.991856	0.130168	0.106695	0.998726
LCER(14:0)	SP	Sphingolipids	Lactosylceramide	53284	DMS-MS	100009432				0.955574	0.945068	0.949172	1.00015		0.21413	0.261096	0.244685	0.978472		0.692013	0.0138624	0.233349	0.998726
LCER(16:0)	SP	Sphingolipids	Lactosylceramide	54141	DMS-MS	100010289		HMDB06750		1.03077	1.09503	0.978512	1.02533		0.691295	0.256606	0.562564	0.742951		0.516857	0.0272294	0.523568	0.998726
LCER(18:0)	SP	Sphingolipids	Lactosylceramide	53475	DMS-MS	100009623		HMDB11591		1.04672	1.06259	1.03015	1.0561		0.202222	0.183238	0.510414	0.248654		0.756663	0.446503	0.746416	0.998726
LCER(18:1)	SP	Sphingolipids	Lactosylceramide	53476	DMS-MS	100009624		HMDB11592		0.998231	1.02076	0.983346	0.986295		0.957761	0.47374	0.698815	0.737254		0.789733	0.0722034	0.176342	0.998726
LCER(20:0)	SP	Sphingolipids	Lactosylceramide	53477	DMS-MS	100009625		HMDB11593		0.986737	0.979493	0.981779	1.01906		0.54074	0.523143	0.528164	0.680687		0.605193	0.326034	0.0133466	0.998726
LCER(20:1)	SP	Sphingolipids	Lactosylceramide	53812	DMS-MS	100009960				0.987748	1.0106	0.968009	0.98919		0.572384	0.994202	0.34549	0.919989		0.21997	0.87151	0.00723484	0.998726
LCER(22:0)	SP	Sphingolipids	Lactosylceramide	53640	DMS-MS	100009788		HMDB11594		0.956903	0.979084	0.892664	1.09008		0.424178	0.777829	0.0773964	0.130976		0.531255	0.811129	0.0706107	0.998726
LCER(22:1)	SP	Sphingolipids	Lactosylceramide	54142	DMS-MS	100010290		HMDB11594		1.02879	1.04998	0.987606	1.09698		0.463125	0.247586	0.784996	0.0998404		0.84263	0.531894	0.279076	0.998726
LCER(24:0)	SP	Sphingolipids	Lactosylceramide	53989	DMS-MS	100010137		HMDB11595		0.92485	0.986239	0.851263	0.98884		0.0625402	0.676867	0.00261574	0.974009		0.731069	0.582721	0.190832	0.998726
LCER(24:1)	SP	Sphingolipids	Lactosylceramide	53478	DMS-MS	100009626		HMDB04872		0.997214	1.05686	0.920619	1.07429		0.81326	0.563726	0.171611	0.40437		0.390848	0.00813143	0.788933	0.998726
LCER(26:0)	SP	Sphingolipids	Lactosylceramide	53641	DMS-MS	100009789		HMDB04874		1.00578	0.973973	1.03178	1.00809		0.902596	0.602179	0.59855	0.594517		0.278759	0.00540851	0.74042	0.998726
LCER(26:1)	SP	Sphingolipids	Lactosylceramide	53642	DMS-MS	100009790		HMDB04873		1.03578	1.02345	1.04585	1.0367		0.399617	0.574978	0.436322	0.404624		0.813105	0.147006	0.278992	0.998726
SM(14:0)	SP	Sphingolipids	Sphingomyelin	54222	DMS-MS	100010370		HMDB12097		0.947908	0.904648	0.946075	1.05975		0.0964519	0.0495941	0.160748	0.442482		0.340223	0.176738	0.213622	0.998726
SM(16:0)	SP	Sphingolipids	Sphingomyelin	54385	DMS-MS	100010533		HMDB10169		1.04048	1.06027	1.00739	1.0885		0.339954	0.309912	0.936783	0.0616971		0.547434	0.543548	0.953643	0.998726
SM(18:0)	SP	Sphingolipids	Sphingomyelin	54386	DMS-MS	100010534		HMDB01348		1.16289	1.22401	1.1238	1.1267		0.00111201	0.000724084	0.0234374	0.0324546		0.153222	0.0100224	0.0423501	0.998726
SM(18:1)	SP	Sphingolipids	Sphingomyelin	53862	DMS-MS	100010010		HMDB12101		1.16041	1.22752	1.11952	1.11473		0.00378728	0.00202396	0.0268065	0.167902		0.153222	0.0183367	0.0473389	0.998726
SM(20:0)	SP	Sphingolipids	Sphingomyelin	53687	DMS-MS	100009835		HMDB12102		0.989657	0.888151	1.0244	1.13795		0.674023	0.0779309	0.973673	0.0729431		0.779043	0.236669	0.977454	0.998726
SM(20:1)	SP	Sphingolipids	Sphingomyelin	53531	DMS-MS	100009679				1.06534	1.05911	1.06312	1.08715		0.180284	0.323	0.189192	0.260659		0.42356	0.55679	0.24425	0.998726
SM(22:0)	SP	Sphingolipids	Sphingomyelin	53347	DMS-MS	100009495		HMDB12103		0.986129	0.895294	0.996862	1.17835		0.662044	0.106314	0.874924	0.0714967		0.771106	0.298422	0.904921	0.998726
SM(22:1)	SP	Sphingolipids	Sphingomyelin	54570	DMS-MS	100010718		HMDB12104		0.975949	0.926279	0.999677	1.02885		0.285298	0.0446572	0.784137	0.468106		0.506434	0.164958	0.826072	0.998726
SM(24:0)	SP	Sphingolipids	Sphingomyelin	53863	DMS-MS	100010011		HMDB11697		1.02157	0.995845	1.02349	1.07929		0.694042	0.750037	0.698849	0.108885		0.795073	0.885936	0.752926	0.998726
SM(24:1)	SP	Sphingolipids	Sphingomyelin	54028	DMS-MS	100010176		HMDB12107		1.07763	1.07761	1.08375	1.05977		0.0740411	0.178817	0.0941886	0.361162		0.29544	0.394706	0.134661	0.998726
SM(26:0)	SP	Sphingolipids	Sphingomyelin	54387	DMS-MS	100010535		HMDB11698		1.01507	1.00286	0.994633	1.10486		0.896545	0.841262	0.77244	0.0911991		0.929815	0.937613	0.815704	0.998726
SM(26:1)	SP	Sphingolipids	Sphingomyelin	53348	DMS-MS	100009496				1.0595	1.0934	1.00693	1.12972		0.286867	0.19747	0.888938	0.0955311		0.508051	0.411004	0.918367	0.998726
TAG36:0-FA12:0	TAG		TAG Ester	54388	DMS-MS	100010536				3.80117	0.508501	7.34223	1.55539		0.793324	0.000611226	0.0977113	0.491611		0.866436	0.00937558	0.137739	0.998726
TAG38:0-FA12:0	TAG		TAG Ester	53532	DMS-MS	100009680				2.2861	0.625864	4.04461	1.23257		0.86673	0.00101789	0.0878785	0.594405		0.913751	0.0127943	0.126182	0.998726
TAG40:0-FA12:0	TAG		TAG Ester	53688	DMS-MS	100009836				2.85506	0.532915	5.30715	1.40348		0.74234	0.000238606	0.0405506	0.723623		0.828382	0.0049695	0.0668457	0.998726
TAG40:0-FA14:0	TAG		TAG Ester	53349	DMS-MS	100009497				1.44569	0.686974	2.20065	1.10653		0.352305	0.000274908	0.193055	0.76329		0.561331	0.00540851	0.248174	0.998726
TAG40:0-FA16:0	TAG		TAG Ester	53689	DMS-MS	100009837				1.83884	0.62648	3.01704	1.37915		0.409911	5.60608e-05	0.0693237	0.953292		0.602215	0.00230614	0.104389	0.998726
TAG42:0-FA12:0	TAG		TAG Ester	53533	DMS-MS	100009681				2.35374	0.586127	4.1176	1.54891		0.766173	0.000376989	0.0186381	0.86787		0.846826	0.00710409	0.0346355	0.998726
TAG42:0-FA14:0	TAG		TAG Ester	54029	DMS-MS	100010177				1.71094	0.653079	2.76768	1.22594		0.457746	0.000238005	0.0580417	0.733335		0.640278	0.0049695	0.0894851	0.998726
TAG42:0-FA16:0	TAG		TAG Ester	53690	DMS-MS	100009838				1.64237	0.647876	2.57838	1.35435		0.433419	0.000142382	0.0755357	0.761945		0.622489	0.00401317	0.111699	0.998726
TAG42:1-FA12:0	TAG		TAG Ester	54030	DMS-MS	100010178				3.53843	0.454106	6.56891	2.27228		0.621703	0.000741844	0.00328916	0.362888		0.741293	0.0100224	0.00857837	0.998726
TAG42:1-FA14:0	TAG		TAG Ester	53350	DMS-MS	100009498				1.32866	0.55876	2.03333	1.16396		0.229945	0.000116944	0.160198	0.532436		0.46557	0.00377981	0.213204	0.998726
TAG42:1-FA16:0	TAG		TAG Ester	53351	DMS-MS	100009499				1.66391	0.495059	2.56446	1.9087		0.630398	0.000146336	0.0260417	0.973698		0.748701	0.00401317	0.0463021	0.998726
TAG42:1-FA16:1	TAG		TAG Ester	53691	DMS-MS	100009839				1.77135	0.599926	2.74967	1.79515		0.81707	0.000221486	0.00773957	0.767564		0.883451	0.0049695	0.0170421	0.998726
TAG42:1-FA18:1	TAG		TAG Ester	54223	DMS-MS	100010371				1.75902	0.517465	2.92297	1.41288		0.539704	8.34974e-05	0.0343869	0.820906		0.693158	0.00293366	0.0578442	0.998726
TAG42:2-FA12:0	TAG		TAG Ester	53692	DMS-MS	100009840				4.5508	0.421607	8.77202	2.37604		0.542429	0.000134538	0.00459201	0.260331		0.69434	0.00401317	0.011087	0.998726
TAG42:2-FA18:2	TAG		TAG Ester	53352	DMS-MS	100009500				1.85204	0.426992	3.23234	1.32512		0.629681	3.11917e-05	0.0360401	0.747515		0.748701	0.00148571	0.0600669	0.998726
TAG44:0-FA12:0	TAG		TAG Ester	53693	DMS-MS	100009841				2.13646	0.634454	3.62843	1.47253		0.723708	0.00121816	0.00456942	0.843293		0.813609	0.0141337	0.0110867	0.998726
TAG44:0-FA14:0	TAG		TAG Ester	54389	DMS-MS	100010537				1.56384	0.660876	2.44916	1.19868		0.692597	0.00180808	0.0353771	0.641282		0.794423	0.0175947	0.0591797	0.998726
TAG44:0-FA16:0	TAG		TAG Ester	54031	DMS-MS	100010179				1.98185	0.63862	3.31201	1.40011		0.942726	0.00116936	0.00914336	0.951947		0.964031	0.0138624	0.019655	0.998726
TAG44:0-FA18:0	TAG		TAG Ester	53534	DMS-MS	100009682				1.04883	0.941651	1.14362	1.03555		0.534184	0.18382	0.0750374	0.538262		0.690624	0.395499	0.111144	0.998726
TAG44:1-FA12:0	TAG		TAG Ester	54390	DMS-MS	100010538				2.21213	0.501651	3.83103	1.69041		0.757236	0.00128628	0.00281189	0.703998		0.840857	0.0143262	0.00771138	0.998726
TAG44:1-FA14:0	TAG		TAG Ester	53694	DMS-MS	100009842				1.84561	0.527585	3.08589	1.46454		0.909002	0.00109363	0.00393444	0.848838		0.938024	0.0133748	0.00975526	0.998726
TAG44:1-FA14:1	TAG		TAG Ester	54032	DMS-MS	100010180				1.59145	0.686398	2.3864	1.49557		0.503416	0.023049	0.00791325	0.934235		0.667805	0.10235	0.0173823	0.998726
TAG44:1-FA16:0	TAG		TAG Ester	53864	DMS-MS	100010012				1.70843	0.529643	2.72543	1.63727		0.84705	0.000751413	0.0142335	0.923479		0.897635	0.0100224	0.0280638	0.998726
TAG44:1-FA16:1	TAG		TAG Ester	54571	DMS-MS	100010719				2.49742	0.614351	4.29393	1.88129		0.28868	0.00973507	0.000600266	0.68218		0.509498	0.0568403	0.00255043	0.998726
TAG44:1-FA18:1	TAG		TAG Ester	53695	DMS-MS	100009843				1.38506	0.540557	2.13555	1.2701		0.673978	0.000220744	0.0222817	0.922177		0.779043	0.0049695	0.0405733	0.998726
TAG44:2-FA12:0	TAG		TAG Ester	53535	DMS-MS	100009683				1.91052	0.434903	3.32244	1.41564		0.970212	0.000220852	0.00480477	0.766834		0.978864	0.0049695	0.0115035	0.998726
TAG44:2-FA14:0	TAG		TAG Ester	54224	DMS-MS	100010372				1.91375	0.431717	3.35564	1.34706		0.972884	0.000241611	0.00511606	0.741893		0.980468	0.0049695	0.0121523	0.998726
TAG44:2-FA16:0	TAG		TAG Ester	53353	DMS-MS	100009501				1.21162	0.427694	1.83949	1.30595		0.587519	0.00020252	0.0415914	0.860928		0.723408	0.0049695	0.0678202	0.998726
TAG44:2-FA16:1	TAG		TAG Ester	54033	DMS-MS	100010181				1.88332	0.538164	3.12274	1.57157		0.658779	0.00242516	0.00198642	0.977859		0.769284	0.0205118	0.00595268	0.998726
TAG44:2-FA18:1	TAG		TAG Ester	54225	DMS-MS	100010373				1.12878	0.456182	1.67279	1.19425		0.618996	0.000226926	0.0174227	0.871123		0.741293	0.0049695	0.0329865	0.998726
TAG44:2-FA18:2	TAG		TAG Ester	54226	DMS-MS	100010374				1.37023	0.408246	2.23957	1.19705		0.500018	2.77434e-05	0.0317477	0.879317		0.667332	0.00139488	0.0542106	0.998726
TAG44:3-FA18:2	TAG		TAG Ester	54391	DMS-MS	100010539				1.03217	0.394668	1.5284	1.15089		0.436144	3.73108e-05	0.0408784	0.840231		0.622572	0.00160792	0.067031	0.998726
TAG45:0-FA14:0	TAG		TAG Ester	54392	DMS-MS	100010540				1.2496	0.731367	1.7617	1.02835		0.635665	0.0063866	0.0963212	0.44725		0.75298	0.0403372	0.136927	0.998726
TAG45:0-FA15:0	TAG		TAG Ester	53865	DMS-MS	100010013				1.25344	0.706625	1.7791	1.06294		0.599813	0.00301313	0.072169	0.510782		0.732565	0.0245665	0.10707	0.998726
TAG45:0-FA16:0	TAG		TAG Ester	54572	DMS-MS	100010720				1.26835	0.721081	1.79292	1.0821		0.710575	0.00460052	0.0629946	0.543696		0.806864	0.0315414	0.0956545	0.998726
TAG45:1-FA15:0	TAG		TAG Ester	53536	DMS-MS	100009684				1.28919	0.602864	1.89659	1.20316		0.922219	0.00426309	0.0125395	0.931762		0.946525	0.0296776	0.0254445	0.998726
TAG45:1-FA16:0	TAG		TAG Ester	54573	DMS-MS	100010721				1.35335	0.690284	1.92502	1.31446		0.666602	0.0142291	0.0127192	0.841889		0.77343	0.0716085	0.0256939	0.998726
TAG45:1-FA18:1	TAG		TAG Ester	53537	DMS-MS	100009685				1.08175	0.578112	1.5114	1.06556		0.477807	0.000687058	0.0786197	0.709833		0.651863	0.0100224	0.114945	0.998726
TAG46:0-FA12:0	TAG		TAG Ester	53538	DMS-MS	100009686				1.7991	0.631661	2.88238	1.50627		0.619309	0.00331812	0.00163682	0.605175		0.741293	0.026314	0.00519761	0.998726
TAG46:0-FA14:0	TAG		TAG Ester	54393	DMS-MS	100010541				1.68512	0.67528	2.68425	1.25036		0.716883	0.0113398	0.00681791	0.748442		0.812899	0.0614519	0.0153871	0.998726
TAG46:0-FA16:0	TAG		TAG Ester	53354	DMS-MS	100009502				1.76457	0.651947	2.85141	1.32641		0.643694	0.0114679	0.00434438	0.871022		0.759509	0.0617764	0.0106261	0.998726
TAG46:0-FA18:0	TAG		TAG Ester	53539	DMS-MS	100009687				1.50371	0.703827	2.28338	1.1936		0.990351	0.00226256	0.0095771	0.90747		0.991856	0.019772	0.0204417	0.998726
TAG46:1-FA12:0	TAG		TAG Ester	53866	DMS-MS	100010014				1.94326	0.535696	3.22452	1.66279		0.359773	0.00402209	0.00025335	0.457663		0.569774	0.02912	0.0015492	0.998726
TAG46:1-FA14:0	TAG		TAG Ester	53696	DMS-MS	100009844				1.5513	0.588168	2.48493	1.193		0.618163	0.0116237	0.002842	0.79579		0.741293	0.0622454	0.00777043	0.998726
TAG46:1-FA14:1	TAG		TAG Ester	54227	DMS-MS	100010375				1.38101	0.906423	1.83208	1.23073		0.0564088	0.399152	0.000341091	0.706917		0.282087	0.634323	0.00184843	0.998726
TAG46:1-FA16:0	TAG		TAG Ester	53355	DMS-MS	100009503				2.02292	0.580928	3.35619	1.67521		0.242177	0.0153139	0.000203369	0.572956		0.476937	0.0731352	0.00141353	0.998726
TAG46:1-FA16:1	TAG		TAG Ester	53540	DMS-MS	100009688				2.13389	0.650207	3.57222	1.58166		0.18766	0.0615456	0.000474105	0.980274		0.434354	0.201807	0.00222314	0.998726
TAG46:1-FA18:0	TAG		TAG Ester	54034	DMS-MS	100010182				1.26759	0.637663	1.84784	1.12205		0.689054	0.00125609	0.0288777	0.907657		0.792369	0.0143262	0.0500657	0.998726
TAG46:1-FA18:1	TAG		TAG Ester	54394	DMS-MS	100010542				1.56431	0.568152	2.47876	1.34335		0.558869	0.00292714	0.000750484	0.706923		0.708371	0.0241206	0.00292754	0.998726
TAG46:2-FA12:0	TAG		TAG Ester	54035	DMS-MS	100010183				1.91289	0.496235	3.21364	1.59787		0.360122	0.00140551	0.000144708	0.419295		0.569774	0.0149645	0.00122752	0.998726
TAG46:2-FA14:0	TAG		TAG Ester	54036	DMS-MS	100010184				1.31587	0.519454	2.08109	1.0395		0.874039	0.00334223	0.00431856	0.730404		0.916797	0.026314	0.0105916	0.998726
TAG46:2-FA14:1	TAG		TAG Ester	54574	DMS-MS	100010722				1.65654	0.645796	2.62559	1.31195		0.404899	0.0475123	0.00256969	0.681698		0.599727	0.171309	0.00726739	0.998726
TAG46:2-FA16:0	TAG		TAG Ester	53356	DMS-MS	100009504				1.93211	0.519868	3.22783	1.6209		0.271085	0.00416455	0.00020461	0.416941		0.493626	0.0292164	0.00141353	0.998726
TAG46:2-FA16:1	TAG		TAG Ester	53867	DMS-MS	100010015				2.06216	0.651101	3.42125	1.56282		0.113128	0.0470901	8.85869e-05	0.618205		0.357047	0.170466	0.00111402	0.998726
TAG46:2-FA18:1	TAG		TAG Ester	54037	DMS-MS	100010185				1.21063	0.495735	1.85501	1.08677		0.922347	0.00091912	0.00514363	0.933092		0.946525	0.0118785	0.0121858	0.998726
TAG46:2-FA18:2	TAG		TAG Ester	53868	DMS-MS	100010016				1.51191	0.467003	2.45627	1.32355		0.785852	0.000550623	0.00157275	0.606943		0.859971	0.00906024	0.00501176	0.998726
TAG46:3-FA12:0	TAG		TAG Ester	54038	DMS-MS	100010186				2.27571	0.516894	3.98791	1.6002		0.235401	0.00138076	9.89552e-05	0.309524		0.471323	0.0148761	0.0011336	0.998726
TAG46:3-FA14:0	TAG		TAG Ester	54395	DMS-MS	100010543				1.34869	0.518174	2.14784	1.05704		0.766355	0.00293178	0.00311137	0.917004		0.846826	0.0241206	0.00824048	0.998726
TAG46:3-FA14:1	TAG		TAG Ester	53357	DMS-MS	100009505				1.30274	0.619363	1.98203	0.999296		0.591709	0.0157196	0.00358591	0.58397		0.726589	0.0744829	0.00908775	0.998726
TAG46:3-FA16:0	TAG		TAG Ester	54396	DMS-MS	100010544				2.51794	0.593361	4.44706	1.61639		0.0995825	0.0100476	0.000104027	0.223505		0.340223	0.0574172	0.0011603	0.998726
TAG46:3-FA16:1	TAG		TAG Ester	54397	DMS-MS	100010545				1.82015	0.593428	2.98846	1.4247		0.204167	0.00741303	8.50645e-05	0.551448		0.448474	0.045638	0.00111402	0.998726
TAG46:3-FA18:1	TAG		TAG Ester	54575	DMS-MS	100010723				0.903046	0.416422	1.29786	0.946819		0.33362	7.91161e-05	0.0701803	0.870573		0.542057	0.00293366	0.10503	0.998726
TAG46:3-FA18:2	TAG		TAG Ester	54576	DMS-MS	100010724				1.12192	0.435716	1.71761	1.0698		0.709833	0.000188434	0.00971299	0.962274		0.806864	0.00490301	0.0205861	0.998726
TAG46:3-FA18:3	TAG		TAG Ester	54039	DMS-MS	100010187				2.28234	0.505561	4.06193	1.4541		0.42257	0.00168474	0.000677096	0.396133		0.611881	0.0167549	0.00276024	0.998726
TAG46:4-FA18:2	TAG		TAG Ester	53869	DMS-MS	100010017				0.86526	0.364989	1.26024	0.942154		0.160233	1.04408e-05	0.190921	0.82947		0.400249	0.00059056	0.24578	0.998726
TAG47:0-FA14:0	TAG		TAG Ester	54228	DMS-MS	100010376				1.30231	0.740716	1.85307	1.07479		0.877882	0.0124256	0.0420291	0.55668		0.917417	0.0655728	0.0684107	0.998726
TAG47:0-FA15:0	TAG		TAG Ester	54229	DMS-MS	100010377				1.37214	0.766679	1.97591	1.09767		0.748549	0.0325061	0.014461	0.556882		0.834282	0.130168	0.0284504	0.998726
TAG47:0-FA16:0	TAG		TAG Ester	53697	DMS-MS	100009845				1.40129	0.770779	2.03466	1.10196		0.650148	0.0586911	0.0111533	0.537906		0.764135	0.196304	0.0233344	0.998726
TAG47:0-FA17:0	TAG		TAG Ester	53870	DMS-MS	100010018				1.26749	0.73654	1.7724	1.09859		0.861489	0.0109124	0.0156822	0.753479		0.90974	0.0602179	0.0303905	0.998726
TAG47:1-FA14:0	TAG		TAG Ester	53871	DMS-MS	100010019				1.23183	0.670258	1.78181	1.0065		0.829548	0.0273408	0.0153552	0.546727		0.888937	0.115086	0.0298849	0.998726
TAG47:1-FA15:0	TAG		TAG Ester	53358	DMS-MS	100009506				1.29437	0.702318	1.87963	1.04098		0.673774	0.0401332	0.00872884	0.531374		0.779043	0.153251	0.0189439	0.998726
TAG47:1-FA16:0	TAG		TAG Ester	54398	DMS-MS	100010546				1.47534	0.702833	2.20762	1.23639		0.374786	0.0632644	0.00273015	0.725424		0.576839	0.203105	0.00756374	0.998726
TAG47:1-FA16:1	TAG		TAG Ester	54577	DMS-MS	100010725				1.42234	0.723453	2.10986	1.133		0.368502	0.110578	0.00305208	0.579026		0.574	0.303251	0.00814789	0.998726
TAG47:1-FA17:0	TAG		TAG Ester	53872	DMS-MS	100010020				1.35271	0.668571	1.94055	1.31846		0.455879	0.0140855	0.00345389	0.65177		0.638654	0.0716085	0.00882104	0.998726
TAG47:1-FA18:1	TAG		TAG Ester	54578	DMS-MS	100010726				1.15827	0.658279	1.64149	0.976528		0.966352	0.0149992	0.0183528	0.563768		0.976059	0.0722034	0.0341755	0.998726
TAG47:2-FA14:0	TAG		TAG Ester	53541	DMS-MS	100009689				1.14074	0.625149	1.63482	0.965639		0.949189	0.0127993	0.0150482	0.531127		0.96728	0.066571	0.029411	0.998726
TAG47:2-FA15:0	TAG		TAG Ester	54230	DMS-MS	100010378				1.15454	0.653176	1.64637	0.951032		0.818664	0.0271735	0.0165043	0.520786		0.884118	0.115086	0.0316174	0.998726
TAG47:2-FA16:1	TAG		TAG Ester	54579	DMS-MS	100010727				1.55185	0.777218	2.30296	1.26307		0.206988	0.160757	0.00107839	0.821862		0.450299	0.375803	0.00369676	0.998726
TAG47:2-FA18:1	TAG		TAG Ester	53698	DMS-MS	100009846				1.18472	0.668782	1.65692	1.07445		0.679853	0.0149904	0.00541858	0.826518		0.783779	0.0722034	0.0127042	0.998726
TAG47:2-FA18:2	TAG		TAG Ester	54580	DMS-MS	100010728				1.03241	0.588403	1.43874	0.937611		0.727717	0.00384332	0.0421145	0.585106		0.817102	0.02805	0.0684267	0.998726
TAG48:0-FA14:0	TAG		TAG Ester	54399	DMS-MS	100010547				1.46947	0.696991	2.2219	1.17158		0.414561	0.0337372	0.00153246	0.879117		0.604151	0.134503	0.004918	0.998726
TAG48:0-FA16:0	TAG		TAG Ester	54581	DMS-MS	100010729				1.83567	0.736568	2.93509	1.32743		0.114003	0.161118	0.000273178	0.97101		0.357047	0.375803	0.00162284	0.998726
TAG48:0-FA18:0	TAG		TAG Ester	54400	DMS-MS	100010548				1.44142	0.682586	2.16575	1.19209		0.583317	0.0161983	0.00339985	0.984181		0.720194	0.0759558	0.00871632	0.998726
TAG48:1-FA12:0	TAG		TAG Ester	53542	DMS-MS	100009690				1.62838	0.5521	2.54477	1.59904		0.413931	0.00358504	0.000162876	0.322683		0.604151	0.0272294	0.00127636	0.998726
TAG48:1-FA14:0	TAG		TAG Ester	54040	DMS-MS	100010188				1.49096	0.673573	2.29345	1.15721		0.193635	0.0743231	0.000301722	0.951622		0.439134	0.228306	0.00171074	0.998726
TAG48:1-FA14:1	TAG		TAG Ester	54231	DMS-MS	100010379				1.50535	0.733177	2.24467	1.24502		0.220255	0.159382	0.00107256	0.774541		0.458109	0.37368	0.00369074	0.998726
TAG48:1-FA16:0	TAG		TAG Ester	53359	DMS-MS	100009507				1.69394	0.717897	2.6576	1.27963		0.0880448	0.183685	0.00016572	0.985484		0.323905	0.395499	0.00128185	0.998726
TAG48:1-FA16:1	TAG		TAG Ester	53543	DMS-MS	100009691				2.19654	0.849081	3.56751	1.50593		0.0185326	0.679887	5.78691e-05	0.981609		0.197522	0.836003	0.00111402	0.998726
TAG48:1-FA18:0	TAG		TAG Ester	53699	DMS-MS	100009847				1.59803	0.634378	2.46532	1.43494		0.25504	0.0131904	0.000140979	0.468466		0.483121	0.0682133	0.00121846	0.998726
TAG48:1-FA18:1	TAG		TAG Ester	54401	DMS-MS	100010549				1.4526	0.664796	2.21486	1.16366		0.208261	0.0589896	0.000292543	0.96154		0.450626	0.196304	0.00168632	0.998726
TAG48:2-FA12:0	TAG		TAG Ester	54582	DMS-MS	100010730				1.48376	0.516764	2.28042	1.53538		0.302708	0.00334377	6.07446e-05	0.323235		0.521812	0.026314	0.00111402	0.998726
TAG48:2-FA14:0	TAG		TAG Ester	54583	DMS-MS	100010731				1.44713	0.681987	2.20791	1.10672		0.194639	0.056544	0.000181082	0.902502		0.439273	0.194571	0.00136505	0.998726
TAG48:2-FA14:1	TAG		TAG Ester	53700	DMS-MS	100009848				1.51352	0.742707	2.2692	1.20198		0.139999	0.200264	0.000436965	0.782798		0.375654	0.414735	0.00212265	0.998726
TAG48:2-FA16:0	TAG		TAG Ester	53360	DMS-MS	100009508				1.53517	0.690975	2.36618	1.18411		0.156313	0.0902137	0.000309023	0.957729		0.394048	0.262759	0.00173705	0.998726
TAG48:2-FA16:1	TAG		TAG Ester	54402	DMS-MS	100010550				1.9162	0.839258	3.0537	1.24211		0.0442983	0.350879	6.73389e-05	0.856372		0.269903	0.585877	0.00111402	0.998726
TAG48:2-FA18:0	TAG		TAG Ester	53701	DMS-MS	100009849				1.63765	0.541223	2.61052	1.49278		0.366526	0.00202142	0.00016147	0.341643		0.574	0.0183367	0.00127636	0.998726
TAG48:2-FA18:1	TAG		TAG Ester	54584	DMS-MS	100010732				1.50446	0.63279	2.30679	1.30485		0.139578	0.029399	3.27181e-05	0.525772		0.375654	0.120722	0.000822498	0.998726
TAG48:2-FA18:2	TAG		TAG Ester	54041	DMS-MS	100010189				1.31496	0.615079	1.96943	1.12465		0.350804	0.0230712	0.000717324	0.921117		0.561331	0.10235	0.00282919	0.998726
TAG48:3-FA12:0	TAG		TAG Ester	53370	DMS-MS	100009518				1.48323	0.485779	2.28888	1.58351		0.461526	0.000753062	0.000190051	0.306327		0.641599	0.0100224	0.00136505	0.998726
TAG48:3-FA14:0	TAG		TAG Ester	53551	DMS-MS	100009699				1.48173	0.695042	2.27565	1.0975		0.169667	0.0537975	8.96606e-05	0.979412		0.411028	0.187257	0.00111402	0.998726
TAG48:3-FA14:1	TAG		TAG Ester	53883	DMS-MS	100010031				1.43247	0.758048	2.11583	1.0951		0.140768	0.156626	0.000255562	0.749749		0.375654	0.370688	0.00155224	0.998726
TAG48:3-FA16:0	TAG		TAG Ester	53884	DMS-MS	100010032				1.45753	0.656208	2.23577	1.15515		0.178134	0.0581071	0.000276859	0.882399		0.421992	0.196304	0.001627	0.998726
TAG48:3-FA16:1	TAG		TAG Ester	54408	DMS-MS	100010556				1.60917	0.800962	2.45516	1.12571		0.112126	0.155804	0.00011772	0.816914		0.357047	0.370087	0.0011761	0.998726
TAG48:3-FA18:1	TAG		TAG Ester	54585	DMS-MS	100010733				1.46431	0.543634	2.2317	1.48744		0.29755	0.00218922	7.17408e-05	0.352012		0.516857	0.019424	0.00111402	0.998726
TAG48:3-FA18:2	TAG		TAG Ester	54232	DMS-MS	100010380				1.39973	0.606579	2.09944	1.30676		0.259144	0.00980341	0.000101905	0.479004		0.483512	0.0568724	0.0011528	0.998726
TAG48:3-FA18:3	TAG		TAG Ester	53544	DMS-MS	100009692				1.54225	0.56459	2.47913	1.21026		0.258303	0.0153543	0.000274359	0.519059		0.483512	0.0731352	0.00162284	0.998726
TAG48:4-FA12:0	TAG		TAG Ester	53702	DMS-MS	100009850				1.8293	0.452988	3.01334	1.7561		0.459381	0.000490767	0.00043631	0.218707		0.640586	0.00838007	0.00212265	0.998726
TAG48:4-FA14:0	TAG		TAG Ester	53361	DMS-MS	100009509				1.50864	0.617082	2.35196	1.23815		0.209472	0.0204819	9.02555e-05	0.69624		0.450626	0.0936165	0.00111402	0.998726
TAG48:4-FA14:1	TAG		TAG Ester	54403	DMS-MS	100010551				1.42654	0.736597	2.13464	1.05503		0.148882	0.0854788	0.000140223	0.859603		0.38718	0.254686	0.00121846	0.998726
TAG48:4-FA16:0	TAG		TAG Ester	53362	DMS-MS	100009510				1.5435	0.638337	2.34158	1.43874		0.103126	0.0428152	8.23412e-05	0.397273		0.347975	0.160115	0.00111402	0.998726
TAG48:4-FA16:1	TAG		TAG Ester	53873	DMS-MS	100010021				1.51519	0.707592	2.32538	1.13489		0.14196	0.0569709	9.60699e-05	0.942399		0.375654	0.195298	0.00112913	0.998726
TAG48:4-FA18:1	TAG		TAG Ester	54404	DMS-MS	100010552				2.10979	0.534216	3.56991	1.72007		0.159538	0.00350775	0.000119033	0.182843		0.400249	0.0271326	0.0011761	0.998726
TAG48:4-FA18:2	TAG		TAG Ester	54042	DMS-MS	100010190				1.42974	0.501876	2.1905	1.48998		0.579791	0.000776201	0.000745565	0.351149		0.719666	0.0101806	0.00292094	0.998726
TAG48:4-FA18:3	TAG		TAG Ester	53703	DMS-MS	100009851				1.91884	0.557833	3.19945	1.52568		0.160984	0.0103181	7.50558e-05	0.28049		0.400249	0.0579476	0.00111402	0.998726
TAG48:4-FA20:4	TAG		TAG Ester	53874	DMS-MS	100010022				1.45694	0.487667	2.25519	1.50948		0.510638	0.00198111	0.00169456	0.398362		0.671518	0.0183367	0.00527977	0.998726
TAG48:5-FA18:2	TAG		TAG Ester	54043	DMS-MS	100010191				2.49307	0.531492	4.40658	1.72824		0.283532	0.00210472	0.000846586	0.22284		0.506434	0.0188591	0.00312719	0.998726
TAG48:5-FA18:3	TAG		TAG Ester	53875	DMS-MS	100010023				2.63177	0.521088	4.70135	1.77775		0.244927	0.00178474	0.000412998	0.206216		0.479781	0.0175564	0.00206499	0.998726
TAG49:0-FA15:0	TAG		TAG Ester	53704	DMS-MS	100009852				1.29616	0.824795	1.78467	1.02849		0.388714	0.165339	0.00427363	0.601423		0.588271	0.381631	0.0105099	0.998726
TAG49:0-FA16:0	TAG		TAG Ester	54044	DMS-MS	100010192				1.40066	0.795338	2.00683	1.1188		0.321383	0.150995	0.00296873	0.709854		0.532966	0.363432	0.0079724	0.998726
TAG49:0-FA17:0	TAG		TAG Ester	54405	DMS-MS	100010553				1.42083	0.811885	2.02567	1.15178		0.252592	0.190958	0.00336834	0.796059		0.483121	0.401901	0.00866008	0.998726
TAG49:0-FA18:0	TAG		TAG Ester	53363	DMS-MS	100009511				1.2801	0.837252	1.74409	1.01392		0.589829	0.155506	0.0233988	0.557365		0.725266	0.370087	0.0423501	0.998726
TAG49:1-FA14:0	TAG		TAG Ester	54233	DMS-MS	100010381				1.22406	0.67495	1.73966	1.06854		0.649711	0.0354142	0.00612433	0.710033		0.764135	0.139956	0.0139963	0.998726
TAG49:1-FA15:0	TAG		TAG Ester	53364	DMS-MS	100009512				1.29624	0.841906	1.77024	1.02905		0.190168	0.375394	0.00132509	0.60949		0.434601	0.612129	0.00432927	0.998726
TAG49:1-FA16:0	TAG		TAG Ester	53876	DMS-MS	100010024				1.36016	0.851287	1.88661	1.07394		0.139254	0.479722	0.00117502	0.684624		0.375654	0.707082	0.00392523	0.998726
TAG49:1-FA16:1	TAG		TAG Ester	53545	DMS-MS	100009693				1.56566	0.855437	2.26981	1.25565		0.0824356	0.497737	0.000463246	0.830911		0.310865	0.720698	0.00218353	0.998726
TAG49:1-FA17:0	TAG		TAG Ester	54045	DMS-MS	100010193				1.35744	0.744583	1.94614	1.1452		0.322701	0.129751	0.00369054	0.777461		0.532966	0.339544	0.0092776	0.998726
TAG49:1-FA18:1	TAG		TAG Ester	53365	DMS-MS	100009513				1.27344	0.848674	1.7249	0.999368		0.200996	0.41796	0.00202113	0.605859		0.444746	0.64992	0.00601684	0.998726
TAG49:2-FA14:0	TAG		TAG Ester	54046	DMS-MS	100010194				1.20374	0.686437	1.71557	0.980981		0.490872	0.0504806	0.00193362	0.648397		0.658132	0.178457	0.00583309	0.998726
TAG49:2-FA15:0	TAG		TAG Ester	53877	DMS-MS	100010025				1.26408	0.864174	1.69593	0.986162		0.170454	0.414652	0.000792765	0.519098		0.411363	0.646999	0.00301508	0.998726
TAG49:2-FA16:0	TAG		TAG Ester	54234	DMS-MS	100010382				1.29996	0.840241	1.76845	1.06211		0.164012	0.359333	0.00105889	0.696464		0.401594	0.595598	0.00367163	0.998726
TAG49:2-FA16:1	TAG		TAG Ester	53546	DMS-MS	100009694				1.48587	0.945525	2.08215	1.07299		0.0510065	0.818337	0.000203536	0.636711		0.278759	0.924587	0.00141353	0.998726
TAG49:2-FA17:0	TAG		TAG Ester	53366	DMS-MS	100009514				1.20066	0.686458	1.67781	1.07163		0.57599	0.0466624	0.00962991	0.789221		0.718004	0.169596	0.0204598	0.998726
TAG49:2-FA18:1	TAG		TAG Ester	54406	DMS-MS	100010554				1.30723	0.869761	1.78085	0.999671		0.115376	0.474611	0.000588519	0.647023		0.358355	0.70219	0.00251231	0.998726
TAG49:2-FA18:2	TAG		TAG Ester	54047	DMS-MS	100010195				1.14483	0.803135	1.48853	0.981251		0.412225	0.240116	0.00807722	0.603527		0.602688	0.46632	0.0176567	0.998726
TAG49:3-FA15:0	TAG		TAG Ester	53547	DMS-MS	100009695				1.28001	0.88077	1.70713	1.01424		0.13325	0.421701	0.000608606	0.663053		0.371588	0.6505	0.00257378	0.998726
TAG49:3-FA16:0	TAG		TAG Ester	53367	DMS-MS	100009515				1.29208	0.790488	1.78426	1.08808		0.138404	0.218383	0.000485227	0.9963		0.375654	0.436285	0.00224046	0.998726
TAG49:3-FA16:1	TAG		TAG Ester	53368	DMS-MS	100009516				1.34803	0.909535	1.82089	1.04516		0.11973	0.447261	0.000438603	0.598553		0.361848	0.673497	0.00212265	0.998726
TAG49:3-FA18:2	TAG		TAG Ester	53705	DMS-MS	100009853				1.16707	0.808383	1.53759	0.966928		0.351862	0.173483	0.00263095	0.589461		0.561331	0.38884	0.00734881	0.998726
TAG49:3-FA18:3	TAG		TAG Ester	54407	DMS-MS	100010555				1.20653	0.703362	1.69164	1.02709		0.400719	0.0744203	0.00335822	0.918521		0.598433	0.228306	0.00865866	0.998726
TAG50:0-FA14:0	TAG		TAG Ester	53706	DMS-MS	100009854				1.24144	0.775189	1.69804	1.05448		0.516305	0.034056	0.00459408	0.871899		0.676203	0.135179	0.011087	0.998726
TAG50:0-FA16:0	TAG		TAG Ester	54235	DMS-MS	100010383				1.60493	0.83219	2.38796	1.21821		0.026443	0.59362	4.76371e-05	0.833388		0.232339	0.78969	0.00104515	0.998726
TAG50:0-FA18:0	TAG		TAG Ester	53878	DMS-MS	100010026				1.52837	0.770123	2.27584	1.20994		0.0931939	0.242799	0.00022711	0.855311		0.338717	0.467517	0.00146514	0.998726
TAG50:1-FA14:0	TAG		TAG Ester	54048	DMS-MS	100010196				1.30276	0.703525	1.87661	1.10041		0.215392	0.0588485	0.000128824	0.934549		0.453897	0.196304	0.00118965	0.998726
TAG50:1-FA16:0	TAG		TAG Ester	53879	DMS-MS	100010027				1.56507	0.926942	2.23868	1.16681		0.00795981	0.860033	1.3189e-05	0.871296		0.153269	0.948027	0.000459078	0.998726
TAG50:1-FA16:1	TAG		TAG Ester	54236	DMS-MS	100010384				1.76771	0.973172	2.59607	1.30213		0.00413269	0.750843	8.93257e-06	0.865749		0.153222	0.885936	0.00044911	0.998726
TAG50:1-FA18:0	TAG		TAG Ester	54237	DMS-MS	100010385				1.48815	0.785688	2.1687	1.22803		0.0701025	0.230199	7.8511e-05	0.791296		0.289684	0.451859	0.00111402	0.998726
TAG50:1-FA18:1	TAG		TAG Ester	53880	DMS-MS	100010028				1.54153	0.915103	2.20264	1.15104		0.0104753	0.975258	1.78092e-05	0.893107		0.166319	0.99281	0.000547873	0.998726
TAG50:1-FA20:1	TAG		TAG Ester	53548	DMS-MS	100009696				1.45509	0.55287	2.20843	1.47388		0.527395	0.00342181	0.00142751	0.934868		0.684781	0.026696	0.00464712	0.998726
TAG50:2-FA14:0	TAG		TAG Ester	53549	DMS-MS	100009697				1.27658	0.73912	1.81493	1.02589		0.123366	0.122843	6.08066e-05	0.966416		0.363815	0.328914	0.00111402	0.998726
TAG50:2-FA14:1	TAG		TAG Ester	53369	DMS-MS	100009517				1.29085	0.785482	1.8027	1.03869		0.176754	0.127456	0.000188406	0.879381		0.421385	0.335314	0.00136505	0.998726
TAG50:2-FA16:0	TAG		TAG Ester	54586	DMS-MS	100010734				1.58619	0.990675	2.23372	1.15927		0.00494259	0.742881	7.17793e-06	0.983939		0.153222	0.881137	0.00044911	0.998726
TAG50:2-FA16:1	TAG		TAG Ester	53881	DMS-MS	100010029				1.71818	1.03605	2.48416	1.15824		0.00326269	0.533429	7.13833e-06	0.930015		0.153222	0.752044	0.00044911	0.998726
TAG50:2-FA18:0	TAG		TAG Ester	54049	DMS-MS	100010197				1.28265	0.685524	1.84638	1.1047		0.259301	0.0364161	0.000163599	0.920363		0.483512	0.141445	0.00127636	0.998726
TAG50:2-FA18:1	TAG		TAG Ester	53550	DMS-MS	100009698				1.4609	0.895719	2.06733	1.07949		0.0175895	0.677385	1.28635e-05	0.989901		0.192733	0.834059	0.000459078	0.998726
TAG50:2-FA18:2	TAG		TAG Ester	53882	DMS-MS	100010030				1.45683	0.916799	2.01335	1.1594		0.0193545	0.837913	4.85043e-05	0.824671		0.200079	0.935032	0.00104515	0.998726
TAG50:2-FA20:2	TAG		TAG Ester	54238	DMS-MS	100010386				1.42914	0.563354	2.27562	1.08596		0.464865	0.0081898	0.0017368	0.931087		0.644261	0.0490846	0.00534627	0.998726
TAG50:3-FA14:0	TAG		TAG Ester	53707	DMS-MS	100009855				1.20723	0.729728	1.66188	1.05364		0.256737	0.0735377	0.000349877	0.992398		0.483121	0.228306	0.0018736	0.998726
TAG50:3-FA14:1	TAG		TAG Ester	54587	DMS-MS	100010735				1.27596	0.814864	1.78295	0.929028		0.0976439	0.257019	7.00056e-05	0.637225		0.340223	0.484965	0.00111402	0.998726
TAG50:3-FA16:0	TAG		TAG Ester	54050	DMS-MS	100010198				1.60403	1.00378	2.25605	1.17564		0.00447976	0.805371	7.84265e-06	0.843318		0.153222	0.920279	0.00044911	0.998726
TAG50:3-FA16:1	TAG		TAG Ester	53885	DMS-MS	100010033				1.64325	1.0624	2.31118	1.12061		0.00558792	0.72373	1.14339e-05	0.866985		0.153222	0.869859	0.000459078	0.998726
TAG50:3-FA18:0	TAG		TAG Ester	53708	DMS-MS	100009856				1.31089	0.666101	1.93277	1.08025		0.226977	0.0244247	0.000107751	0.731293		0.463689	0.105848	0.00116048	0.998726
TAG50:3-FA18:1	TAG		TAG Ester	54409	DMS-MS	100010557				1.28749	0.779578	1.79945	1.0412		0.125965	0.132134	6.96994e-05	0.905759		0.366832	0.339544	0.00111402	0.998726
TAG50:3-FA18:2	TAG		TAG Ester	53886	DMS-MS	100010034				1.3611	0.882149	1.8564	1.09227		0.0503585	0.422531	7.43385e-05	0.980537		0.278759	0.6505	0.00111402	0.998726
TAG50:3-FA18:3	TAG		TAG Ester	54051	DMS-MS	100010199				1.55189	0.784359	2.31977	1.19664		0.021755	0.407246	2.45236e-05	0.449374		0.208168	0.638748	0.00065276	0.998726
TAG50:3-FA20:3	TAG		TAG Ester	54588	DMS-MS	100010736				1.33917	0.55674	2.11204	1.00597		0.487168	0.0258776	0.00275497	0.78948		0.657337	0.111483	0.00760136	0.998726
TAG50:4-FA14:0	TAG		TAG Ester	54589	DMS-MS	100010737				1.20935	0.668552	1.70631	1.08786		0.367017	0.039547	0.00102138	0.772939		0.574	0.151653	0.00356892	0.998726
TAG50:4-FA14:1	TAG		TAG Ester	53887	DMS-MS	100010035				1.17176	0.777456	1.58871	0.923609		0.264212	0.108333	0.000636185	0.602707		0.48713	0.299267	0.00262496	0.998726
TAG50:4-FA16:0	TAG		TAG Ester	53371	DMS-MS	100009519				1.66696	0.879419	2.46028	1.28661		0.00867159	0.567028	6.03692e-06	0.476009		0.160159	0.776339	0.00044911	0.998726
TAG50:4-FA16:1	TAG		TAG Ester	54052	DMS-MS	100010200				1.63826	1.0339	2.32693	1.11289		0.00753405	0.978604	7.21001e-06	0.977101		0.153269	0.992832	0.00044911	0.998726
TAG50:4-FA18:1	TAG		TAG Ester	53888	DMS-MS	100010036				1.29577	0.683134	1.89628	1.04845		0.151919	0.0587966	7.15409e-05	0.761437		0.390848	0.196304	0.00111402	0.998726
TAG50:4-FA18:2	TAG		TAG Ester	54053	DMS-MS	100010201				1.19817	0.756864	1.62442	1.03852		0.372705	0.0868875	0.00186477	0.871515		0.576578	0.256174	0.00566314	0.998726
TAG50:4-FA18:3	TAG		TAG Ester	53552	DMS-MS	100009700				1.46266	0.750765	2.16667	1.15713		0.0529817	0.169367	3.22409e-05	0.503028		0.278759	0.38605	0.000822498	0.998726
TAG50:4-FA20:3	TAG		TAG Ester	54239	DMS-MS	100010387				1.33584	0.586188	2.06528	1.04892		0.483622	0.0103729	0.00101982	0.998175		0.655206	0.0579476	0.00356892	0.998726
TAG50:4-FA20:4	TAG		TAG Ester	54054	DMS-MS	100010202				1.36038	0.534282	2.05899	1.35177		0.309833	0.0299202	0.00169769	0.612617		0.525091	0.120883	0.00527977	0.998726
TAG50:5-FA14:0	TAG		TAG Ester	54240	DMS-MS	100010388				1.36622	0.597147	2.06116	1.22794		0.313084	0.0241426	0.000708157	0.410057		0.527637	0.105813	0.00282919	0.998726
TAG50:5-FA14:1	TAG		TAG Ester	53889	DMS-MS	100010037				1.18519	0.747414	1.62908	0.965281		0.275586	0.0671235	0.000638113	0.930665		0.500813	0.210926	0.00262496	0.998726
TAG50:5-FA16:0	TAG		TAG Ester	54410	DMS-MS	100010558				1.53836	0.749626	2.16054	1.66119		0.0419533	0.148756	4.01855e-05	0.274855		0.268228	0.361042	0.00095705	0.998726
TAG50:5-FA16:1	TAG		TAG Ester	53890	DMS-MS	100010038				1.67491	0.905891	2.45749	1.28034		0.0172425	0.461408	7.65294e-06	0.602419		0.192733	0.686799	0.00044911	0.998726
TAG50:5-FA18:1	TAG		TAG Ester	53553	DMS-MS	100009701				1.30769	0.673154	1.85688	1.26427		0.162452	0.0220636	6.79678e-05	0.404044		0.400597	0.0993411	0.00111402	0.998726
TAG50:5-FA18:2	TAG		TAG Ester	53372	DMS-MS	100009520				1.27171	0.64601	1.86032	1.09135		0.377896	0.0273063	0.00128275	0.683544		0.578673	0.115086	0.00422142	0.998726
TAG50:5-FA18:3	TAG		TAG Ester	54411	DMS-MS	100010559				1.38172	0.662771	2.07753	1.11754		0.211976	0.0496806	0.00032653	0.569475		0.451385	0.176738	0.00181294	0.998726
TAG50:5-FA20:4	TAG		TAG Ester	54590	DMS-MS	100010738				1.39023	0.551709	2.05648	1.5068		0.299443	0.0148677	0.000584157	0.40633		0.518157	0.0722034	0.00250551	0.998726
TAG50:5-FA20:5	TAG		TAG Ester	54241	DMS-MS	100010389				1.44925	0.668437	1.95619	1.88942		0.30688	0.0524637	0.0037573	0.283984		0.524013	0.18403	0.00940095	0.998726
TAG50:6-FA20:4	TAG		TAG Ester	54055	DMS-MS	100010203				1.35151	0.594302	1.92484	1.53951		0.304999	0.00556528	0.000815347	0.183013		0.522181	0.0362343	0.00303658	0.998726
TAG51:0-FA16:0	TAG		TAG Ester	54242	DMS-MS	100010390				1.31999	0.746907	1.8382	1.21588		0.312943	0.0734715	0.00172642	0.93436		0.527637	0.228306	0.00533245	0.998726
TAG51:0-FA17:0	TAG		TAG Ester	53709	DMS-MS	100009857				1.34932	0.855163	1.83195	1.15491		0.162278	0.364431	0.00174881	0.95364		0.400597	0.599655	0.00536498	0.998726
TAG51:0-FA18:0	TAG		TAG Ester	53554	DMS-MS	100009702				1.32341	0.841703	1.81412	1.07475		0.321278	0.195774	0.0038378	0.899122		0.532966	0.409181	0.00956808	0.998726
TAG51:1-FA15:0	TAG		TAG Ester	53373	DMS-MS	100009521				1.23876	0.875772	1.60626	1.05805		0.140393	0.413401	0.000814726	0.894765		0.375654	0.646163	0.00303658	0.998726
TAG51:1-FA16:0	TAG		TAG Ester	53710	DMS-MS	100009858				1.36243	0.857034	1.86838	1.12752		0.0659943	0.620016	0.000354742	0.984798		0.289684	0.811129	0.0018824	0.998726
TAG51:1-FA17:0	TAG		TAG Ester	54412	DMS-MS	100010560				1.35101	0.886192	1.81715	1.13264		0.0585371	0.726181	0.000485007	0.993928		0.284818	0.870455	0.00224046	0.998726
TAG51:1-FA18:0	TAG		TAG Ester	54591	DMS-MS	100010739				1.26163	0.859536	1.67728	1.03643		0.189518	0.374111	0.00153194	0.809702		0.434601	0.611138	0.004918	0.998726
TAG51:1-FA18:1	TAG		TAG Ester	53891	DMS-MS	100010039				1.30222	0.885984	1.73883	1.05055		0.0747716	0.651784	0.000346119	0.856423		0.29544	0.826141	0.00186451	0.998726
TAG51:2-FA15:0	TAG		TAG Ester	54243	DMS-MS	100010391				1.21942	0.959954	1.52412	0.967433		0.0671795	0.992869	0.000624579	0.653091		0.289684	0.997012	0.00259286	0.998726
TAG51:2-FA16:0	TAG		TAG Ester	53374	DMS-MS	100009522				1.32325	0.946395	1.737	1.04146		0.0261149	0.978113	0.000118286	0.914405		0.232339	0.992832	0.0011761	0.998726
TAG51:2-FA16:1	TAG		TAG Ester	53375	DMS-MS	100009523				1.4362	0.928467	1.97039	1.12452		0.0326831	0.804524	9.23219e-05	0.899148		0.257183	0.920279	0.00111402	0.998726
TAG51:2-FA17:0	TAG		TAG Ester	54056	DMS-MS	100010204				1.29907	0.902667	1.70735	1.0814		0.0631112	0.697371	0.000378483	0.870103		0.289684	0.848377	0.00193518	0.998726
TAG51:2-FA18:0	TAG		TAG Ester	54592	DMS-MS	100010740				1.10758	0.879056	1.33279	1.0118		0.220009	0.208137	0.00201199	0.93894		0.458109	0.424244	0.00600941	0.998726
TAG51:2-FA18:1	TAG		TAG Ester	53555	DMS-MS	100009703				1.26899	0.970801	1.61585	0.989066		0.0354551	0.866084	0.000182558	0.721842		0.257183	0.948942	0.00136505	0.998726
TAG51:2-FA18:2	TAG		TAG Ester	54413	DMS-MS	100010561				1.18	0.845057	1.51654	1.02078		0.183922	0.402893	0.00149313	0.798152		0.427891	0.634323	0.004826	0.998726
TAG51:3-FA15:0	TAG		TAG Ester	54593	DMS-MS	100010741				1.13997	0.95239	1.35751	0.965837		0.211122	0.811244	0.00609291	0.589749		0.450626	0.92142	0.0139597	0.998726
TAG51:3-FA16:0	TAG		TAG Ester	53711	DMS-MS	100009859				1.03304	0.9954	1.07349	1.00741		0.0673661	0.885355	0.00197089	0.823522		0.289684	0.951494	0.00592576	0.998726
TAG51:3-FA16:1	TAG		TAG Ester	53376	DMS-MS	100009524				1.37445	0.974967	1.83394	1.01471		0.0377756	0.931508	8.99241e-05	0.678773		0.260969	0.967869	0.00111402	0.998726
TAG51:3-FA17:0	TAG		TAG Ester	53377	DMS-MS	100009525				1.24119	0.905327	1.59046	1.047		0.0816578	0.548864	0.00071349	0.936913		0.310865	0.761762	0.00282919	0.998726
TAG51:3-FA18:1	TAG		TAG Ester	53378	DMS-MS	100009526				1.06554	0.988933	1.15697	0.986827		0.084121	0.905606	0.00129031	0.750014		0.314501	0.961668	0.00423089	0.998726
TAG51:3-FA18:2	TAG		TAG Ester	54244	DMS-MS	100010392				1.17584	0.957889	1.42754	0.976585		0.126871	0.879581	0.00167334	0.63534		0.366832	0.948942	0.00525823	0.998726
TAG51:3-FA18:3	TAG		TAG Ester	53712	DMS-MS	100009860				1.26995	0.767118	1.75757	1.08231		0.129795	0.221784	0.00045508	0.714117		0.370071	0.441131	0.00217909	0.998726
TAG51:4-FA15:0	TAG		TAG Ester	53556	DMS-MS	100009704				1.11973	0.878463	1.36369	1.0005		0.35225	0.403023	0.0119209	0.86729		0.561331	0.634323	0.024575	0.998726
TAG51:4-FA16:0	TAG		TAG Ester	54414	DMS-MS	100010562				1.05871	0.979443	1.13051	1.04397		0.0176761	0.391149	9.56499e-05	0.359127		0.192733	0.632125	0.00112913	0.998726
TAG51:4-FA16:1	TAG		TAG Ester	54245	DMS-MS	100010393				1.319	0.974192	1.70764	1.03176		0.0481822	0.775731	0.000120059	0.7598		0.278759	0.907965	0.0011761	0.998726
TAG51:4-FA18:1	TAG		TAG Ester	54415	DMS-MS	100010563				1.0501	0.924412	1.16713	1.01741		0.291713	0.101082	0.0058748	0.901248		0.510639	0.28677	0.013563	0.998726
TAG51:4-FA18:2	TAG		TAG Ester	53557	DMS-MS	100009705				1.10098	0.911088	1.29883	0.990088		0.507262	0.440748	0.0319773	0.625562		0.670178	0.667915	0.0542954	0.998726
TAG51:4-FA18:3	TAG		TAG Ester	54057	DMS-MS	100010205				1.22164	0.812059	1.63913	1.00949		0.12909	0.315166	0.000617588	0.807812		0.369705	0.548509	0.00258758	0.998726
TAG51:4-FA20:4	TAG		TAG Ester	53713	DMS-MS	100009861				1.09842	0.833626	1.33221	1.0668		0.327801	0.154401	0.0162939	0.732512		0.535715	0.368688	0.0313078	0.998726
TAG51:5-FA18:2	TAG		TAG Ester	54058	DMS-MS	100010206				1.10766	0.792172	1.40018	1.02919		0.467106	0.186614	0.0188728	0.852756		0.645391	0.395517	0.0349997	0.998726
TAG51:5-FA18:3	TAG		TAG Ester	54416	DMS-MS	100010564				1.18061	0.777666	1.57323	1.02482		0.336702	0.149204	0.00567898	0.757376		0.545738	0.361042	0.0132803	0.998726
TAG52:0-FA16:0	TAG		TAG Ester	53714	DMS-MS	100009862				1.4211	0.820298	1.99379	1.22594		0.041577	0.404066	6.75532e-05	0.584687		0.268228	0.63486	0.00111402	0.998726
TAG52:0-FA18:0	TAG		TAG Ester	53892	DMS-MS	100010040				1.41631	0.801961	2.00996	1.19329		0.0497902	0.397603	8.42008e-05	0.571778		0.278759	0.634323	0.00111402	0.998726
TAG52:0-FA20:0	TAG		TAG Ester	54059	DMS-MS	100010207				1.24954	0.851868	1.63355	1.10595		0.362538	0.141282	0.0044064	0.756133		0.572207	0.353607	0.0107199	0.998726
TAG52:1-FA16:0	TAG		TAG Ester	54417	DMS-MS	100010565				1.45887	0.949247	1.97951	1.1915		0.00393985	0.675307	6.08221e-06	0.538363		0.153222	0.834059	0.00044911	0.998726
TAG52:1-FA16:1	TAG		TAG Ester	53379	DMS-MS	100009527				1.39952	0.938986	1.84664	1.22616		0.00538087	0.700404	1.92399e-06	0.565037		0.153222	0.850827	0.00044911	0.998726
TAG52:1-FA18:0	TAG		TAG Ester	53715	DMS-MS	100009863				1.42251	0.873497	1.96624	1.18456		0.0122319	0.892607	1.65016e-05	0.575656		0.170943	0.955988	0.000533356	0.998726
TAG52:1-FA18:1	TAG		TAG Ester	53558	DMS-MS	100009706				1.41209	0.960536	1.89067	1.12468		0.0046133	0.613874	8.69445e-06	0.659792		0.153222	0.806322	0.00044911	0.998726
TAG52:1-FA20:0	TAG		TAG Ester	53893	DMS-MS	100010041				1.27337	0.953218	1.5714	1.1903		0.315034	0.205483	0.00313768	0.891772		0.528953	0.420729	0.00827872	0.998726
TAG52:1-FA20:1	TAG		TAG Ester	53559	DMS-MS	100009707				1.49055	0.721294	2.157	1.43604		0.105343	0.0962135	0.000199447	0.915073		0.349013	0.276423	0.00141015	0.998726
TAG52:2-FA14:0	TAG		TAG Ester	53716	DMS-MS	100009864				1.25023	0.584156	1.77808	1.34681		0.530168	0.00379908	0.000542162	0.978953		0.686411	0.0279526	0.00240072	0.998726
TAG52:2-FA16:0	TAG		TAG Ester	53717	DMS-MS	100009865				1.38989	1.06091	1.76695	1.09752		0.00151934	0.258469	4.50944e-06	0.68652		0.153222	0.484965	0.00044911	0.998726
TAG52:2-FA16:1	TAG		TAG Ester	53560	DMS-MS	100009708				1.51324	0.999829	2.06522	1.16357		0.00216496	0.659908	1.02185e-06	0.729852		0.153222	0.830109	0.00044911	0.998726
TAG52:2-FA18:0	TAG		TAG Ester	53380	DMS-MS	100009528				1.39481	0.899399	1.87846	1.20053		0.010786	0.803399	7.3475e-06	0.592998		0.168299	0.920279	0.00044911	0.998726
TAG52:2-FA18:1	TAG		TAG Ester	53894	DMS-MS	100010042				1.3335	1.06077	1.6499	1.08001		0.0020011	0.261963	6.3234e-06	0.727995		0.153222	0.484965	0.00044911	0.998726
TAG52:2-FA18:2	TAG		TAG Ester	53895	DMS-MS	100010043				1.34189	0.971383	1.71517	1.16278		0.0117068	0.847421	3.6516e-05	0.641238		0.170943	0.942158	0.000893161	0.998726
TAG52:2-FA20:0	TAG		TAG Ester	54060	DMS-MS	100010208				1.24922	0.978234	1.53457	1.08215		0.0426794	0.697451	9.83365e-05	0.98653		0.268228	0.848377	0.0011336	0.998726
TAG52:2-FA20:1	TAG		TAG Ester	53718	DMS-MS	100009866				1.48979	0.716955	2.14431	1.47894		0.139692	0.0626579	0.000151453	0.97804		0.375654	0.203105	0.00126912	0.998726
TAG52:2-FA20:2	TAG		TAG Ester	54418	DMS-MS	100010566				1.48929	0.744262	2.27079	1.0388		0.0989431	0.214312	0.000371058	0.805969		0.340223	0.431965	0.00191539	0.998726
TAG52:3-FA14:0	TAG		TAG Ester	54061	DMS-MS	100010209				1.2179	0.616377	1.78496	1.041		0.485621	0.00949373	0.000411705	0.707656		0.656931	0.0557911	0.00206499	0.998726
TAG52:3-FA16:0	TAG		TAG Ester	53381	DMS-MS	100009529				1.3325	1.07162	1.62724	1.11315		0.00603015	0.398389	5.38639e-05	0.704696		0.153222	0.634323	0.00109023	0.998726
TAG52:3-FA16:1	TAG		TAG Ester	53896	DMS-MS	100010044				1.45111	1.0408	1.9431	1.02298		0.00426811	0.49187	8.70067e-06	0.962093		0.153222	0.716815	0.00044911	0.998726
TAG52:3-FA18:0	TAG		TAG Ester	54246	DMS-MS	100010394				1.43299	0.884102	1.97626	1.19608		0.00819968	0.663678	2.17935e-06	0.478241		0.154598	0.830746	0.00044911	0.998726
TAG52:3-FA18:1	TAG		TAG Ester	54594	DMS-MS	100010742				1.33135	1.05108	1.65405	1.07792		0.00582587	0.490735	2.04529e-05	0.895126		0.153222	0.716314	0.000578434	0.998726
TAG52:3-FA18:2	TAG		TAG Ester	54247	DMS-MS	100010395				1.32018	1.0627	1.6099	1.10712		0.00762554	0.43986	6.99092e-05	0.750894		0.153269	0.667909	0.00111402	0.998726
TAG52:3-FA18:3	TAG		TAG Ester	53897	DMS-MS	100010045				1.4359	0.857161	1.99877	1.21516		0.00992438	0.683454	1.03619e-05	0.236619		0.163301	0.839248	0.000459078	0.998726
TAG52:3-FA20:0	TAG		TAG Ester	53561	DMS-MS	100009709				1.31488	1.02182	1.63523	1.09989		0.0144868	0.674399	0.000112036	0.848592		0.190002	0.834059	0.00117389	0.998726
TAG52:3-FA20:1	TAG		TAG Ester	53562	DMS-MS	100009710				1.34304	0.766245	1.79806	1.43278		0.131414	0.0791983	0.000123699	0.955216		0.370342	0.237955	0.0011784	0.998726
TAG52:3-FA20:2	TAG		TAG Ester	54248	DMS-MS	100010396				1.4018	0.78506	2.05711	1.00442		0.105815	0.16813	0.000224701	0.738505		0.349013	0.385208	0.00146514	0.998726
TAG52:3-FA20:3	TAG		TAG Ester	54595	DMS-MS	100010743				1.42443	0.761098	2.13547	0.978832		0.105842	0.346971	0.000554553	0.725816		0.349013	0.582547	0.00241284	0.998726
TAG52:3-FA22:1	TAG		TAG Ester	53719	DMS-MS	100009867				1.35976	1.02204	1.72136	1.13409		0.00695837	0.651498	1.92202e-05	0.729651		0.153269	0.826141	0.000561106	0.998726
TAG52:4-FA14:0	TAG		TAG Ester	54596	DMS-MS	100010744				1.23545	0.623141	1.83681	0.984842		0.386345	0.0183777	0.000372495	0.821442		0.587634	0.0852913	0.00191539	0.998726
TAG52:4-FA16:0	TAG		TAG Ester	54249	DMS-MS	100010397				1.35267	1.00525	1.70867	1.16726		0.0255645	0.879116	0.00039218	0.501018		0.232339	0.948942	0.00199395	0.998726
TAG52:4-FA16:1	TAG		TAG Ester	54062	DMS-MS	100010210				1.39108	1.0491	1.78595	1.07866		0.0194523	0.718212	0.0001591	0.980963		0.200079	0.865489	0.00127636	0.998726
TAG52:4-FA18:0	TAG		TAG Ester	53382	DMS-MS	100009530				1.41586	0.812429	1.97087	1.27892		0.0208751	0.240984	4.98934e-06	0.280155		0.207604	0.467003	0.00044911	0.998726
TAG52:4-FA18:1	TAG		TAG Ester	53898	DMS-MS	100010046				1.42377	0.986226	1.89561	1.12156		0.00761847	0.856701	1.23347e-05	0.654348		0.153269	0.94738	0.000459078	0.998726
TAG52:4-FA18:2	TAG		TAG Ester	54597	DMS-MS	100010745				1.30211	1.03755	1.58686	1.12096		0.0617302	0.855926	0.00216243	0.8448		0.289684	0.94738	0.0063539	0.998726
TAG52:4-FA18:3	TAG		TAG Ester	54419	DMS-MS	100010567				1.41163	0.909228	1.91585	1.17441		0.00986191	0.8946	2.18645e-05	0.281209		0.163301	0.956216	0.000599618	0.998726
TAG52:4-FA20:0	TAG		TAG Ester	53383	DMS-MS	100009531				1.33739	1.00516	1.67446	1.1699		0.0347617	0.908537	0.000793379	0.541027		0.257183	0.961668	0.00301508	0.998726
TAG52:4-FA20:2	TAG		TAG Ester	53899	DMS-MS	100010047				1.22306	0.811629	1.64998	0.987876		0.189877	0.0650962	0.000544565	0.679263		0.434601	0.205986	0.00240072	0.998726
TAG52:4-FA20:3	TAG		TAG Ester	53900	DMS-MS	100010048				1.36571	0.775722	2.01267	0.926874		0.169655	0.220701	0.000694948	0.659824		0.411028	0.439943	0.00280771	0.998726
TAG52:4-FA20:4	TAG		TAG Ester	53563	DMS-MS	100009711				1.48515	0.812704	2.13424	1.24307		0.0346589	0.64691	0.000189331	0.643802		0.257183	0.824582	0.00136505	0.998726
TAG52:4-FA22:1	TAG		TAG Ester	54598	DMS-MS	100010746				1.3891	1.00049	1.79848	1.14903		0.00686869	0.832489	1.61964e-05	0.519489		0.153269	0.932428	0.000533356	0.998726
TAG52:4-FA22:4	TAG		TAG Ester	53384	DMS-MS	100009532				1.45571	0.729451	2.16982	1.15602		0.0820675	0.149052	0.000186138	0.738842		0.310865	0.361042	0.00136505	0.998726
TAG52:5-FA14:0	TAG		TAG Ester	53901	DMS-MS	100010049				1.25993	0.641506	1.80477	1.18956		0.337091	0.0269198	0.000435863	0.900388		0.545738	0.114917	0.00212265	0.998726
TAG52:5-FA16:0	TAG		TAG Ester	54250	DMS-MS	100010398				1.45127	0.871192	2.00213	1.26897		0.0357219	0.579501	0.000269234	0.204446		0.257183	0.782257	0.00161362	0.998726
TAG52:5-FA16:1	TAG		TAG Ester	54063	DMS-MS	100010211				1.41136	0.992997	1.85252	1.15163		0.0370995	0.877225	0.000290305	0.699996		0.258834	0.948942	0.00168632	0.998726
TAG52:5-FA18:1	TAG		TAG Ester	54420	DMS-MS	100010568				1.45335	0.888289	2.00727	1.22516		0.0159798	0.549647	1.11364e-05	0.373034		0.192733	0.761762	0.000459078	0.998726
TAG52:5-FA18:2	TAG		TAG Ester	54251	DMS-MS	100010399				1.39245	0.963054	1.8256	1.18329		0.0571634	0.807712	0.00085158	0.608006		0.282647	0.92142	0.00313135	0.998726
TAG52:5-FA18:3	TAG		TAG Ester	53720	DMS-MS	100009868				1.42519	0.884709	1.96255	1.18487		0.0363975	0.605753	0.000212027	0.350382		0.257659	0.796811	0.00143134	0.998726
TAG52:5-FA20:3	TAG		TAG Ester	53902	DMS-MS	100010050				1.19606	0.709796	1.69789	0.926137		0.409514	0.0632878	0.00231824	0.731107		0.602215	0.203105	0.00672438	0.998726
TAG52:5-FA20:4	TAG		TAG Ester	53721	DMS-MS	100009869				1.43332	0.78254	2.04456	1.24856		0.0791518	0.328666	0.000362879	0.705319		0.304818	0.563338	0.00189067	0.998726
TAG52:5-FA20:5	TAG		TAG Ester	53722	DMS-MS	100009870				1.63301	0.971572	2.08089	1.95195		0.0412252	0.821438	0.00204619	0.242124		0.268228	0.925193	0.00607147	0.998726
TAG52:5-FA22:5	TAG		TAG Ester	53385	DMS-MS	100009533				1.46524	0.765118	2.09339	1.35249		0.0709696	0.165214	0.000161507	0.416903		0.290622	0.381631	0.00127636	0.998726
TAG52:6-FA14:0	TAG		TAG Ester	54421	DMS-MS	100010569				1.38437	0.714784	1.87383	1.60185		0.223182	0.0869009	0.00178697	0.399589		0.461141	0.256174	0.00546355	0.998726
TAG52:6-FA16:0	TAG		TAG Ester	54599	DMS-MS	100010747				1.85163	0.757448	2.8828	1.53081		0.0552938	0.181138	0.000262588	0.14522		0.282087	0.395499	0.00158428	0.998726
TAG52:6-FA16:1	TAG		TAG Ester	53386	DMS-MS	100009534				1.49855	0.909994	2.04874	1.33906		0.0422157	0.53304	0.000216679	0.305053		0.268228	0.752044	0.00143134	0.998726
TAG52:6-FA18:1	TAG		TAG Ester	54422	DMS-MS	100010570				1.39952	0.78407	1.85641	1.57896		0.108373	0.127116	0.000302451	0.316955		0.351534	0.335314	0.00171074	0.998726
TAG52:6-FA18:2	TAG		TAG Ester	53387	DMS-MS	100009535				1.40554	0.845391	1.92844	1.25589		0.0970082	0.330572	0.00062119	0.392142		0.340223	0.563681	0.00259068	0.998726
TAG52:6-FA18:3	TAG		TAG Ester	54064	DMS-MS	100010212				1.80695	0.824699	2.83894	1.20822		0.0526539	0.416527	0.000427083	0.298472		0.278759	0.648808	0.00211208	0.998726
TAG52:6-FA20:4	TAG		TAG Ester	54065	DMS-MS	100010213				1.22974	0.72095	1.68646	1.14713		0.254497	0.107574	0.00127023	0.75831		0.483121	0.299267	0.00419548	0.998726
TAG52:6-FA20:5	TAG		TAG Ester	53723	DMS-MS	100009871				1.55608	0.912943	1.93917	2.01937		0.141217	0.498394	0.008868	0.293979		0.375654	0.720698	0.019154	0.998726
TAG52:6-FA22:6	TAG		TAG Ester	54252	DMS-MS	100010400				1.55188	0.757276	2.08559	1.94773		0.255438	0.143229	0.00832451	0.372983		0.483121	0.35513	0.0181534	0.998726
TAG52:7-FA16:0	TAG		TAG Ester	53564	DMS-MS	100009712				1.31466	0.747659	1.82703	1.21265		0.328533	0.0632014	0.0016594	0.955328		0.535715	0.203105	0.00523262	0.998726
TAG52:7-FA18:1	TAG		TAG Ester	54423	DMS-MS	100010571				1.30661	0.831688	1.73504	1.22331		0.0681995	0.250477	0.000114146	0.548826		0.289684	0.476222	0.00117389	0.998726
TAG52:7-FA20:5	TAG		TAG Ester	54066	DMS-MS	100010214				1.39381	0.766715	1.71511	1.99824		0.450873	0.156877	0.0506508	0.284975		0.634588	0.370688	0.0802785	0.998726
TAG52:7-FA22:6	TAG		TAG Ester	54600	DMS-MS	100010748				1.4566	0.709221	1.91342	1.96094		0.343717	0.0663058	0.0120756	0.218449		0.552511	0.209083	0.0247249	0.998726
TAG52:8-FA16:1	TAG		TAG Ester	53388	DMS-MS	100009536				1.43824	0.843245	1.97283	1.34019		0.0852289	0.259357	0.000229889	0.947984		0.316115	0.484965	0.00146514	0.998726
TAG52:8-FA18:2	TAG		TAG Ester	53724	DMS-MS	100009872				1.23414	0.818674	1.59039	1.21552		0.133443	0.157571	0.000582563	0.595942		0.371588	0.371182	0.00250551	0.998726
TAG53:0-FA16:0	TAG		TAG Ester	54601	DMS-MS	100010749				1.48133	0.990537	1.83939	1.6428		0.0602016	0.71262	0.00255244	0.224359		0.288267	0.862194	0.00724125	0.998726
TAG53:1-FA16:0	TAG		TAG Ester	54602	DMS-MS	100010750				1.20218	0.612637	1.67455	1.27258		0.470907	0.00605652	0.00118048	0.689283		0.649651	0.0388734	0.00392771	0.998726
TAG53:1-FA17:0	TAG		TAG Ester	53725	DMS-MS	100009873				1.28328	0.930892	1.62952	1.13864		0.0543147	0.813898	0.000489686	0.753795		0.281122	0.922992	0.00224709	0.998726
TAG53:1-FA18:0	TAG		TAG Ester	54424	DMS-MS	100010572				1.25732	0.85223	1.64544	1.11996		0.136037	0.385523	0.000881436	0.802136		0.374196	0.625265	0.0031908	0.998726
TAG53:1-FA18:1	TAG		TAG Ester	54603	DMS-MS	100010751				1.22254	0.834069	1.58484	1.11973		0.123416	0.321693	0.000453817	0.830057		0.363815	0.555596	0.00217909	0.998726
TAG53:2-FA16:0	TAG		TAG Ester	54253	DMS-MS	100010401				1.1323	0.666882	1.53382	1.10426		0.305231	0.0589996	0.00168239	0.888231		0.522181	0.196304	0.00526838	0.998726
TAG53:2-FA17:0	TAG		TAG Ester	54254	DMS-MS	100010402				1.22789	0.972157	1.5136	1.02224		0.0408605	0.790158	0.000682821	0.998726		0.268228	0.910946	0.00277109	0.998726
TAG53:2-FA18:0	TAG		TAG Ester	53726	DMS-MS	100009874				1.14182	0.937261	1.34329	1.05647		0.0675285	0.597362	0.000522945	0.791121		0.289684	0.791527	0.00233136	0.998726
TAG53:2-FA18:1	TAG		TAG Ester	54425	DMS-MS	100010573				1.22942	0.939733	1.54219	1.02825		0.0433152	0.994059	0.000329165	0.992168		0.268495	0.997012	0.00181643	0.998726
TAG53:2-FA18:2	TAG		TAG Ester	53727	DMS-MS	100009875				1.18715	0.775542	1.55033	1.13875		0.22926	0.116027	0.00147287	0.744437		0.46557	0.314497	0.00477758	0.998726
TAG53:3-FA16:0	TAG		TAG Ester	54255	DMS-MS	100010403				1.1241	0.694963	1.4972	1.08982		0.322724	0.0862688	0.00359493	0.848842		0.532966	0.255978	0.00908775	0.998726
TAG53:3-FA17:0	TAG		TAG Ester	54067	DMS-MS	100010215				1.14262	0.957007	1.34057	1.0209		0.163484	0.899884	0.00740875	0.897109		0.401594	0.958199	0.0163934	0.998726
TAG53:3-FA18:0	TAG		TAG Ester	53728	DMS-MS	100009876				1.00858	0.998309	1.01874	1.00415		0.208336	0.826903	0.0150793	0.71831		0.450626	0.928973	0.029411	0.998726
TAG53:3-FA18:1	TAG		TAG Ester	53389	DMS-MS	100009537				1.1074	0.979627	1.25135	1.00111		0.0596197	0.946214	0.00071902	0.923512		0.286999	0.975747	0.00282919	0.998726
TAG53:3-FA18:2	TAG		TAG Ester	53390	DMS-MS	100009538				1.14865	0.916502	1.3806	1.04207		0.152959	0.693261	0.00315985	0.978599		0.390848	0.845554	0.00831297	0.998726
TAG53:4-FA16:0	TAG		TAG Ester	53391	DMS-MS	100009539				1.27454	0.799093	1.71276	1.16393		0.108785	0.242267	0.000549114	0.75005		0.351609	0.467517	0.00240072	0.998726
TAG53:4-FA17:0	TAG		TAG Ester	54426	DMS-MS	100010574				1.11947	0.901023	1.32733	1.0496		0.297008	0.482221	0.0154456	0.89556		0.516857	0.709095	0.0299963	0.998726
TAG53:4-FA18:0	TAG		TAG Ester	53565	DMS-MS	100009713				1.01224	0.999304	1.02028	1.02061		0.124918	0.947307	0.0410797	0.085718		0.36586	0.975747	0.0671068	0.998726
TAG53:4-FA18:1	TAG		TAG Ester	53392	DMS-MS	100009540				1.01796	0.990574	1.03983	1.02148		0.175698	0.539008	0.0179431	0.358422		0.421385	0.754715	0.0335507	0.998726
TAG53:4-FA18:2	TAG		TAG Ester	54256	DMS-MS	100010404				1.1156	0.932464	1.29835	1.0322		0.26137	0.633477	0.01367	0.911845		0.485707	0.815501	0.0271897	0.998726
TAG53:4-FA18:3	TAG		TAG Ester	53729	DMS-MS	100009877				1.21446	0.813657	1.59126	1.09965		0.113417	0.344536	0.000796247	0.451673		0.357047	0.580643	0.00301508	0.998726
TAG53:4-FA20:4	TAG		TAG Ester	53903	DMS-MS	100010051				1.23485	0.847295	1.57615	1.1912		0.130036	0.520031	0.00280845	0.708115		0.370071	0.744665	0.00771138	0.998726
TAG53:5-FA18:1	TAG		TAG Ester	54427	DMS-MS	100010575				1.00832	0.996024	1.01581	1.01672		0.284317	0.667436	0.120273	0.204788		0.506434	0.831587	0.165302	0.998726
TAG53:5-FA18:2	TAG		TAG Ester	54257	DMS-MS	100010405				1.01098	0.995829	1.0197	1.02277		0.233955	0.690252	0.0771269	0.174928		0.471323	0.84302	0.113496	0.998726
TAG53:5-FA18:3	TAG		TAG Ester	53730	DMS-MS	100009878				1.15877	0.853947	1.44814	1.06322		0.177149	0.300928	0.003304	0.587129		0.421385	0.532955	0.0085923	0.998726
TAG53:5-FA20:4	TAG		TAG Ester	53731	DMS-MS	100009879				1.16742	0.866569	1.46	1.05274		0.191679	0.526967	0.00469517	0.994816		0.436952	0.751032	0.0113009	0.998726
TAG53:6-FA18:1	TAG		TAG Ester	53904	DMS-MS	100010052				1.00157	0.987196	1.01016	1.01188		0.871466	0.188301	0.421656	0.492911		0.916	0.398161	0.487355	0.998726
TAG53:6-FA18:2	TAG		TAG Ester	54428	DMS-MS	100010576				1.01143	0.980766	1.03779	1.00988		0.47995	0.185904	0.0837697	0.722501		0.652545	0.395517	0.121884	0.998726
TAG53:6-FA18:3	TAG		TAG Ester	53566	DMS-MS	100009714				1.00474	0.988027	1.01521	1.01529		0.678617	0.216005	0.360739	0.174749		0.783352	0.433602	0.426199	0.998726
TAG53:6-FA20:4	TAG		TAG Ester	53567	DMS-MS	100009715				1.08663	0.834507	1.31006	1.05415		0.409423	0.288067	0.0263454	0.804336		0.602215	0.517412	0.0467502	0.998726
TAG53:7-FA18:3	TAG		TAG Ester	54258	DMS-MS	100010406				1.03374	0.984069	1.08178	1.0156		0.153316	0.235745	0.047732	0.446873		0.390848	0.458815	0.0760518	0.998726
TAG54:0-FA16:0	TAG		TAG Ester	53732	DMS-MS	100009880				1.26526	0.759049	1.66999	1.32824		0.434023	0.0237238	0.00211483	0.830357		0.622489	0.104732	0.00625463	0.998726
TAG54:0-FA18:0	TAG		TAG Ester	54068	DMS-MS	100010216				1.31178	0.803097	1.78479	1.18127		0.138578	0.18469	0.000713268	0.472804		0.375654	0.395499	0.00282919	0.998726
TAG54:1-FA16:0	TAG		TAG Ester	54429	DMS-MS	100010577				1.23523	0.728393	1.64376	1.28867		0.348705	0.029747	0.00101784	0.838259		0.559536	0.120722	0.00356892	0.998726
TAG54:1-FA18:0	TAG		TAG Ester	54069	DMS-MS	100010217				1.34251	0.767824	1.8731	1.20614		0.0504954	0.351995	7.50277e-05	0.300955		0.278759	0.586658	0.00111402	0.998726
TAG54:1-FA18:1	TAG		TAG Ester	53568	DMS-MS	100009716				1.24931	0.788803	1.67419	1.14093		0.0637588	0.289255	0.000108995	0.408811		0.289684	0.517412	0.00116048	0.998726
TAG54:1-FA20:0	TAG		TAG Ester	54430	DMS-MS	100010578				1.25327	1.04656	1.47732	1.10714		0.113404	0.66286	0.000915775	0.969524		0.357047	0.830746	0.00329105	0.998726
TAG54:1-FA20:1	TAG		TAG Ester	54431	DMS-MS	100010579				1.33894	0.739173	1.81467	1.42466		0.0817058	0.183295	0.000141369	0.677517		0.310865	0.395499	0.00121846	0.998726
TAG54:2-FA16:0	TAG		TAG Ester	53733	DMS-MS	100009881				1.31805	0.77194	1.81804	1.20079		0.0837346	0.18896	0.000161668	0.888086		0.314439	0.398622	0.00127636	0.998726
TAG54:2-FA18:0	TAG		TAG Ester	54259	DMS-MS	100010407				1.23165	0.790345	1.64876	1.09867		0.0425648	0.543611	0.000126909	0.391694		0.268228	0.756874	0.00118405	0.998726
TAG54:2-FA18:1	TAG		TAG Ester	54070	DMS-MS	100010218				1.22556	0.791562	1.64424	1.07004		0.0431631	0.588963	0.000139729	0.485063		0.268495	0.786153	0.00121846	0.998726
TAG54:2-FA18:2	TAG		TAG Ester	54432	DMS-MS	100010580				1.20108	0.78052	1.55844	1.19171		0.0986775	0.171661	0.00023466	0.438239		0.340223	0.388383	0.00148509	0.998726
TAG54:2-FA20:0	TAG		TAG Ester	53905	DMS-MS	100010053				1.26453	1.07533	1.47051	1.12814		0.128059	0.400452	0.000324906	0.909966		0.369089	0.634323	0.00181294	0.998726
TAG54:2-FA20:1	TAG		TAG Ester	53393	DMS-MS	100009541				1.34419	0.806237	1.8201	1.27728		0.0543605	0.342561	0.000113156	0.844292		0.281122	0.578391	0.00117389	0.998726
TAG54:2-FA20:2	TAG		TAG Ester	53394	DMS-MS	100009542				1.269	0.803769	1.73457	1.05326		0.0992702	0.330307	0.000478407	0.954792		0.340223	0.563681	0.00223174	0.998726
TAG54:3-FA16:0	TAG		TAG Ester	53569	DMS-MS	100009717				1.30063	0.822197	1.78849	1.05227		0.0762198	0.366566	0.000248424	0.861682		0.296897	0.602073	0.00152941	0.998726
TAG54:3-FA16:1	TAG		TAG Ester	54260	DMS-MS	100010408				1.40259	0.787178	1.84109	1.63566		0.107622	0.137394	0.000140279	0.994646		0.350409	0.348297	0.00121846	0.998726
TAG54:3-FA18:0	TAG		TAG Ester	54604	DMS-MS	100010752				1.1917	0.80367	1.53728	1.13667		0.106823	0.330734	0.000709477	0.559021		0.35027	0.563681	0.00282919	0.998726
TAG54:3-FA18:1	TAG		TAG Ester	53906	DMS-MS	100010054				1.19529	0.858089	1.55226	0.981887		0.0616738	0.873274	0.000651486	0.88169		0.289684	0.948942	0.00266785	0.998726
TAG54:3-FA18:2	TAG		TAG Ester	54433	DMS-MS	100010581				1.18889	0.802389	1.53342	1.13322		0.117349	0.336608	0.00095647	0.612969		0.35905	0.570468	0.00342137	0.998726
TAG54:3-FA18:3	TAG		TAG Ester	54605	DMS-MS	100010753				1.13723	1.02146	1.25998	1.06338		0.0329981	0.933345	0.00103794	0.518779		0.257183	0.967869	0.00361282	0.998726
TAG54:3-FA20:1	TAG		TAG Ester	54434	DMS-MS	100010582				1.34579	0.811996	1.78614	1.37259		0.104916	0.186264	0.000292386	0.973571		0.349013	0.395517	0.00168632	0.998726
TAG54:3-FA20:2	TAG		TAG Ester	54261	DMS-MS	100010409				1.27553	0.836805	1.75025	0.967841		0.0957102	0.395756	0.000461063	0.684727		0.340223	0.634323	0.00218353	0.998726
TAG54:3-FA20:3	TAG		TAG Ester	53395	DMS-MS	100009543				1.29216	0.836826	1.77427	1.00374		0.069976	0.540393	0.000335144	0.923849		0.289684	0.754715	0.00182714	0.998726
TAG54:4-FA16:0	TAG		TAG Ester	53734	DMS-MS	100009882				1.31613	0.856709	1.81098	1.00051		0.0532876	0.540154	0.000139905	0.862112		0.278759	0.754715	0.00121846	0.998726
TAG54:4-FA16:1	TAG		TAG Ester	53570	DMS-MS	100009718				1.31714	0.825521	1.80325	1.10633		0.10764	0.230673	0.000215572	0.768176		0.350409	0.451859	0.00143134	0.998726
TAG54:4-FA18:0	TAG		TAG Ester	53907	DMS-MS	100010055				1.20143	0.749821	1.58652	1.18744		0.189472	0.172892	0.00222138	0.426069		0.434601	0.38884	0.00648501	0.998726
TAG54:4-FA18:1	TAG		TAG Ester	54435	DMS-MS	100010583				1.15382	0.820278	1.48447	1.00834		0.199407	0.537623	0.00644862	0.997542		0.443398	0.754339	0.0146266	0.998726
TAG54:4-FA18:2	TAG		TAG Ester	54262	DMS-MS	100010410				1.14321	0.800921	1.48145	0.997079		0.259208	0.443896	0.0107036	0.963853		0.483512	0.669543	0.0225274	0.998726
TAG54:4-FA18:3	TAG		TAG Ester	54436	DMS-MS	100010584				1.31169	0.720812	1.84676	1.20209		0.0679691	0.242657	0.000243322	0.230529		0.289684	0.467517	0.00151389	0.998726
TAG54:4-FA20:1	TAG		TAG Ester	54263	DMS-MS	100010411				1.35665	0.772584	1.83757	1.3886		0.111795	0.157906	0.000183913	0.912971		0.357047	0.371182	0.00136505	0.998726
TAG54:4-FA20:2	TAG		TAG Ester	53908	DMS-MS	100010056				1.22714	0.812072	1.67072	0.952209		0.237594	0.168933	0.00157032	0.543321		0.473618	0.38605	0.00501176	0.998726
TAG54:4-FA20:3	TAG		TAG Ester	53909	DMS-MS	100010057				1.25407	0.853604	1.70578	0.919432		0.097675	0.570006	0.000790321	0.692671		0.340223	0.778062	0.00301508	0.998726
TAG54:4-FA20:4	TAG		TAG Ester	54437	DMS-MS	100010585				1.35232	0.969777	1.73987	1.16113		0.0185518	0.959733	8.86915e-05	0.570999		0.197522	0.98476	0.00111402	0.998726
TAG54:4-FA22:1	TAG		TAG Ester	54438	DMS-MS	100010586				1.16958	0.79992	1.53029	1.02514		0.177401	0.422645	0.00333615	0.937228		0.421385	0.6505	0.00862633	0.998726
TAG54:4-FA22:4	TAG		TAG Ester	53571	DMS-MS	100009719				1.48563	0.894355	2.12431	1.07417		0.0292122	0.775905	0.000244229	0.982417		0.245684	0.907965	0.00151389	0.998726
TAG54:5-FA16:0	TAG		TAG Ester	54439	DMS-MS	100010587				1.35806	0.942156	1.78332	1.13877		0.0218519	0.878164	6.07191e-05	0.70773		0.208168	0.948942	0.00111402	0.998726
TAG54:5-FA16:1	TAG		TAG Ester	53735	DMS-MS	100009883				1.35133	0.894947	1.8587	0.991653		0.0716537	0.457428	0.000214763	0.767122		0.292044	0.683123	0.00143134	0.998726
TAG54:5-FA18:0	TAG		TAG Ester	54440	DMS-MS	100010588				1.36078	0.704234	1.93623	1.2948		0.122084	0.146434	0.000830129	0.195326		0.363815	0.359625	0.00307896	0.998726
TAG54:5-FA18:1	TAG		TAG Ester	53736	DMS-MS	100009884				1.203	0.747653	1.63119	1.07223		0.214421	0.307896	0.0052618	0.678162		0.453391	0.54106	0.0124009	0.998726
TAG54:5-FA18:2	TAG		TAG Ester	53910	DMS-MS	100010058				1.13681	0.743701	1.50679	1.02298		0.553361	0.261144	0.0598118	0.963737		0.704348	0.484965	0.0914353	0.998726
TAG54:5-FA18:3	TAG		TAG Ester	54441	DMS-MS	100010589				1.28692	0.741559	1.80301	1.12077		0.104515	0.360808	0.00114789	0.435418		0.349013	0.596949	0.00387628	0.998726
TAG54:5-FA20:2	TAG		TAG Ester	53396	DMS-MS	100009544				1.26428	0.794007	1.75034	1.00105		0.18922	0.145066	0.000568454	0.808452		0.434601	0.357724	0.00246149	0.998726
TAG54:5-FA20:3	TAG		TAG Ester	53737	DMS-MS	100009885				1.21913	0.847959	1.63397	0.920188		0.197481	0.362694	0.0023496	0.641792		0.443398	0.598975	0.00677194	0.998726
TAG54:5-FA20:4	TAG		TAG Ester	54264	DMS-MS	100010412				1.34593	0.996214	1.71044	1.14131		0.0175582	0.859331	0.000145132	0.546925		0.192733	0.948027	0.00122752	0.998726
TAG54:5-FA20:5	TAG		TAG Ester	54265	DMS-MS	100010413				1.54315	0.97961	1.91381	1.84682		0.0696384	0.78579	0.00735086	0.13596		0.289684	0.910877	0.0163453	0.998726
TAG54:5-FA22:1	TAG		TAG Ester	54442	DMS-MS	100010590				1.21456	0.752169	1.64104	1.10613		0.24823	0.258551	0.00631288	0.725312		0.482078	0.484965	0.0143547	0.998726
TAG54:5-FA22:4	TAG		TAG Ester	54071	DMS-MS	100010219				1.50885	0.864847	2.20285	1.06547		0.0505153	0.534325	0.000214828	0.898987		0.278759	0.752044	0.00143134	0.998726
TAG54:5-FA22:5	TAG		TAG Ester	54606	DMS-MS	100010754				1.52969	1.02859	2.02302	1.32114		0.0136105	0.786166	0.000155155	0.712503		0.183843	0.910877	0.00127636	0.998726
TAG54:6-FA16:0	TAG		TAG Ester	53572	DMS-MS	100009720				1.48467	1.03344	1.86029	1.49745		0.0176303	0.96883	0.000215975	0.315638		0.192733	0.98849	0.00143134	0.998726
TAG54:6-FA16:1	TAG		TAG Ester	53738	DMS-MS	100009886				1.39183	0.969283	1.81742	1.18792		0.0403786	0.738624	0.000187641	0.858182		0.268228	0.87839	0.00136505	0.998726
TAG54:6-FA18:1	TAG		TAG Ester	54072	DMS-MS	100010220				1.3653	0.743184	1.92546	1.25931		0.162066	0.290397	0.00386248	0.34419		0.400597	0.518361	0.00960315	0.998726
TAG54:6-FA18:2	TAG		TAG Ester	54073	DMS-MS	100010221				1.25532	0.660523	1.82409	1.05686		0.501504	0.173582	0.0442472	0.70267		0.667443	0.38884	0.0715066	0.998726
TAG54:6-FA18:3	TAG		TAG Ester	53739	DMS-MS	100009887				1.37048	0.724446	1.97657	1.18909		0.238599	0.286007	0.0108372	0.44715		0.474576	0.517412	0.0227556	0.998726
TAG54:6-FA20:3	TAG		TAG Ester	54074	DMS-MS	100010222				1.23612	0.824582	1.68636	0.933049		0.220702	0.232212	0.00170663	0.796401		0.458109	0.453892	0.00528939	0.998726
TAG54:6-FA20:4	TAG		TAG Ester	53911	DMS-MS	100010059				1.29276	0.958016	1.6344	1.11809		0.0567292	0.809674	0.000916402	0.558577		0.282087	0.92142	0.00329105	0.998726
TAG54:6-FA20:5	TAG		TAG Ester	54607	DMS-MS	100010755				1.52552	1.05824	1.84943	1.72889		0.0693149	0.930207	0.014579	0.144254		0.289684	0.967869	0.0286203	0.998726
TAG54:6-FA22:5	TAG		TAG Ester	53397	DMS-MS	100009545				1.42922	0.93114	1.90263	1.27146		0.0697335	0.588751	0.000612766	0.784359		0.289684	0.786153	0.00257932	0.998726
TAG54:6-FA22:6	TAG		TAG Ester	54608	DMS-MS	100010756				1.6226	1.08976	1.97156	1.91415		0.0454786	0.873217	0.00491515	0.326334		0.272294	0.948942	0.0117367	0.998726
TAG54:7-FA16:1	TAG		TAG Ester	54266	DMS-MS	100010414				1.47921	1.03031	1.78891	1.6789		0.0498244	0.933646	0.00190741	0.354064		0.278759	0.967869	0.00577325	0.998726
TAG54:7-FA18:1	TAG		TAG Ester	53573	DMS-MS	100009721				1.82921	0.725218	2.86694	1.51334		0.11602	0.206472	0.0025856	0.20361		0.358355	0.4218	0.00728961	0.998726
TAG54:7-FA18:2	TAG		TAG Ester	54075	DMS-MS	100010223				1.50207	0.671482	2.30751	1.1922		0.410571	0.210987	0.038318	0.422488		0.602215	0.428124	0.0635124	0.998726
TAG54:7-FA18:3	TAG		TAG Ester	53398	DMS-MS	100009546				1.80953	0.6412	3.00827	1.18142		0.308868	0.184758	0.0177205	0.341967		0.525091	0.395499	0.0332718	0.998726
TAG54:7-FA20:4	TAG		TAG Ester	53574	DMS-MS	100009722				1.30899	0.910142	1.70084	1.14537		0.0697997	0.572382	0.000811794	0.367495		0.289684	0.78013	0.00303658	0.998726
TAG54:7-FA20:5	TAG		TAG Ester	53399	DMS-MS	100009547				1.49431	1.03947	1.77891	1.78202		0.14652	0.90738	0.0377539	0.177878		0.382133	0.961668	0.0626922	0.998726
TAG54:7-FA22:5	TAG		TAG Ester	54443	DMS-MS	100010591				1.25252	0.797074	1.62299	1.29073		0.304527	0.203068	0.00708082	0.693858		0.522181	0.417674	0.0159011	0.998726
TAG54:7-FA22:6	TAG		TAG Ester	54609	DMS-MS	100010757				1.44303	0.952537	1.73953	1.78369		0.152159	0.630092	0.0170878	0.284133		0.390848	0.815501	0.0325567	0.998726
TAG54:8-FA18:2	TAG		TAG Ester	53400	DMS-MS	100009548				2.29365	0.667888	3.94378	1.47206		0.2937	0.106653	0.0157941	0.230876		0.513124	0.298422	0.0305421	0.998726
TAG54:8-FA18:3	TAG		TAG Ester	53740	DMS-MS	100009888				3.03444	0.609923	5.65439	1.34416		0.291237	0.138991	0.0179165	0.212609		0.510639	0.349718	0.0335507	0.998726
TAG54:8-FA20:4	TAG		TAG Ester	53741	DMS-MS	100009889				1.26854	0.829385	1.62558	1.30588		0.141704	0.318863	0.00331866	0.251085		0.375654	0.551761	0.00860569	0.998726
TAG54:8-FA20:5	TAG		TAG Ester	54444	DMS-MS	100010592				1.49189	0.943623	1.84537	1.80823		0.240851	0.634684	0.0591103	0.180188		0.476937	0.815894	0.0906692	0.998726
TAG54:8-FA22:6	TAG		TAG Ester	54076	DMS-MS	100010224				1.29377	0.780939	1.56235	1.77101		0.558334	0.180314	0.0830645	0.358688		0.708371	0.395499	0.121052	0.998726
TAG55:1-FA16:0	TAG		TAG Ester	54267	DMS-MS	100010415				1.39664	1.06941	1.56238	1.71765		0.12886	0.821535	0.0531504	0.23527		0.369705	0.925193	0.0830328	0.998726
TAG55:1-FA18:1	TAG		TAG Ester	54610	DMS-MS	100010758				1.27617	0.875882	1.5222	1.54237		0.265946	0.422283	0.0341843	0.270334		0.487209	0.6505	0.0576103	0.998726
TAG55:2-FA18:1	TAG		TAG Ester	54268	DMS-MS	100010416				1.02865	0.564372	1.39552	1.0991		0.617727	0.00774117	0.00528349	0.570967		0.741293	0.0473362	0.0124196	0.998726
TAG55:2-FA18:2	TAG		TAG Ester	53742	DMS-MS	100009890				1.22413	0.845522	1.46984	1.43786		0.487374	0.332692	0.121781	0.340852		0.657337	0.56489	0.166735	0.998726
TAG55:3-FA18:1	TAG		TAG Ester	54077	DMS-MS	100010225				0.971366	0.571265	1.30491	0.981239		0.666578	0.0174358	0.0114265	0.918247		0.77343	0.081337	0.0237178	0.998726
TAG55:3-FA18:2	TAG		TAG Ester	53575	DMS-MS	100009723				1.01293	0.55058	1.35763	1.14347		0.955039	0.00135896	0.0367951	0.597737		0.971135	0.0148176	0.0612125	0.998726
TAG55:4-FA18:1	TAG		TAG Ester	54611	DMS-MS	100010759				1.02759	0.642691	1.35807	1.00901		0.581276	0.0545678	0.0207335	0.912335		0.719666	0.18921	0.0380605	0.998726
TAG55:4-FA18:2	TAG		TAG Ester	54078	DMS-MS	100010226				0.997889	0.544371	1.35856	1.05998		0.795803	0.00227215	0.0867484	0.992579		0.86691	0.019772	0.124813	0.998726
TAG55:5-FA18:1	TAG		TAG Ester	53912	DMS-MS	100010060				1.16965	0.84049	1.46156	1.1266		0.164188	0.340143	0.00599987	0.592654		0.401594	0.575381	0.0137814	0.998726
TAG55:5-FA18:2	TAG		TAG Ester	53913	DMS-MS	100010061				1.10374	0.597317	1.53441	1.0914		0.960112	0.0124625	0.123858	0.923845		0.971926	0.0655728	0.169067	0.998726
TAG55:5-FA20:4	TAG		TAG Ester	53914	DMS-MS	100010062				1.1434	0.956286	1.33446	1.04549		0.211072	0.730913	0.0126343	0.891285		0.450626	0.87151	0.0255795	0.998726
TAG55:6-FA18:1	TAG		TAG Ester	53915	DMS-MS	100010063				1.04101	0.991359	1.07723	1.05736		0.0747422	0.660418	0.0166689	0.298709		0.29544	0.830109	0.0318257	0.998726
TAG55:6-FA20:3	TAG		TAG Ester	54445	DMS-MS	100010593				1.00776	0.998916	1.0135	1.01274		0.247987	0.894933	0.0951882	0.250604		0.482078	0.956216	0.135876	0.998726
TAG55:6-FA20:4	TAG		TAG Ester	54269	DMS-MS	100010417				1.0724	0.953738	1.17643	1.06038		0.256772	0.666852	0.0299364	0.621249		0.483121	0.831587	0.0515066	0.998726
TAG55:7-FA15:0	TAG		TAG Ester	54270	DMS-MS	100010418				1.19703	0.983964	1.32798	1.33871		0.135863	0.999037	0.0273257	0.330091		0.374196	0.999037	0.0479258	0.998726
TAG55:7-FA18:1	TAG		TAG Ester	53916	DMS-MS	100010064				1.07765	0.941041	1.1842	1.10247		0.115022	0.147848	0.00253885	0.375764		0.358355	0.360653	0.00723484	0.998726
TAG55:7-FA20:3	TAG		TAG Ester	53576	DMS-MS	100009724				1.02088	1.00122	1.03036	1.04154		0.0348385	0.880786	0.0119999	0.0229965		0.257183	0.948942	0.0246816	0.998726
TAG55:7-FA20:4	TAG		TAG Ester	53917	DMS-MS	100010065				0.997123	0.985837	1.00311	1.00739		0.600677	0.0917309	0.72436	0.405458		0.732631	0.265228	0.773049	0.998726
TAG55:7-FA22:6	TAG		TAG Ester	54271	DMS-MS	100010419				1.28981	1.00291	1.41395	1.63319		0.254976	0.966705	0.116528	0.395866		0.483121	0.988269	0.160759	0.998726
TAG55:8-FA20:4	TAG		TAG Ester	53743	DMS-MS	100009891				0.99983	0.977731	1.01466	1.01087		0.997991	0.103695	0.215597	0.564802		0.997991	0.292348	0.272508	0.998726
TAG56:10-FA18:2	TAG		TAG Ester	54079	DMS-MS	100010227				1.01242	0.537037	1.37169	1.13243		0.899507	0.00064735	0.0302151	0.67644		0.931412	0.00974143	0.0518874	0.998726
TAG56:1-FA16:0	TAG		TAG Ester	53401	DMS-MS	100009549				1.35791	0.536144	2.02254	1.43793		0.264364	0.00129807	0.00012302	0.449175		0.48713	0.0143262	0.0011784	0.998726
TAG56:1-FA18:1	TAG		TAG Ester	54080	DMS-MS	100010228				1.10782	0.682678	1.43903	1.18613		0.599698	0.00675799	0.00897437	0.612714		0.732565	0.0418903	0.0193376	0.998726
TAG56:2-FA16:0	TAG		TAG Ester	53402	DMS-MS	100009550				1.4993	0.583882	2.08722	2.03411		0.326611	0.00159534	0.000404416	0.695833		0.535476	0.0162222	0.00204467	0.998726
TAG56:2-FA18:0	TAG		TAG Ester	54272	DMS-MS	100010420				1.23578	0.650721	1.66039	1.43477		0.193793	0.0434845	0.00035776	0.48067		0.439134	0.161948	0.0018824	0.998726
TAG56:2-FA18:1	TAG		TAG Ester	53577	DMS-MS	100009725				1.06121	0.737445	1.29517	1.1743		0.568097	0.0111311	0.0104043	0.59335		0.717225	0.0606845	0.0219998	0.998726
TAG56:2-FA20:0	TAG		TAG Ester	54273	DMS-MS	100010421				1.08398	0.844152	1.30718	1.02186		0.540028	0.136658	0.0172784	0.748875		0.693158	0.347403	0.0327818	0.998726
TAG56:2-FA20:1	TAG		TAG Ester	53403	DMS-MS	100009551				1.29796	0.661823	1.63844	1.8686		0.205322	0.0586173	0.000777687	0.507259		0.448832	0.196304	0.00300772	0.998726
TAG56:3-FA16:0	TAG		TAG Ester	54612	DMS-MS	100010760				1.38851	0.669057	1.96941	1.46146		0.265124	0.0101189	0.000495534	0.89436		0.48713	0.0574172	0.00224709	0.998726
TAG56:3-FA18:0	TAG		TAG Ester	54613	DMS-MS	100010761				1.20852	0.750997	1.58504	1.23414		0.155223	0.130268	0.000425994	0.761192		0.393492	0.339544	0.00211208	0.998726
TAG56:3-FA18:1	TAG		TAG Ester	54446	DMS-MS	100010594				1.12098	0.653633	1.47816	1.22729		0.373784	0.0425886	0.00317351	0.87211		0.576731	0.159928	0.0083237	0.998726
TAG56:3-FA18:2	TAG		TAG Ester	53404	DMS-MS	100009552				1.05063	0.589717	1.38931	1.19519		0.942513	0.000708518	0.0248533	0.800082		0.964031	0.0100224	0.0444511	0.998726
TAG56:3-FA20:0	TAG		TAG Ester	53405	DMS-MS	100009553				1.01375	0.745948	1.2537	0.97158		0.949916	0.0285205	0.0860103	0.994833		0.96728	0.118945	0.124467	0.998726
TAG56:3-FA20:1	TAG		TAG Ester	53578	DMS-MS	100009726				1.15671	0.674947	1.50793	1.31594		0.300637	0.0989288	0.00349379	0.800596		0.519231	0.28243	0.0088817	0.998726
TAG56:3-FA20:2	TAG		TAG Ester	53579	DMS-MS	100009727				1.15364	0.792023	1.48186	1.08435		0.20012	0.135563	0.000992732	0.969017		0.443894	0.34559	0.00350946	0.998726
TAG56:4-FA16:0	TAG		TAG Ester	54614	DMS-MS	100010762				1.34497	0.840606	1.89569	0.976707		0.0636459	0.47768	0.000158825	0.733364		0.289684	0.705221	0.00127636	0.998726
TAG56:4-FA18:0	TAG		TAG Ester	53406	DMS-MS	100009554				1.21177	0.903719	1.50754	1.10551		0.07683	0.736905	0.00122432	0.747028		0.297142	0.877498	0.00405864	0.998726
TAG56:4-FA18:1	TAG		TAG Ester	53744	DMS-MS	100009892				1.14879	0.762055	1.49877	1.07771		0.252742	0.18027	0.00238554	0.910648		0.483121	0.395499	0.00685371	0.998726
TAG56:4-FA18:2	TAG		TAG Ester	53745	DMS-MS	100009893				1.11577	0.630177	1.47771	1.25311		0.722197	0.0110198	0.0176787	0.971328		0.813105	0.0604417	0.0332624	0.998726
TAG56:4-FA20:1	TAG		TAG Ester	54274	DMS-MS	100010422				1.14389	0.671793	1.48464	1.30993		0.572336	0.0455946	0.0182191	0.957805		0.717225	0.167057	0.0339965	0.998726
TAG56:4-FA20:2	TAG		TAG Ester	53580	DMS-MS	100009728				1.10395	0.776444	1.43962	0.928957		0.404284	0.130054	0.00586665	0.552135		0.599727	0.339544	0.013563	0.998726
TAG56:4-FA20:3	TAG		TAG Ester	53746	DMS-MS	100009894				1.15035	0.87647	1.42241	1.02926		0.178589	0.545501	0.00646537	0.937665		0.421992	0.758339	0.0146279	0.998726
TAG56:4-FA20:4	TAG		TAG Ester	54615	DMS-MS	100010763				1.21365	1.06663	1.34848	1.18145		0.0449116	0.637343	0.00571102	0.32557		0.270966	0.81815	0.0133208	0.998726
TAG56:4-FA22:4	TAG		TAG Ester	53918	DMS-MS	100010066				1.3652	0.980745	1.79314	1.06068		0.0125789	0.578842	0.000138708	0.924502		0.172483	0.782257	0.00121846	0.998726
TAG56:5-FA16:0	TAG		TAG Ester	54616	DMS-MS	100010764				1.36053	1.00511	1.75976	1.0684		0.0119949	0.626721	7.6088e-05	0.949771		0.170943	0.812985	0.00111402	0.998726
TAG56:5-FA18:0	TAG		TAG Ester	53919	DMS-MS	100010067				1.22122	1.04768	1.38685	1.16425		0.0576725	0.6543	0.00698491	0.458621		0.282647	0.827227	0.0157247	0.998726
TAG56:5-FA18:1	TAG		TAG Ester	53920	DMS-MS	100010068				1.20477	0.932649	1.50294	1.00305		0.068359	0.915155	0.00107233	0.997561		0.289684	0.96237	0.00369074	0.998726
TAG56:5-FA18:2	TAG		TAG Ester	54275	DMS-MS	100010423				1.13953	0.745719	1.47529	1.12746		0.520421	0.0902962	0.0189282	0.895015		0.678647	0.262759	0.0350308	0.998726
TAG56:5-FA20:1	TAG		TAG Ester	54447	DMS-MS	100010595				1.21078	0.640119	1.63448	1.37699		0.537185	0.0259921	0.0165249	0.700991		0.692525	0.111483	0.0316174	0.998726
TAG56:5-FA20:2	TAG		TAG Ester	53407	DMS-MS	100009555				1.09138	0.776826	1.40022	0.96294		0.629203	0.0912126	0.0281856	0.628878		0.748701	0.264575	0.0491484	0.998726
TAG56:5-FA20:3	TAG		TAG Ester	54448	DMS-MS	100010596				1.12609	0.870417	1.41621	0.907409		0.303972	0.430219	0.0130192	0.633933		0.522181	0.657683	0.0262247	0.998726
TAG56:5-FA20:4	TAG		TAG Ester	54449	DMS-MS	100010597				1.20994	1.09834	1.31878	1.16652		0.0750413	0.534309	0.0257853	0.368793		0.29544	0.752044	0.0459365	0.998726
TAG56:5-FA22:4	TAG		TAG Ester	54276	DMS-MS	100010424				1.34857	1.01856	1.74858	0.991623		0.0164525	0.533196	0.000225296	0.863775		0.192733	0.752044	0.00146514	0.998726
TAG56:5-FA22:5	TAG		TAG Ester	53581	DMS-MS	100009729				1.37036	1.08294	1.6422	1.28326		0.0104387	0.397276	0.00035598	0.487491		0.166319	0.634323	0.0018824	0.998726
TAG56:6-FA16:0	TAG		TAG Ester	54617	DMS-MS	100010765				1.36307	1.15143	1.58079	1.24759		0.00980428	0.183336	0.00116669	0.522498		0.163301	0.395499	0.00392509	0.998726
TAG56:6-FA18:0	TAG		TAG Ester	53921	DMS-MS	100010069				1.27	1.02949	1.43432	1.38168		0.0731556	0.828377	0.0130782	0.233701		0.29544	0.928973	0.0262373	0.998726
TAG56:6-FA18:1	TAG		TAG Ester	54277	DMS-MS	100010425				1.26961	1.05019	1.49809	1.14185		0.0225456	0.482655	0.000988848	0.641321		0.212539	0.709095	0.00350944	0.998726
TAG56:6-FA18:2	TAG		TAG Ester	54081	DMS-MS	100010229				1.16808	0.917887	1.41646	1.05791		0.225694	0.659752	0.0160556	0.963122		0.46316	0.830109	0.0309474	0.998726
TAG56:6-FA18:3	TAG		TAG Ester	53747	DMS-MS	100009895				1.25084	0.72326	1.72882	1.15233		0.24709	0.115524	0.00271349	0.630884		0.481933	0.314497	0.00755601	0.998726
TAG56:6-FA20:2	TAG		TAG Ester	54082	DMS-MS	100010230				1.13227	0.768599	1.47719	1.01923		0.475483	0.085552	0.0119043	0.92431		0.651804	0.254686	0.024575	0.998726
TAG56:6-FA20:3	TAG		TAG Ester	53408	DMS-MS	100009556				1.08911	0.856852	1.34731	0.90607		0.615314	0.269862	0.0651781	0.572545		0.741293	0.496392	0.0983103	0.998726
TAG56:6-FA20:4	TAG		TAG Ester	54618	DMS-MS	100010766				1.1782	0.993745	1.36619	1.08272		0.106054	0.967521	0.0113301	0.50206		0.349013	0.988269	0.0235719	0.998726
TAG56:6-FA20:5	TAG		TAG Ester	54278	DMS-MS	100010426				1.50529	0.986227	1.76871	2.01301		0.122711	0.921492	0.0520681	0.0921832		0.363815	0.964104	0.0816786	0.998726
TAG56:6-FA22:4	TAG		TAG Ester	53922	DMS-MS	100010070				1.27471	0.98735	1.61383	0.9908		0.0457334	0.926688	0.00075456	0.829019		0.272294	0.967665	0.0029308	0.998726
TAG56:6-FA22:5	TAG		TAG Ester	54083	DMS-MS	100010231				1.33788	1.12408	1.56849	1.19006		0.0149062	0.262777	0.0011754	0.629463		0.190002	0.48522	0.00392523	0.998726
TAG56:6-FA22:6	TAG		TAG Ester	53582	DMS-MS	100009730				1.46261	1.1086	1.66784	1.73413		0.0411796	0.649752	0.00884689	0.197508		0.268228	0.825878	0.019154	0.998726
TAG56:7-FA16:0	TAG		TAG Ester	53748	DMS-MS	100009896				1.36912	1.1297	1.52318	1.50816		0.0555676	0.48826	0.021767	0.272695		0.282087	0.713854	0.039716	0.998726
TAG56:7-FA16:1	TAG		TAG Ester	53583	DMS-MS	100009731				1.3379	1.01937	1.60446	1.34281		0.0594867	0.875638	0.00293289	0.54115		0.286999	0.948942	0.00792319	0.998726
TAG56:7-FA18:0	TAG		TAG Ester	53749	DMS-MS	100009897				1.32358	0.914789	1.57215	1.60324		0.126386	0.563306	0.0123325	0.128283		0.366832	0.774726	0.0251939	0.998726
TAG56:7-FA18:1	TAG		TAG Ester	53584	DMS-MS	100009732				1.34365	1.04915	1.54381	1.48345		0.0624625	0.762141	0.0120379	0.248846		0.289684	0.895763	0.0247035	0.998726
TAG56:7-FA18:2	TAG		TAG Ester	53409	DMS-MS	100009557				1.22887	1.01679	1.41639	1.20281		0.11995	0.81146	0.0192516	0.604922		0.361848	0.92142	0.0355565	0.998726
TAG56:7-FA18:3	TAG		TAG Ester	53585	DMS-MS	100009733				1.24431	0.86055	1.616	1.10245		0.145943	0.556227	0.00616227	0.526894		0.381729	0.767356	0.0140475	0.998726
TAG56:7-FA20:3	TAG		TAG Ester	53410	DMS-MS	100009558				1.10823	0.822114	1.40064	0.957772		0.574572	0.198339	0.0470113	0.873169		0.717225	0.41169	0.0751683	0.998726
TAG56:7-FA20:4	TAG		TAG Ester	53750	DMS-MS	100009898				1.1364	0.937501	1.32747	1.06749		0.263039	0.703631	0.0408852	0.564675		0.486811	0.8536	0.067031	0.998726
TAG56:7-FA20:5	TAG		TAG Ester	54279	DMS-MS	100010427				1.41017	0.958289	1.68669	1.71416		0.250471	0.866948	0.130171	0.161322		0.483121	0.948942	0.176091	0.998726
TAG56:7-FA22:4	TAG		TAG Ester	54084	DMS-MS	100010232				1.33783	0.983846	1.72265	1.08431		0.035578	0.978911	0.000520285	0.85571		0.257183	0.992832	0.00233098	0.998726
TAG56:7-FA22:5	TAG		TAG Ester	54450	DMS-MS	100010598				1.29354	1.07074	1.50325	1.22898		0.0742571	0.621872	0.00931429	0.658656		0.29544	0.811129	0.0199749	0.998726
TAG56:7-FA22:6	TAG		TAG Ester	54619	DMS-MS	100010767				1.40656	1.12784	1.55643	1.65455		0.0704205	0.578996	0.0329087	0.199845		0.289684	0.782257	0.0555642	0.998726
TAG56:8-FA16:0	TAG		TAG Ester	53923	DMS-MS	100010071				1.38004	1.06126	1.55159	1.66328		0.141366	0.873697	0.0576465	0.230235		0.375654	0.948942	0.0893323	0.998726
TAG56:8-FA16:1	TAG		TAG Ester	54085	DMS-MS	100010233				1.30631	0.991462	1.49588	1.52717		0.198525	0.967194	0.0573299	0.354485		0.443398	0.988269	0.0890617	0.998726
TAG56:8-FA18:1	TAG		TAG Ester	54280	DMS-MS	100010428				1.26334	0.876631	1.50841	1.49887		0.281861	0.425077	0.039973	0.267011		0.50612	0.652025	0.0660139	0.998726
TAG56:8-FA18:2	TAG		TAG Ester	53411	DMS-MS	100009559				1.32359	1.0039	1.51293	1.55704		0.199119	0.963663	0.0760162	0.251923		0.443398	0.987673	0.112226	0.998726
TAG56:8-FA18:3	TAG		TAG Ester	53924	DMS-MS	100010072				1.29205	0.950763	1.60533	1.21641		0.100824	0.911474	0.00937498	0.318061		0.341746	0.962076	0.0200576	0.998726
TAG56:8-FA20:4	TAG		TAG Ester	54451	DMS-MS	100010599				1.18679	0.896814	1.44449	1.14733		0.215664	0.574062	0.025151	0.290155		0.453897	0.781242	0.0448948	0.998726
TAG56:8-FA20:5	TAG		TAG Ester	53751	DMS-MS	100009899				1.3299	0.910348	1.58159	1.62696		0.47468	0.709494	0.311841	0.184563		0.651804	0.859561	0.377294	0.998726
TAG56:8-FA22:5	TAG		TAG Ester	54620	DMS-MS	100010768				1.33592	0.989753	1.64244	1.29205		0.0844461	0.928103	0.00713255	0.452335		0.314501	0.967665	0.0159776	0.998726
TAG56:8-FA22:6	TAG		TAG Ester	53412	DMS-MS	100009560				1.3841	1.06852	1.53293	1.72587		0.197196	0.908493	0.10242	0.2371		0.443398	0.961668	0.143261	0.998726
TAG56:9-FA18:3	TAG		TAG Ester	54621	DMS-MS	100010769				1.41504	0.868677	1.82474	1.56233		0.16063	0.594514	0.0271755	0.128534		0.400249	0.78969	0.047755	0.998726
TAG56:9-FA20:4	TAG		TAG Ester	54622	DMS-MS	100010770				1.25122	0.837472	1.56531	1.35155		0.246189	0.398056	0.0270741	0.192831		0.481211	0.634323	0.0476694	0.998726
TAG56:9-FA20:5	TAG		TAG Ester	53925	DMS-MS	100010073				1.38816	0.883939	1.69729	1.72573		0.498961	0.59824	0.315259	0.13945		0.667002	0.791531	0.379245	0.998726
TAG56:9-FA22:6	TAG		TAG Ester	54452	DMS-MS	100010600				1.43426	0.958963	1.73315	1.73054		0.210089	0.811308	0.0700625	0.183897		0.450626	0.92142	0.10503	0.998726
TAG57:2-FA18:1	TAG		TAG Ester	54086	DMS-MS	100010234				1.24275	0.901081	1.42922	1.53869		0.379701	0.686586	0.176545	0.262871		0.580455	0.840812	0.230221	0.998726
TAG57:3-FA18:2	TAG		TAG Ester	53586	DMS-MS	100009734				1.2121	0.875163	1.39225	1.5149		0.602704	0.580023	0.398167	0.303018		0.732851	0.782257	0.464357	0.998726
TAG57:8-FA22:6	TAG		TAG Ester	54454	DMS-MS	100010602				1.13846	0.927519	1.19593	1.48972		0.519365	0.794512	0.407618	0.334734		0.678647	0.913638	0.474767	0.998726
TAG57:9-FA22:6	TAG		TAG Ester	53413	DMS-MS	100009561				1.00254	0.982335	1.01131	1.02663		0.858958	0.141686	0.443449	0.227262		0.908127	0.353607	0.508002	0.998726
TAG58:10-FA18:2	TAG		TAG Ester	54281	DMS-MS	100010429				1.20764	0.874052	1.3919	1.49018		0.609648	0.506791	0.357843	0.297884		0.736624	0.729167	0.42333	0.998726
TAG58:10-FA20:4	TAG		TAG Ester	53414	DMS-MS	100009562				1.26904	1.04617	1.42011	1.37605		0.217267	0.980764	0.101862	0.123988		0.455155	0.992832	0.142702	0.998726
TAG58:10-FA20:5	TAG		TAG Ester	54087	DMS-MS	100010235				1.41768	0.991625	1.59692	1.94252		0.376837	0.989383	0.343528	0.125377		0.578029	0.997012	0.408532	0.998726
TAG58:10-FA22:5	TAG		TAG Ester	53752	DMS-MS	100009900				1.32239	0.862834	1.62942	1.55615		0.280629	0.669151	0.076517	0.273163		0.50612	0.831587	0.112782	0.998726
TAG58:10-FA22:6	TAG		TAG Ester	53587	DMS-MS	100009735				1.32194	0.876838	1.57547	1.67648		0.38971	0.723761	0.240269	0.154025		0.588794	0.869859	0.298276	0.998726
TAG58:2-FA18:1	TAG		TAG Ester	53753	DMS-MS	100009901				1.09978	0.357422	1.71003	1.14329		0.653796	0.000561626	0.00308418	0.426289		0.766432	0.00907628	0.00820936	0.998726
TAG58:3-FA18:1	TAG		TAG Ester	54282	DMS-MS	100010430				1.38091	0.436871	1.83448	2.37891		0.836619	0.000472095	0.0146232	0.610493		0.891837	0.00821628	0.028645	0.998726
TAG58:5-FA18:1	TAG		TAG Ester	53588	DMS-MS	100009736				1.28177	0.890558	1.66522	1.12393		0.0403273	0.510162	5.42106e-05	0.836889		0.268228	0.732851	0.00109023	0.998726
TAG58:6-FA16:0	TAG		TAG Ester	53589	DMS-MS	100009737				1.55579	0.922544	2.18319	1.28059		0.0309889	0.535592	7.9628e-05	0.600712		0.252658	0.752657	0.00111402	0.998726
TAG58:6-FA18:0	TAG		TAG Ester	54455	DMS-MS	100010603				1.28382	1.00529	1.49441	1.35389		0.0495532	0.870966	0.00295424	0.33544		0.278759	0.948942	0.0079571	0.998726
TAG58:6-FA18:1	TAG		TAG Ester	53754	DMS-MS	100009902				1.30948	1.00543	1.60918	1.18187		0.0175939	0.834242	0.000105132	0.653584		0.192733	0.933238	0.0011603	0.998726
TAG58:6-FA20:4	TAG		TAG Ester	54283	DMS-MS	100010431				1.12621	0.816537	1.31927	1.32415		0.653429	0.0758654	0.0473221	0.752602		0.766432	0.231172	0.0755318	0.998726
TAG58:6-FA22:4	TAG		TAG Ester	53415	DMS-MS	100009563				1.22056	1.00341	1.47239	1.01893		0.0340566	0.654469	0.000782506	0.943289		0.257183	0.827227	0.00301348	0.998726
TAG58:6-FA22:5	TAG		TAG Ester	53590	DMS-MS	100009738				1.27431	0.991925	1.48492	1.35376		0.0521518	0.900302	0.00234602	0.390636		0.278759	0.958199	0.00677194	0.998726
TAG58:7-FA16:0	TAG		TAG Ester	53591	DMS-MS	100009739				1.44342	0.812585	1.98734	1.40633		0.145748	0.121804	0.000514771	0.568608		0.381729	0.3271	0.00231775	0.998726
TAG58:7-FA18:0	TAG		TAG Ester	53416	DMS-MS	100009564				1.32714	0.971268	1.52246	1.6322		0.126658	0.814885	0.0217491	0.199792		0.366832	0.922992	0.039716	0.998726
TAG58:7-FA18:1	TAG		TAG Ester	54284	DMS-MS	100010432				1.30241	1.01248	1.52272	1.37208		0.0577787	0.772214	0.00502925	0.42425		0.282647	0.906425	0.0119776	0.998726
TAG58:7-FA18:2	TAG		TAG Ester	53926	DMS-MS	100010074				1.26593	0.971168	1.53107	1.21648		0.0607666	0.759294	0.000961347	0.604511		0.289441	0.893578	0.00342527	0.998726
TAG58:7-FA20:4	TAG		TAG Ester	54456	DMS-MS	100010604				1.10937	0.876356	1.32978	1.03864		0.579785	0.225806	0.0496883	0.904097		0.719666	0.446503	0.078891	0.998726
TAG58:7-FA22:4	TAG		TAG Ester	54623	DMS-MS	100010771				1.19633	0.988379	1.43419	1.01291		0.0940205	0.957939	0.00286716	0.800735		0.340223	0.984035	0.00781561	0.998726
TAG58:7-FA22:5	TAG		TAG Ester	53417	DMS-MS	100009565				1.2106	0.979132	1.4092	1.19981		0.123165	0.912065	0.0131042	0.574616		0.363815	0.962076	0.0262373	0.998726
TAG58:7-FA22:6	TAG		TAG Ester	53418	DMS-MS	100009566				1.40864	0.981888	1.5874	1.93658		0.112947	0.98507	0.0318212	0.146608		0.357047	0.994965	0.0542338	0.998726
TAG58:8-FA18:1	TAG		TAG Ester	54457	DMS-MS	100010605				1.27289	0.973908	1.4373	1.52827		0.229956	0.956737	0.118573	0.245516		0.46557	0.983917	0.163331	0.998726
TAG58:8-FA18:2	TAG		TAG Ester	53755	DMS-MS	100009903				1.24288	0.960083	1.42617	1.40321		0.186543	0.947714	0.047011	0.403485		0.432876	0.975747	0.0751683	0.998726
TAG58:8-FA20:3	TAG		TAG Ester	54088	DMS-MS	100010236				1.0899	0.900233	1.29638	0.953255		0.544281	0.442078	0.0963788	0.978065		0.695726	0.667915	0.136927	0.998726
TAG58:8-FA20:4	TAG		TAG Ester	54458	DMS-MS	100010606				1.15404	0.969585	1.36339	0.996152		0.323714	0.626101	0.0410271	0.844488		0.533626	0.812985	0.0671068	0.998726
TAG58:8-FA22:5	TAG		TAG Ester	53756	DMS-MS	100009904				1.18415	0.950039	1.37085	1.21466		0.259654	0.936888	0.0626945	0.613327		0.483512	0.96901	0.0953589	0.998726
TAG58:8-FA22:6	TAG		TAG Ester	53419	DMS-MS	100009567				1.28237	0.961584	1.43279	1.63228		0.280947	0.990474	0.174508	0.206701		0.50612	0.997012	0.227893	0.998726
TAG58:9-FA18:1	TAG		TAG Ester	54089	DMS-MS	100010237				1.23739	0.899284	1.42561	1.51949		0.403064	0.638875	0.186494	0.248101		0.599727	0.818576	0.24111	0.998726
TAG58:9-FA18:2	TAG		TAG Ester	54624	DMS-MS	100010772				1.23296	0.93397	1.38573	1.52236		0.435255	0.856842	0.305228	0.263243		0.622572	0.94738	0.369788	0.998726
TAG58:9-FA20:4	TAG		TAG Ester	53927	DMS-MS	100010075				1.18377	1.00313	1.36759	1.0911		0.225538	0.91759	0.052166	0.419658		0.46316	0.963363	0.0816786	0.998726
TAG58:9-FA22:5	TAG		TAG Ester	53420	DMS-MS	100009568				1.23939	0.913919	1.49616	1.28999		0.218523	0.795552	0.0436946	0.374292		0.456729	0.913673	0.07074	0.998726
TAG58:9-FA22:6	TAG		TAG Ester	54459	DMS-MS	100010607				1.25797	0.933223	1.41652	1.59385		0.466041	0.868886	0.36654	0.236691		0.644904	0.948942	0.431925	0.998726
TAG60:10-FA22:5	TAG		TAG Ester	53757	DMS-MS	100009905				1.17506	0.987751	1.31595	1.22434		0.269749	0.972679	0.100979	0.431616		0.492182	0.9913	0.141683	0.998726
TAG60:10-FA22:6	TAG		TAG Ester	53758	DMS-MS	100009906				1.22365	0.995118	1.33677	1.45555		0.419336	0.848692	0.268063	0.237032		0.608171	0.942413	0.329168	0.998726
TAG60:11-FA22:5	TAG		TAG Ester	54090	DMS-MS	100010238				1.1892	0.927976	1.29944	1.50999		0.370069	0.901024	0.267535	0.332018		0.57433	0.958199	0.328966	0.998726
TAG60:11-FA22:6	TAG		TAG Ester	53421	DMS-MS	100009569				1.2293	0.973716	1.30109	1.64858		0.40208	0.931657	0.409708	0.146736		0.599477	0.967869	0.476588	0.998726
TAG60:12-FA22:6	TAG		TAG Ester	54285	DMS-MS	100010433				1.26414	0.843677	1.32158	2.13121		0.43283	0.994505	0.448576	0.117776		0.622489	0.997012	0.513225	0.998726
Total CE	None	Neutral Complex Lipids SUM	Cholesteryl Esters	54657	DMS-MS	100010820				1.05467	0.983721	1.10425	1.08439		0.130615	0.523692	0.0140525	0.0874505		0.370342	0.747542	0.0278042	0.998726
Total CER	None	Sphingolipid SUM	Ceramides	54667	DMS-MS	100010830				1.0617	1.01939	1.09312	1.07399		0.281383	0.879097	0.248141	0.265537		0.50612	0.948942	0.306368	0.998726
Total DAG	None	Neutral Complex Lipids SUM	Diacylglycerols	54659	DMS-MS	100010822				1.33438	1.08	1.64561	1.05081		0.00785765	0.23062	0.000197008	0.983207		0.153269	0.451859	0.00140388	0.998726
Total DCER	None	Sphingolipid SUM	Dihydroceramides	54670	DMS-MS	100010833				1.09034	1.08891	1.1039	1.0542		0.0342976	0.0787959	0.0974095	0.329059		0.257183	0.237701	0.137739	0.998726
Total FFA	None	Neutral Complex Lipids SUM	Free Fatty Acids	54660	DMS-MS	100010823				1.03331	1.24712	0.888197	0.931172		0.573568	5.12264e-07	0.00215589	0.208807		0.717225	5.79499e-05	0.0063539	0.998726
Total HCER	None	Sphingolipid SUM	Hexosylceramides	54668	DMS-MS	100010831				1.02022	1.02096	1.0132	1.03892		0.655035	0.873022	0.720977	0.26275		0.766891	0.948942	0.770347	0.998726
Total LCER	None	Sphingolipid SUM	Lactosylceramides	54669	DMS-MS	100010832				1.01627	1.06849	0.968517	1.0273		0.837637	0.326526	0.410369	0.61806		0.891837	0.561798	0.476744	0.998726
Total LPC	None	Phospholipid SUM	Lysophosphatidylcholines	54664	DMS-MS	100010827				0.902367	0.864137	0.919325	0.946905		0.0274667	0.0122787	0.131781	0.473687		0.236737	0.0653662	0.177472	0.998726
Total LPE	None	Phospholipid SUM	Lysophosphatidylethanolamines	54665	DMS-MS	100010828				0.892239	0.768117	0.982573	0.933714		0.0699526	0.000390372	0.867041	0.542914		0.289684	0.00710409	0.897795	0.998726
Total MAG	None	Neutral Complex Lipids SUM	Monoacylglycerols	62056	DMS-MS	100020183				1.2131	1.61273	1.06879	0.651189		0.829805	0.276013	0.96112	0.17212		0.888937	0.505652	0.969692	0.998726
Total PC	None	Phospholipid SUM	Phosphatidylcholines	54661	DMS-MS	100010824				0.992181	0.890889	1.06886	1.01736		0.571134	0.00504187	0.277311	0.622155		0.717225	0.0336501	0.338686	0.998726
Total PE	None	Phospholipid SUM	Phosphatidylethanolamines	54662	DMS-MS	100010825				1.02505	0.900093	1.10058	1.11186		0.959341	0.0592273	0.281855	0.0584943		0.971926	0.19634	0.342847	0.998726
Total PI	None	Phospholipid SUM	Phosphatidylinositols	54663	DMS-MS	100010826				1.05737	0.906237	1.20453	0.999273		0.398806	0.0466474	0.00290865	0.953106		0.597774	0.169596	0.00788122	0.998726
Total SM	None	Sphingolipid SUM	Sphingomyelins	54666	DMS-MS	100010829				1.03706	1.02373	1.02835	1.09535		0.321805	0.781578	0.52427	0.034309		0.532966	0.909162	0.588666	0.998726
Total TAG	None	Neutral Complex Lipids SUM	Triacylglycerols	54658	DMS-MS	100010821				1.3516	0.929005	1.785	1.12499		0.00887583	0.82194	5.95159e-06	0.677462		0.160653	0.925193	0.00044911	0.998726

## Sheet: 3.FC CLP classes
Table - lipid class per metabotype
Fold Change relative to HC
			Fold Change (Mean)					P-value (Welch's test)					FDR
Lipid class	Species		Meall	M1	M2	M3		Meall	M1	M2	M3		Meall	M1	M2	M3
Neutral Complex Lipids	Free Fatty Acids	FFA	1.03331	1.24712	0.888197	0.931172		0.573568	5.12264e-07	0.00215589	0.208807		0.717225	5.79499e-05	0.0063539	0.998726
	Monoacylglycerols	MAG	1.2131	1.61273	1.06879	0.651189		0.829805	0.276013	0.96112	0.17212		0.888937	0.505652	0.969692	0.998726
	Diacylglycerols	DAG	1.33438	1.08	1.64561	1.05081		0.00785765	0.23062	0.000197008	0.983207		0.153269	0.451859	0.00140388	0.998726
	Triacylglycerols	TAG	1.3516	0.929005	1.785	1.12499		0.00887583	0.82194	5.95159e-06	0.677462		0.160653	0.925193	0.00044911	0.998726
	Cholesteryl Esters	CE	1.05467	0.983721	1.10425	1.08439		0.130615	0.523692	0.0140525	0.0874505		0.370342	0.747542	0.0278042	0.998726
Sphingolipid (SP)	Sphingomyelins	SM	1.03706	1.02373	1.02835	1.09535		0.321805	0.781578	0.52427	0.034309		0.532966	0.909162	0.588666	0.998726
	Ceramides	CER	1.0617	1.01939	1.09312	1.07399		0.281383	0.879097	0.248141	0.265537		0.50612	0.948942	0.306368	0.998726
	Hexosylceramides	HCER	1.02022	1.02096	1.0132	1.03892		0.655035	0.873022	0.720977	0.26275		0.766891	0.948942	0.770347	0.998726
	Lactosylceramides	LCER	1.01627	1.06849	0.968517	1.0273		0.837637	0.326526	0.410369	0.61806		0.891837	0.561798	0.476744	0.998726
	Dihydroceramides	DCER	1.09034	1.08891	1.1039	1.0542		0.0342976	0.0787959	0.0974095	0.329059		0.257183	0.237701	0.137739	0.998726
Phospholipid (PL)	Lysophosphatidylcholines	LPC	0.902367	0.864137	0.919325	0.946905		0.0274667	0.0122787	0.131781	0.473687		0.236737	0.0653662	0.177472	0.998726
	Lysophosphatidylethanolamines	LPE	0.892239	0.768117	0.982573	0.933714		0.0699526	0.000390372	0.867041	0.542914		0.289684	0.00710409	0.897795	0.998726
	Phosphatidylcholines	PC	0.992181	0.890889	1.06886	1.01736		0.571134	0.00504187	0.277311	0.622155		0.717225	0.0336501	0.338686	0.998726
	Phosphatidylethanolamines	PE	1.02505	0.900093	1.10058	1.11186		0.959341	0.0592273	0.281855	0.0584943		0.971926	0.19634	0.342847	0.998726
	Phosphatidylinositols	PI	1.05737	0.906237	1.20453	0.999273		0.398806	0.0466474	0.00290865	0.953106		0.597774	0.169596	0.00788122	0.998726

## Sheet: 4.psign MEall
CLP: Compound name and annotations (Metabolon)										Fold Change (Mean)					P-value (Welch's test)					FDR
Met	SUPER_PATHWAY	SUPER_PATHWAY2	SUB_PATHWAY	COMP_ID	PLATFORM	CHEMICAL_ID	KEGG	HMDB_ID		Meall	M1	M2	M3		Meall	M1	M2	M3		Meall	M1	M2	M3
CE(20:4)	CE	Cholesterol Ester	CE Ester	54495	DMS-MS	100010643		HMDB06726		1.12094	1.0821	1.15595	1.11417		0.0406912	0.347597	0.034785	0.0473342		0.268228	0.582547	0.0584052	0.998726
CE(22:5)	CE	Cholesterol Ester	CE Ester	53797	DMS-MS	100009945		HMDB10375		1.16725	1.12073	1.20079	1.18373		0.00643363	0.137958	0.00725645	0.00921317		0.153222	0.348748	0.016215	0.931573
DAG(16:0/16:0)	DAG	Diacylglycerol	DAG Ester	53977	DMS-MS	100010125		HMDB07098		1.55666	0.870291	2.25169	1.21457		0.0358068	0.632789	0.000229513	0.900206		0.602241	0.90889	0.171377	0.998726
DAG(16:0/16:1)	DAG	Diacylglycerol	DAG Ester	53978	DMS-MS	100010126		HMDB07099		1.78001	0.985689	2.59778	1.34487		0.00636115	0.688216	4.59364e-05	0.900011		0.289684	0.941533	0.00730431	0.998726
DAG(16:0/18:1)	DAG	Diacylglycerol	DAG Ester	53630	DMS-MS	100009778	C13861	HMDB07102		1.43112	0.989589	1.91526	1.1028		0.00605056	0.58676	1.81615e-05	0.861253		0.48713	0.18273	0.00317939	0.998726
DAG(16:0/18:2)	DAG	Diacylglycerol	DAG Ester	53271	DMS-MS	100009419		HMDB07103		1.35353	0.989993	1.74556	1.10243		0.0200489	0.88736	0.000120859	0.826107		0.340223	0.26125	0.00314893	0.998726
DAG(16:0/18:3)	DAG	Diacylglycerol	DAG Ester	53979	DMS-MS	100010127		HMDB07105		1.40277	0.845603	1.94997	1.17477		0.0260492	0.582775	9.23218e-05	0.422128		0.629905	0.446503	0.923894	0.998726
DAG(16:0/22:5)	DAG	Diacylglycerol	DAG Ester	54326	DMS-MS	100010474		HMDB07120		1.33776	1.14092	1.54414	1.21906		0.0141019	0.143136	0.00311408	0.762276		0.628473	0.402224	0.769442	0.998726
DAG(16:0/22:6)	DAG	Diacylglycerol	DAG Ester	53980	DMS-MS	100010128		HMDB07121		1.47358	1.14291	1.62441	1.84663		0.0300364	0.402481	0.0096308	0.334638		0.628595	0.475175	0.0423501	0.998726
DAG(16:1/16:1)	DAG	Diacylglycerol	DAG Ester	53631	DMS-MS	100009779		HMDB07128		1.54242	1.07651	2.05846	1.18084		0.00615854	0.567888	0.00029999	0.765858		0.693158	0.628274	0.124813	0.998726
DAG(16:1/18:0)	DAG	Diacylglycerol	DAG Ester	54129	DMS-MS	100010277		HMDB07129		1.30325	0.940276	1.66335	1.14413		0.011499	0.641028	0.000107143	0.551506		0.257183	0.815501	0.00146514	0.998726
DAG(16:1/18:1)	DAG	Diacylglycerol	DAG Ester	54130	DMS-MS	100010278		HMDB07131		1.59343	1.09676	2.1932	1.06285		0.00287553	0.383053	1.07812e-05	0.839819		0.153222	0.84167	0.00103931	0.998726
DAG(16:1/18:2)	DAG	Diacylglycerol	DAG Ester	53632	DMS-MS	100009780		HMDB07132		1.44831	1.09427	1.87596	1.06974		0.00985425	0.564137	8.20626e-05	0.918746		0.289684	0.517412	0.00150109	0.998726
DAG(16:1/18:3)	DAG	Diacylglycerol	DAG Ester	53981	DMS-MS	100010129		HMDB07134		1.45765	0.976359	1.97525	1.12934		0.0121463	0.995129	5.36236e-05	0.693891		0.153222	0.786153	0.000547873	0.998726
DAG(18:0/18:1)	DAG	Diacylglycerol	DAG Ester	54504	DMS-MS	100010652		HMDB07160		1.35561	0.946574	1.77535	1.13552		0.00687656	0.792134	1.19339e-05	0.526864		0.471323	0.667909	0.072943	0.998726
DAG(18:0/18:2)	DAG	Diacylglycerol	DAG Ester	53273	DMS-MS	100009421		HMDB07161		1.27736	0.926688	1.61399	1.15652		0.0215933	0.886755	8.08623e-05	0.517529		0.187679	0.35513	0.00824048	0.998726
DAG(18:0/18:3)	DAG	Diacylglycerol	DAG Ester	53982	DMS-MS	100010130		HMDB07163		1.32166	0.921543	1.7154	1.15565		0.0151593	0.92778	0.000126526	0.322851		0.249385	0.634323	0.0204598	0.998726
DAG(18:1/18:1)	DAG	Diacylglycerol	DAG Ester	53275	DMS-MS	100009423		HMDB07218		1.34112	1.05046	1.69483	1.02268		0.0053658	0.318828	4.5273e-05	0.89134		0.170943	0.819393	0.00116048	0.998726
DAG(18:1/18:2)	DAG	Diacylglycerol	DAG Ester	53276	DMS-MS	100009424		HMDB07219		1.28747	1.04706	1.56371	1.07177		0.0263184	0.552595	0.000854633	0.84871		0.153222	0.622375	0.000459078	0.998726
FFA(20:4)	FFA	Free Fatty Acids	Polyunsaturated FFA (PUFA)	53471	DMS-MS	100009619	C00219	HMDB01043		0.838423	1.00144	0.716109	0.794678		0.0336281	0.622045	0.000181393	0.0312362		0.192733	0.237955	0.10503	0.998726
LPC(14:0)	LPL	Lysophosphatidylcholine	LPC Ester	53285	DMS-MS	100009433		HMDB10379		0.895135	0.701914	1.05018	0.917548		0.0436633	0.000238544	0.747253	0.380318		0.854256	0.00582918	0.00706473	0.998726
LPC(15:0)	LPL	Lysophosphatidylcholine	LPC Ester	53286	DMS-MS	100009434		HMDB10381		0.888601	0.879341	0.907459	0.856271		0.0122776	0.0355988	0.0973818	0.0789177		0.828382	0.0272294	0.282686	0.998726
LPC(16:0)	LPL	Lysophosphatidylcholine	LPC Ester	53287	DMS-MS	100009435	C04102	HMDB10382		0.921527	0.867896	0.963992	0.929413		0.046831	0.00614185	0.439302	0.28134		0.92641	0.0481459	0.22274	0.998726
LPC(17:0)	LPL	Lysophosphatidylcholine	LPC Ester	54143	DMS-MS	100010291				0.87483	0.912365	0.836693	0.893915		0.00468259	0.114814	0.00866169	0.192282		0.42356	1.19224e-05	0.0639361	0.998726
LPC(18:2)	LPL	Lysophosphatidylcholine	LPC Ester	54331	DMS-MS	100010479				0.793714	0.761822	0.775011	0.926885		0.00108059	0.00240098	0.00318232	0.530963		0.340223	1.53145e-06	0.0962986	0.998726
LPC(20:0)	LPL	Lysophosphatidylcholine	LPC Ester	53480	DMS-MS	100009628		HMDB10390		0.919012	0.890534	0.902771	1.03659		0.00741623	0.00511691	0.0111902	0.807486		0.602173	0.862441	0.0812201	0.998726
LPC(20:1)	LPL	Lysophosphatidylcholine	LPC Ester	53813	DMS-MS	100009961		HMDB10391		0.85577	0.829047	0.8554	0.922632		0.0327655	0.0449447	0.0611529	0.505668		0.806864	0.36356	0.201378	0.998726
LPC(20:2)	LPL	Lysophosphatidylcholine	LPC Ester	53990	DMS-MS	100010138		HMDB10392		0.841135	0.823813	0.863251	0.81913		0.0018345	0.00646692	0.017625	0.0307738		0.525091	0.000298463	0.0500657	0.998726
LPE(17:0)	LPL	Lysophosphatidylethanolamine	LPE Ester	53993	DMS-MS	100010141				0.832274	0.817646	0.83387	0.863615		0.00580599	0.0108366	0.0176203	0.167133		0.374196	0.000498812	0.551214	0.998726
LPE(18:1)	LPL	Lysophosphatidylethanolamine	LPE Ester	53288	DMS-MS	100009436		HMDB11476		0.839613	0.63023	0.98479	0.930652		0.0444371	2.37431e-05	0.908718	0.774108		0.584011	0.0100224	0.114474	0.998726
LPE(18:2)	LPL	Lysophosphatidylethanolamine	LPE Ester	53817	DMS-MS	100009965		HMDB11477		0.803823	0.638747	0.89983	0.929527		0.0196763	8.38721e-05	0.383736	0.964089		0.8599	0.820611	0.394354	0.998726
PC(15:0/18:2)	PL	Phosphatidylcholine	PC Ester	54154	DMS-MS	100010302		HMDB07940		0.881047	0.836333	0.918135	0.882701		0.00576487	0.00551047	0.0958922	0.121202		0.888159	0.752044	0.747551	0.998726
PC(15:0/20:4)	PL	Phosphatidylcholine	PC Ester	53295	DMS-MS	100009443		HMDB07949		0.877821	0.857944	0.899214	0.864217		0.03296	0.0635565	0.127225	0.202712		0.854256	0.30138	0.414069	0.998726
PC(16:0/18:2)	PL	Phosphatidylcholine	PC Ester	54341	DMS-MS	100010489		HMDB07973		0.933572	0.821569	1.00981	0.986413		0.0308294	3.60408e-05	0.788049	0.857027		0.634229	0.0118785	0.378868	0.998726
PC(17:0/18:2)	PL	Phosphatidylcholine	PC Ester	54163	DMS-MS	100010311				0.867399	0.861784	0.836271	0.972207		9.44594e-05	0.00409304	0.000460624	0.576386		0.658132	0.392485	0.725966	0.998726
PC(18:0/18:2)	PL	Phosphatidylcholine	PC Ester	54345	DMS-MS	100010493		HMDB08039		0.926218	0.836676	0.951844	1.07172		0.0211222	0.00103957	0.222269	0.113427		0.66868	0.330782	0.923158	0.998726
PC(18:0/22:5)	PL	Phosphatidylcholine	PC Ester	53662	DMS-MS	100009810		HMDB08056		1.15616	1.10281	1.21573	1.11334		0.0364424	0.285641	0.03281	0.0782399		0.869338	0.723815	0.650265	0.998726
PC(18:1/18:2)	PL	Phosphatidylcholine	PC Ester	53833	DMS-MS	100009981		HMDB08105		0.857989	0.759995	0.8984	0.981079		0.000297354	7.46939e-06	0.0275632	0.904614		0.671518	0.390501	0.857375	0.998726
PC(18:2/16:1)	PL	Phosphatidylcholine	PC Ester	54173	DMS-MS	100010321		HMDB08134		0.881282	0.795963	0.9452	0.904464		0.00356022	0.000144519	0.222267	0.147642		0.361848	0.159623	0.710127	0.998726
PC(18:2/18:2)	PL	Phosphatidylcholine	PC Ester	53304	DMS-MS	100009452		HMDB08138		0.785428	0.676351	0.806868	0.991259		4.13443e-05	4.04806e-06	0.0010906	0.97693		0.153222	0.0361375	0.136665	0.998726
PC(18:2/18:3)	PL	Phosphatidylcholine	PC Ester	53835	DMS-MS	100009983		HMDB08141		0.938833	0.882888	0.95518	1.02876		0.0401678	0.0047348	0.172379	0.704983		0.257183	0.203246	0.172622	0.998726
PC(18:2/20:3)	PL	Phosphatidylcholine	PC Ester	53497	DMS-MS	100009645		HMDB08146		0.901642	0.820851	0.97509	0.885819		0.0147547	0.000656605	0.442142	0.102429		0.629012	0.26125	0.956408	0.998726
PC(18:2/20:4)	PL	Phosphatidylcholine	PC Ester	54533	DMS-MS	100010681		HMDB08147		0.900591	0.865095	0.910153	0.960017		0.00226821	0.00154777	0.0238577	0.429131		0.732851	0.418383	0.0901506	0.998726
PC(20:0/18:2)	PL	Phosphatidylcholine	PC Ester	53307	DMS-MS	100009455		HMDB08270		0.904977	0.837378	0.936835	0.978249		0.035347	0.00412366	0.232772	0.904073		0.84263	0.119493	0.222308	0.998726
PE(18:2/16:1)	PL	Phosphatidylethanolamine	PE Ester	53510	DMS-MS	100009658		HMDB09089		0.888734	0.809759	0.865435	1.15124		0.0288198	0.0100096	0.0350977	0.278752		0.257659	0.517412	0.055501	0.998726
PE(18:2/18:2)	PL	Phosphatidylethanolamine	PE Ester	53325	DMS-MS	100009473		HMDB09093		0.732245	0.48335	0.868605	0.946316		0.00434307	4.56534e-08	0.335141	0.867709		0.358355	0.78969	0.207834	0.931573
PE(O-16:0/18:2)	PL	Phosphatidylethanolamine	PE Ether	53850	DMS-MS	100009998				0.899907	0.871435	0.824362	1.19081		0.0194555	0.0286562	0.004801	0.105696		0.476937	0.0708286	0.977454	0.998726
PE(O-18:0/18:2)	PL	Phosphatidylethanolamine	PE Ether	54368	DMS-MS	100010516				0.893406	0.808341	0.906564	1.06433		0.0267014	0.0064183	0.102675	0.294744		0.564674	0.392485	0.834986	0.998726
PE(P-16:0/18:2)	PL	Phosphatidylethanolamine	PE Plasmalogen	54561	DMS-MS	100010709		HMDB11343		0.849725	0.770929	0.819085	1.13325		0.0012943	0.00117945	0.0030414	0.146251		0.0304862	0.000298463	0.00372449	0.998726
PE(P-16:0/22:4)	PL	Phosphatidylethanolamine	PE Plasmalogen	54206	DMS-MS	100010354		HMDB11358		0.894484	0.822377	0.970599	0.849489		0.0251246	0.00505682	0.369591	0.0930248		0.190002	0.00974143	0.507147	0.998726
PE(P-18:0/18:2)	PL	Phosphatidylethanolamine	PE Plasmalogen	54377	DMS-MS	100010525		HMDB11376		0.87624	0.841907	0.823538	1.11481		0.00412735	0.0148298	0.00230605	0.145913		0.445833	0.682818	0.251054	0.998726
PE(P-18:0/22:4)	PL	Phosphatidylethanolamine	PE Plasmalogen	53680	DMS-MS	100009828		HMDB11391		0.895323	0.874459	0.916499	0.884781		0.011079	0.0297315	0.0593732	0.0907564		0.658132	0.605057	0.935299	0.998726
PE(P-18:1/16:0)	PL	Phosphatidylethanolamine	PE Plasmalogen	54565	DMS-MS	100010713		HMDB11437		0.862001	0.80293	0.869003	0.986939		0.0159095	0.00575846	0.0639508	0.839049		0.806864	0.00339571	0.0473389	0.998726
PE(P-18:1/18:2)	PL	Phosphatidylethanolamine	PE Plasmalogen	54211	DMS-MS	100010359		HMDB11442		0.84007	0.796858	0.80966	1.03533		0.00252191	0.0035415	0.00290563	0.354673		0.714953	0.339544	0.0546123	0.998726
PI(18:0/20:4)	PL	Phosphatidylinositol	PI Ester	54026	DMS-MS	100010174		HMDB09815		1.11583	1.03267	1.20967	1.04623		0.0235769	0.729293	0.00254219	0.273703		0.769284	0.870455	0.340013	0.998726
CER(18:0)	SP	Sphingolipids	Ceramide	54320	DMS-MS	100010468		HMDB04950		1.31217	1.37582	1.31309	1.15276		0.000101059	0.000599953	0.000334968	0.0798603		0.153222	0.0138624	0.00814339	0.998726
CER(20:0)	SP	Sphingolipids	Ceramide	54321	DMS-MS	100010469		HMDB04951		1.17078	1.10764	1.21555	1.19531		0.00356873	0.170252	0.00346019	0.00254273		0.572395	0.395499	0.478412	0.998726
CER(22:1)	SP	Sphingolipids	Ceramide	54127	DMS-MS	100010275		HMDB11775		1.07246	1.084	1.09783	0.969887		0.0371806	0.0559896	0.0468559	0.439463		0.278759	0.174354	0.207834	0.998726
CER(24:1)	SP	Sphingolipids	Ceramide	53628	DMS-MS	100009776		HMDB04953		1.1422	1.11345	1.19007	1.07301		0.016217	0.0988126	0.0135923	0.3052		0.352803	0.0716085	0.355553	0.998726
DCER(20:0)	SP	Sphingolipids	Dihydroceramide	53280	DMS-MS	100009428		HMDB11764		1.08101	1.07044	1.0881	1.08627		0.0165435	0.0794058	0.0701407	0.0893965		0.169941	0.120722	0.0909184	0.998726
DCER(26:0)	SP	Sphingolipids	Dihydroceramide	53634	DMS-MS	100009782		HMDB11771		1.3456	1.31933	1.37182	1.33358		0.0293192	0.108463	0.0826993	0.218987		0.506434	0.505652	0.335544	0.998726
HCER(18:0)	SP	Sphingolipids	Hexosylceramide	53638	DMS-MS	100009786		HMDB04972		1.11731	1.1658	1.10413	1.0365		0.0408681	0.064969	0.0860954	0.375785		0.650398	0.650071	0.266367	0.998726
HCER(20:1)	SP	Sphingolipids	Hexosylceramide	54510	DMS-MS	100010658				1.11927	1.06765	1.17008	1.09785		0.00987369	0.144149	0.00797591	0.129771		0.722508	0.359625	0.0521684	0.998726
SM(18:0)	SP	Sphingolipids	Sphingomyelin	54386	DMS-MS	100010534		HMDB01348		1.16289	1.22401	1.1238	1.1267		0.00111201	0.000724084	0.0234374	0.0324546		0.153222	0.0100224	0.0423501	0.998726
SM(18:1)	SP	Sphingolipids	Sphingomyelin	53862	DMS-MS	100010010		HMDB12101		1.16041	1.22752	1.11952	1.11473		0.00378728	0.00202396	0.0268065	0.167902		0.153222	0.0183367	0.0473389	0.998726
TAG48:1-FA16:1	TAG		TAG Ester	53543	DMS-MS	100009691				2.19654	0.849081	3.56751	1.50593		0.0185326	0.679887	5.78691e-05	0.981609		0.197522	0.836003	0.00111402	0.998726
TAG48:2-FA16:1	TAG		TAG Ester	54402	DMS-MS	100010550				1.9162	0.839258	3.0537	1.24211		0.0442983	0.350879	6.73389e-05	0.856372		0.269903	0.585877	0.00111402	0.998726
TAG50:0-FA16:0	TAG		TAG Ester	54235	DMS-MS	100010383				1.60493	0.83219	2.38796	1.21821		0.026443	0.59362	4.76371e-05	0.833388		0.232339	0.78969	0.00104515	0.998726
TAG50:1-FA16:0	TAG		TAG Ester	53879	DMS-MS	100010027				1.56507	0.926942	2.23868	1.16681		0.00795981	0.860033	1.3189e-05	0.871296		0.153269	0.948027	0.000459078	0.998726
TAG50:1-FA16:1	TAG		TAG Ester	54236	DMS-MS	100010384				1.76771	0.973172	2.59607	1.30213		0.00413269	0.750843	8.93257e-06	0.865749		0.153222	0.885936	0.00044911	0.998726
TAG50:1-FA18:1	TAG		TAG Ester	53880	DMS-MS	100010028				1.54153	0.915103	2.20264	1.15104		0.0104753	0.975258	1.78092e-05	0.893107		0.166319	0.99281	0.000547873	0.998726
TAG50:2-FA16:0	TAG		TAG Ester	54586	DMS-MS	100010734				1.58619	0.990675	2.23372	1.15927		0.00494259	0.742881	7.17793e-06	0.983939		0.153222	0.881137	0.00044911	0.998726
TAG50:2-FA16:1	TAG		TAG Ester	53881	DMS-MS	100010029				1.71818	1.03605	2.48416	1.15824		0.00326269	0.533429	7.13833e-06	0.930015		0.153222	0.752044	0.00044911	0.998726
TAG50:2-FA18:1	TAG		TAG Ester	53550	DMS-MS	100009698				1.4609	0.895719	2.06733	1.07949		0.0175895	0.677385	1.28635e-05	0.989901		0.192733	0.834059	0.000459078	0.998726
TAG50:2-FA18:2	TAG		TAG Ester	53882	DMS-MS	100010030				1.45683	0.916799	2.01335	1.1594		0.0193545	0.837913	4.85043e-05	0.824671		0.200079	0.935032	0.00104515	0.998726
TAG50:3-FA16:0	TAG		TAG Ester	54050	DMS-MS	100010198				1.60403	1.00378	2.25605	1.17564		0.00447976	0.805371	7.84265e-06	0.843318		0.153222	0.920279	0.00044911	0.998726
TAG50:3-FA16:1	TAG		TAG Ester	53885	DMS-MS	100010033				1.64325	1.0624	2.31118	1.12061		0.00558792	0.72373	1.14339e-05	0.866985		0.153222	0.869859	0.000459078	0.998726
TAG50:3-FA18:3	TAG		TAG Ester	54051	DMS-MS	100010199				1.55189	0.784359	2.31977	1.19664		0.021755	0.407246	2.45236e-05	0.449374		0.208168	0.638748	0.00065276	0.998726
TAG50:4-FA16:0	TAG		TAG Ester	53371	DMS-MS	100009519				1.66696	0.879419	2.46028	1.28661		0.00867159	0.567028	6.03692e-06	0.476009		0.160159	0.776339	0.00044911	0.998726
TAG50:4-FA16:1	TAG		TAG Ester	54052	DMS-MS	100010200				1.63826	1.0339	2.32693	1.11289		0.00753405	0.978604	7.21001e-06	0.977101		0.153269	0.992832	0.00044911	0.998726
TAG50:5-FA16:0	TAG		TAG Ester	54410	DMS-MS	100010558				1.53836	0.749626	2.16054	1.66119		0.0419533	0.148756	4.01855e-05	0.274855		0.268228	0.361042	0.00095705	0.998726
TAG50:5-FA16:1	TAG		TAG Ester	53890	DMS-MS	100010038				1.67491	0.905891	2.45749	1.28034		0.0172425	0.461408	7.65294e-06	0.602419		0.192733	0.686799	0.00044911	0.998726
TAG51:2-FA16:0	TAG		TAG Ester	53374	DMS-MS	100009522				1.32325	0.946395	1.737	1.04146		0.0261149	0.978113	0.000118286	0.914405		0.232339	0.992832	0.0011761	0.998726
TAG51:2-FA16:1	TAG		TAG Ester	53375	DMS-MS	100009523				1.4362	0.928467	1.97039	1.12452		0.0326831	0.804524	9.23219e-05	0.899148		0.257183	0.920279	0.00111402	0.998726
TAG51:2-FA18:1	TAG		TAG Ester	53555	DMS-MS	100009703				1.26899	0.970801	1.61585	0.989066		0.0354551	0.866084	0.000182558	0.721842		0.257183	0.948942	0.00136505	0.998726
TAG51:3-FA16:1	TAG		TAG Ester	53376	DMS-MS	100009524				1.37445	0.974967	1.83394	1.01471		0.0377756	0.931508	8.99241e-05	0.678773		0.260969	0.967869	0.00111402	0.998726
TAG51:4-FA16:0	TAG		TAG Ester	54414	DMS-MS	100010562				1.05871	0.979443	1.13051	1.04397		0.0176761	0.391149	9.56499e-05	0.359127		0.192733	0.632125	0.00112913	0.998726
TAG51:4-FA16:1	TAG		TAG Ester	54245	DMS-MS	100010393				1.319	0.974192	1.70764	1.03176		0.0481822	0.775731	0.000120059	0.7598		0.278759	0.907965	0.0011761	0.998726
TAG52:0-FA16:0	TAG		TAG Ester	53714	DMS-MS	100009862				1.4211	0.820298	1.99379	1.22594		0.041577	0.404066	6.75532e-05	0.584687		0.268228	0.63486	0.00111402	0.998726
TAG52:0-FA18:0	TAG		TAG Ester	53892	DMS-MS	100010040				1.41631	0.801961	2.00996	1.19329		0.0497902	0.397603	8.42008e-05	0.571778		0.278759	0.634323	0.00111402	0.998726
TAG52:1-FA16:0	TAG		TAG Ester	54417	DMS-MS	100010565				1.45887	0.949247	1.97951	1.1915		0.00393985	0.675307	6.08221e-06	0.538363		0.153222	0.834059	0.00044911	0.998726
TAG52:1-FA16:1	TAG		TAG Ester	53379	DMS-MS	100009527				1.39952	0.938986	1.84664	1.22616		0.00538087	0.700404	1.92399e-06	0.565037		0.153222	0.850827	0.00044911	0.998726
TAG52:1-FA18:0	TAG		TAG Ester	53715	DMS-MS	100009863				1.42251	0.873497	1.96624	1.18456		0.0122319	0.892607	1.65016e-05	0.575656		0.170943	0.955988	0.000533356	0.998726
TAG52:1-FA18:1	TAG		TAG Ester	53558	DMS-MS	100009706				1.41209	0.960536	1.89067	1.12468		0.0046133	0.613874	8.69445e-06	0.659792		0.153222	0.806322	0.00044911	0.998726
TAG52:2-FA16:0	TAG		TAG Ester	53717	DMS-MS	100009865				1.38989	1.06091	1.76695	1.09752		0.00151934	0.258469	4.50944e-06	0.68652		0.153222	0.484965	0.00044911	0.998726
TAG52:2-FA16:1	TAG		TAG Ester	53560	DMS-MS	100009708				1.51324	0.999829	2.06522	1.16357		0.00216496	0.659908	1.02185e-06	0.729852		0.153222	0.830109	0.00044911	0.998726
TAG52:2-FA18:0	TAG		TAG Ester	53380	DMS-MS	100009528				1.39481	0.899399	1.87846	1.20053		0.010786	0.803399	7.3475e-06	0.592998		0.168299	0.920279	0.00044911	0.998726
TAG52:2-FA18:1	TAG		TAG Ester	53894	DMS-MS	100010042				1.3335	1.06077	1.6499	1.08001		0.0020011	0.261963	6.3234e-06	0.727995		0.153222	0.484965	0.00044911	0.998726
TAG52:2-FA18:2	TAG		TAG Ester	53895	DMS-MS	100010043				1.34189	0.971383	1.71517	1.16278		0.0117068	0.847421	3.6516e-05	0.641238		0.170943	0.942158	0.000893161	0.998726
TAG52:2-FA20:0	TAG		TAG Ester	54060	DMS-MS	100010208				1.24922	0.978234	1.53457	1.08215		0.0426794	0.697451	9.83365e-05	0.98653		0.268228	0.848377	0.0011336	0.998726
TAG52:3-FA16:0	TAG		TAG Ester	53381	DMS-MS	100009529				1.3325	1.07162	1.62724	1.11315		0.00603015	0.398389	5.38639e-05	0.704696		0.153222	0.634323	0.00109023	0.998726
TAG52:3-FA16:1	TAG		TAG Ester	53896	DMS-MS	100010044				1.45111	1.0408	1.9431	1.02298		0.00426811	0.49187	8.70067e-06	0.962093		0.153222	0.716815	0.00044911	0.998726
TAG52:3-FA18:0	TAG		TAG Ester	54246	DMS-MS	100010394				1.43299	0.884102	1.97626	1.19608		0.00819968	0.663678	2.17935e-06	0.478241		0.154598	0.830746	0.00044911	0.998726
TAG52:3-FA18:1	TAG		TAG Ester	54594	DMS-MS	100010742				1.33135	1.05108	1.65405	1.07792		0.00582587	0.490735	2.04529e-05	0.895126		0.153222	0.716314	0.000578434	0.998726
TAG52:3-FA18:2	TAG		TAG Ester	54247	DMS-MS	100010395				1.32018	1.0627	1.6099	1.10712		0.00762554	0.43986	6.99092e-05	0.750894		0.153269	0.667909	0.00111402	0.998726
TAG52:3-FA18:3	TAG		TAG Ester	53897	DMS-MS	100010045				1.4359	0.857161	1.99877	1.21516		0.00992438	0.683454	1.03619e-05	0.236619		0.163301	0.839248	0.000459078	0.998726
TAG52:3-FA20:0	TAG		TAG Ester	53561	DMS-MS	100009709				1.31488	1.02182	1.63523	1.09989		0.0144868	0.674399	0.000112036	0.848592		0.190002	0.834059	0.00117389	0.998726
TAG52:3-FA22:1	TAG		TAG Ester	53719	DMS-MS	100009867				1.35976	1.02204	1.72136	1.13409		0.00695837	0.651498	1.92202e-05	0.729651		0.153269	0.826141	0.000561106	0.998726
TAG52:4-FA16:0	TAG		TAG Ester	54249	DMS-MS	100010397				1.35267	1.00525	1.70867	1.16726		0.0255645	0.879116	0.00039218	0.501018		0.232339	0.948942	0.00199395	0.998726
TAG52:4-FA16:1	TAG		TAG Ester	54062	DMS-MS	100010210				1.39108	1.0491	1.78595	1.07866		0.0194523	0.718212	0.0001591	0.980963		0.200079	0.865489	0.00127636	0.998726
TAG52:4-FA18:0	TAG		TAG Ester	53382	DMS-MS	100009530				1.41586	0.812429	1.97087	1.27892		0.0208751	0.240984	4.98934e-06	0.280155		0.207604	0.467003	0.00044911	0.998726
TAG52:4-FA18:1	TAG		TAG Ester	53898	DMS-MS	100010046				1.42377	0.986226	1.89561	1.12156		0.00761847	0.856701	1.23347e-05	0.654348		0.153269	0.94738	0.000459078	0.998726
TAG52:4-FA18:3	TAG		TAG Ester	54419	DMS-MS	100010567				1.41163	0.909228	1.91585	1.17441		0.00986191	0.8946	2.18645e-05	0.281209		0.163301	0.956216	0.000599618	0.998726
TAG52:4-FA20:0	TAG		TAG Ester	53383	DMS-MS	100009531				1.33739	1.00516	1.67446	1.1699		0.0347617	0.908537	0.000793379	0.541027		0.257183	0.961668	0.00301508	0.998726
TAG52:4-FA20:4	TAG		TAG Ester	53563	DMS-MS	100009711				1.48515	0.812704	2.13424	1.24307		0.0346589	0.64691	0.000189331	0.643802		0.257183	0.824582	0.00136505	0.998726
TAG52:4-FA22:1	TAG		TAG Ester	54598	DMS-MS	100010746				1.3891	1.00049	1.79848	1.14903		0.00686869	0.832489	1.61964e-05	0.519489		0.153269	0.932428	0.000533356	0.998726
TAG52:5-FA16:0	TAG		TAG Ester	54250	DMS-MS	100010398				1.45127	0.871192	2.00213	1.26897		0.0357219	0.579501	0.000269234	0.204446		0.257183	0.782257	0.00161362	0.998726
TAG52:5-FA16:1	TAG		TAG Ester	54063	DMS-MS	100010211				1.41136	0.992997	1.85252	1.15163		0.0370995	0.877225	0.000290305	0.699996		0.258834	0.948942	0.00168632	0.998726
TAG52:5-FA18:1	TAG		TAG Ester	54420	DMS-MS	100010568				1.45335	0.888289	2.00727	1.22516		0.0159798	0.549647	1.11364e-05	0.373034		0.192733	0.761762	0.000459078	0.998726
TAG52:5-FA18:3	TAG		TAG Ester	53720	DMS-MS	100009868				1.42519	0.884709	1.96255	1.18487		0.0363975	0.605753	0.000212027	0.350382		0.257659	0.796811	0.00143134	0.998726
TAG52:5-FA20:5	TAG		TAG Ester	53722	DMS-MS	100009870				1.63301	0.971572	2.08089	1.95195		0.0412252	0.821438	0.00204619	0.242124		0.268228	0.925193	0.00607147	0.998726
TAG52:6-FA16:1	TAG		TAG Ester	53386	DMS-MS	100009534				1.49855	0.909994	2.04874	1.33906		0.0422157	0.53304	0.000216679	0.305053		0.268228	0.752044	0.00143134	0.998726
TAG53:2-FA17:0	TAG		TAG Ester	54254	DMS-MS	100010402				1.22789	0.972157	1.5136	1.02224		0.0408605	0.790158	0.000682821	0.998726		0.268228	0.910946	0.00277109	0.998726
TAG53:2-FA18:1	TAG		TAG Ester	54425	DMS-MS	100010573				1.22942	0.939733	1.54219	1.02825		0.0433152	0.994059	0.000329165	0.992168		0.268495	0.997012	0.00181643	0.998726
TAG54:2-FA18:0	TAG		TAG Ester	54259	DMS-MS	100010407				1.23165	0.790345	1.64876	1.09867		0.0425648	0.543611	0.000126909	0.391694		0.268228	0.756874	0.00118405	0.998726
TAG54:2-FA18:1	TAG		TAG Ester	54070	DMS-MS	100010218				1.22556	0.791562	1.64424	1.07004		0.0431631	0.588963	0.000139729	0.485063		0.268495	0.786153	0.00121846	0.998726
TAG54:3-FA18:3	TAG		TAG Ester	54605	DMS-MS	100010753				1.13723	1.02146	1.25998	1.06338		0.0329981	0.933345	0.00103794	0.518779		0.257183	0.967869	0.00361282	0.998726
TAG54:4-FA20:4	TAG		TAG Ester	54437	DMS-MS	100010585				1.35232	0.969777	1.73987	1.16113		0.0185518	0.959733	8.86915e-05	0.570999		0.197522	0.98476	0.00111402	0.998726
TAG54:4-FA22:4	TAG		TAG Ester	53571	DMS-MS	100009719				1.48563	0.894355	2.12431	1.07417		0.0292122	0.775905	0.000244229	0.982417		0.245684	0.907965	0.00151389	0.998726
TAG54:5-FA16:0	TAG		TAG Ester	54439	DMS-MS	100010587				1.35806	0.942156	1.78332	1.13877		0.0218519	0.878164	6.07191e-05	0.70773		0.208168	0.948942	0.00111402	0.998726
TAG54:5-FA20:4	TAG		TAG Ester	54264	DMS-MS	100010412				1.34593	0.996214	1.71044	1.14131		0.0175582	0.859331	0.000145132	0.546925		0.192733	0.948027	0.00122752	0.998726
TAG54:5-FA22:5	TAG		TAG Ester	54606	DMS-MS	100010754				1.52969	1.02859	2.02302	1.32114		0.0136105	0.786166	0.000155155	0.712503		0.183843	0.910877	0.00127636	0.998726
TAG54:6-FA16:0	TAG		TAG Ester	53572	DMS-MS	100009720				1.48467	1.03344	1.86029	1.49745		0.0176303	0.96883	0.000215975	0.315638		0.192733	0.98849	0.00143134	0.998726
TAG54:6-FA16:1	TAG		TAG Ester	53738	DMS-MS	100009886				1.39183	0.969283	1.81742	1.18792		0.0403786	0.738624	0.000187641	0.858182		0.268228	0.87839	0.00136505	0.998726
TAG54:6-FA22:6	TAG		TAG Ester	54608	DMS-MS	100010756				1.6226	1.08976	1.97156	1.91415		0.0454786	0.873217	0.00491515	0.326334		0.272294	0.948942	0.0117367	0.998726
TAG54:7-FA16:1	TAG		TAG Ester	54266	DMS-MS	100010414				1.47921	1.03031	1.78891	1.6789		0.0498244	0.933646	0.00190741	0.354064		0.278759	0.967869	0.00577325	0.998726
TAG55:7-FA20:3	TAG		TAG Ester	53576	DMS-MS	100009724				1.02088	1.00122	1.03036	1.04154		0.0348385	0.880786	0.0119999	0.0229965		0.257183	0.948942	0.0246816	0.998726
TAG56:4-FA20:4	TAG		TAG Ester	54615	DMS-MS	100010763				1.21365	1.06663	1.34848	1.18145		0.0449116	0.637343	0.00571102	0.32557		0.270966	0.81815	0.0133208	0.998726
TAG56:4-FA22:4	TAG		TAG Ester	53918	DMS-MS	100010066				1.3652	0.980745	1.79314	1.06068		0.0125789	0.578842	0.000138708	0.924502		0.172483	0.782257	0.00121846	0.998726
TAG56:5-FA16:0	TAG		TAG Ester	54616	DMS-MS	100010764				1.36053	1.00511	1.75976	1.0684		0.0119949	0.626721	7.6088e-05	0.949771		0.170943	0.812985	0.00111402	0.998726
TAG56:5-FA22:4	TAG		TAG Ester	54276	DMS-MS	100010424				1.34857	1.01856	1.74858	0.991623		0.0164525	0.533196	0.000225296	0.863775		0.192733	0.752044	0.00146514	0.998726
TAG56:5-FA22:5	TAG		TAG Ester	53581	DMS-MS	100009729				1.37036	1.08294	1.6422	1.28326		0.0104387	0.397276	0.00035598	0.487491		0.166319	0.634323	0.0018824	0.998726
TAG56:6-FA16:0	TAG		TAG Ester	54617	DMS-MS	100010765				1.36307	1.15143	1.58079	1.24759		0.00980428	0.183336	0.00116669	0.522498		0.163301	0.395499	0.00392509	0.998726
TAG56:6-FA18:1	TAG		TAG Ester	54277	DMS-MS	100010425				1.26961	1.05019	1.49809	1.14185		0.0225456	0.482655	0.000988848	0.641321		0.212539	0.709095	0.00350944	0.998726
TAG56:6-FA22:4	TAG		TAG Ester	53922	DMS-MS	100010070				1.27471	0.98735	1.61383	0.9908		0.0457334	0.926688	0.00075456	0.829019		0.272294	0.967665	0.0029308	0.998726
TAG56:6-FA22:5	TAG		TAG Ester	54083	DMS-MS	100010231				1.33788	1.12408	1.56849	1.19006		0.0149062	0.262777	0.0011754	0.629463		0.190002	0.48522	0.00392523	0.998726
TAG56:6-FA22:6	TAG		TAG Ester	53582	DMS-MS	100009730				1.46261	1.1086	1.66784	1.73413		0.0411796	0.649752	0.00884689	0.197508		0.268228	0.825878	0.019154	0.998726
TAG56:7-FA22:4	TAG		TAG Ester	54084	DMS-MS	100010232				1.33783	0.983846	1.72265	1.08431		0.035578	0.978911	0.000520285	0.85571		0.257183	0.992832	0.00233098	0.998726
TAG58:5-FA18:1	TAG		TAG Ester	53588	DMS-MS	100009736				1.28177	0.890558	1.66522	1.12393		0.0403273	0.510162	5.42106e-05	0.836889		0.268228	0.732851	0.00109023	0.998726
TAG58:6-FA16:0	TAG		TAG Ester	53589	DMS-MS	100009737				1.55579	0.922544	2.18319	1.28059		0.0309889	0.535592	7.9628e-05	0.600712		0.252658	0.752657	0.00111402	0.998726
TAG58:6-FA18:0	TAG		TAG Ester	54455	DMS-MS	100010603				1.28382	1.00529	1.49441	1.35389		0.0495532	0.870966	0.00295424	0.33544		0.278759	0.948942	0.0079571	0.998726
TAG58:6-FA18:1	TAG		TAG Ester	53754	DMS-MS	100009902				1.30948	1.00543	1.60918	1.18187		0.0175939	0.834242	0.000105132	0.653584		0.192733	0.933238	0.0011603	0.998726
TAG58:6-FA22:4	TAG		TAG Ester	53415	DMS-MS	100009563				1.22056	1.00341	1.47239	1.01893		0.0340566	0.654469	0.000782506	0.943289		0.257183	0.827227	0.00301348	0.998726
Total DAG	None	Neutral Complex Lipids SUM	Diacylglycerols	54659	DMS-MS	100010822				1.33438	1.08	1.64561	1.05081		0.00785765	0.23062	0.000197008	0.983207		0.153269	0.451859	0.00140388	0.998726
Total DCER	None	Sphingolipid SUM	Dihydroceramides	54670	DMS-MS	100010833				1.09034	1.08891	1.1039	1.0542		0.0342976	0.0787959	0.0974095	0.329059		0.257183	0.237701	0.137739	0.998726
Total LPC	None	Phospholipid SUM	Lysophosphatidylcholines	54664	DMS-MS	100010827				0.902367	0.864137	0.919325	0.946905		0.0274667	0.0122787	0.131781	0.473687		0.236737	0.0653662	0.177472	0.998726
Total TAG	None	Neutral Complex Lipids SUM	Triacylglycerols	54658	DMS-MS	100010821				1.3516	0.929005	1.785	1.12499		0.00887583	0.82194	5.95159e-06	0.677462		0.160653	0.925193	0.00044911	0.998726

## Sheet: 5.psign Uniform
Metabolites Uniformly DOWN in M1 and M2							Fold change vs HC					p (Welch's test)
Met	SUPER_PATHWAY	SUPER_PATHWAY2	SUB_PATHWAY	CHEMICAL_ID	KEGG	HMDB_ID	MEall	M1	M2	M3		MEall	M1	M2	M3
LPC(18:2)	LPL	Lysophosphatidylcholine	LPC Ester	100010479			0.793714	0.761822	0.775011	0.926885		0.00108059	0.00240098	0.00318232	0.530963
LPC(20:0)	LPL	Lysophosphatidylcholine	LPC Ester	100009628		HMDB10390	0.919012	0.890534	0.902771	1.03659		0.00741623	0.00511691	0.0111902	0.807486
LPC(20:2)	LPL	Lysophosphatidylcholine	LPC Ester	100010138		HMDB10392	0.841135	0.823813	0.863251	0.81913		0.0018345	0.00646692	0.017625	0.0307738
LPE(17:0)	LPL	Lysophosphatidylethanolamine	LPE Ester	100010141			0.832274	0.817646	0.83387	0.863615		0.00580599	0.0108366	0.0176203	0.167133
PC(17:0/18:2)	PL	Phosphatidylcholine	PC Ester	100010311			0.867399	0.861784	0.836271	0.972207		9.44594e-05	0.00409304	0.000460624	0.576386
PC(18:1/18:2)	PL	Phosphatidylcholine	PC Ester	100009981		HMDB08105	0.857989	0.759995	0.8984	0.981079		0.000297354	7.46939e-06	0.0275632	0.904614
PC(18:2/18:2)	PL	Phosphatidylcholine	PC Ester	100009452		HMDB08138	0.785428	0.676351	0.806868	0.991259		4.13443e-05	4.04806e-06	0.0010906	0.97693
PC(18:2/20:4)	PL	Phosphatidylcholine	PC Ester	100010681		HMDB08147	0.900591	0.865095	0.910153	0.960017		0.00226821	0.00154777	0.0238577	0.429131
PE(18:2/16:1)	PL	Phosphatidylethanolamine	PE Ester	100009658		HMDB09089	0.888734	0.809759	0.865435	1.15124		0.0288198	0.0100096	0.0350977	0.278752
PE(O-16:0/18:2)	PL	Phosphatidylethanolamine	PE Ether	100009998			0.899907	0.871435	0.824362	1.19081		0.0194555	0.0286562	0.004801	0.105696
PE(P-16:0/18:2)	PL	Phosphatidylethanolamine	PE Plasmalogen	100010709		HMDB11343	0.849725	0.770929	0.819085	1.13325		0.0012943	0.00117945	0.0030414	0.146251
PE(P-18:0/18:2)	PL	Phosphatidylethanolamine	PE Plasmalogen	100010525		HMDB11376	0.87624	0.841907	0.823538	1.11481		0.00412735	0.0148298	0.00230605	0.145913
PE(P-18:1/18:2)	PL	Phosphatidylethanolamine	PE Plasmalogen	100010359		HMDB11442	0.84007	0.796858	0.80966	1.03533		0.00252191	0.0035415	0.00290563	0.354673
Metabolites Uniformly UP in M1 and M2							Fold change vs HC					p (Welch's test)
Met	SUPER_PATHWAY	SUPER_PATHWAY2	SUB_PATHWAY	CHEMICAL_ID	KEGG	HMDB_ID	MEall	M1	M2	M3		MEall	M1	M2	M3
CER(18:0)	SP	Sphingolipids	Ceramide	100010468		HMDB04950	1.31217	1.37582	1.31309	1.15276		0.000101059	0.000599953	0.000334968	0.0798603
SM(18:0)	SP	Sphingolipids	Sphingomyelin	100010534		HMDB01348	1.16289	1.22401	1.1238	1.1267		0.00111201	0.000724084	0.0234374	0.0324546
SM(18:1)	SP	Sphingolipids	Sphingomyelin	100010010		HMDB12101	1.16041	1.22752	1.11952	1.11473		0.00378728	0.00202396	0.0268065	0.167902

## Sheet: 6.psign ME-M1
Metabolites DOWN in M1							Fold change vs HC					p (Welch's test)
Met	SUPER_PATHWAY	SUPER_PATHWAY2	SUB_PATHWAY	CHEMICAL_ID	KEGG	HMDB_ID	MEall	M1	M2	M3		MEall	M1	M2	M3
CE(14:1)	CE	Cholesterol Ester	CE Ester	100009601		HMDB10367	1.04632	0.82797	1.21597	1.08789		0.476789	0.0421905	0.51665	0.555201
DAG(12:0/18:1)	DAG	Diacylglycerol	DAG Ester	100009947			1.3421	0.55966	1.95293	1.4826		0.392117	0.00187268	0.00185927	0.258238
DAG(12:0/18:2)	DAG	Diacylglycerol	DAG Ester	100009603			1.46816	0.685969	2.1823	1.30605		0.242421	0.000531652	0.0010986	0.213864
DAG(14:0/14:0)	DAG	Diacylglycerol	DAG Ester	100009418	C16667	HMDB07008	1.2393	0.715911	1.72531	1.10701		0.803048	0.00236123	0.0200573	0.968149
DAG(14:0/18:1)	DAG	Diacylglycerol	DAG Ester	100009948		HMDB07015	1.24544	0.739749	1.73502	1.05913		0.226974	0.0423053	0.000495484	0.947691
DAG(14:0/20:4)	DAG	Diacylglycerol	DAG Ester	100010123		HMDB07025	1.11904	0.651591	1.43108	1.3576		0.429033	0.0242026	0.0130399	0.323527
LPC(14:0)	LPL	Lysophosphatidylcholine	LPC Ester	100009433		HMDB10379	0.895135	0.701914	1.05018	0.917548		0.0436633	0.000238544	0.747253	0.380318
LPC(15:0)	LPL	Lysophosphatidylcholine	LPC Ester	100009434		HMDB10381	0.888601	0.879341	0.907459	0.856271		0.0122776	0.0355988	0.0973818	0.0789177
LPC(16:0)	LPL	Lysophosphatidylcholine	LPC Ester	100009435	C04102	HMDB10382	0.921527	0.867896	0.963992	0.929413		0.046831	0.00614185	0.439302	0.28134
LPC(16:1)	LPL	Lysophosphatidylcholine	LPC Ester	100009627		HMDB10383	0.953773	0.860615	1.05659	0.882553		0.213572	0.0218571	0.677633	0.169773
LPC(18:2)	LPL	Lysophosphatidylcholine	LPC Ester	100010479			0.793714	0.761822	0.775011	0.926885		0.00108059	0.00240098	0.00318232	0.530963
LPC(18:3)	LPL	Lysophosphatidylcholine	LPC Ester	100010661		HMDB10388	0.944825	0.787285	1.01907	1.11559		0.131768	0.00787753	0.715433	0.540475
LPC(20:0)	LPL	Lysophosphatidylcholine	LPC Ester	100009628		HMDB10390	0.919012	0.890534	0.902771	1.03659		0.00741623	0.00511691	0.0111902	0.807486
LPC(20:1)	LPL	Lysophosphatidylcholine	LPC Ester	100009961		HMDB10391	0.85577	0.829047	0.8554	0.922632		0.0327655	0.0449447	0.0611529	0.505668
LPC(20:2)	LPL	Lysophosphatidylcholine	LPC Ester	100010138		HMDB10392	0.841135	0.823813	0.863251	0.81913		0.0018345	0.00646692	0.017625	0.0307738
LPE(16:0)	LPL	Lysophosphatidylethanolamine	LPE Ester	100010664		HMDB11503	0.925464	0.83895	1.014	0.879613		0.172574	0.0158428	0.903845	0.192956
LPE(16:1)	LPL	Lysophosphatidylethanolamine	LPE Ester	100010295		HMDB11474	1.14077	0.804491	1.46147	1.0311		0.824583	0.049799	0.0533569	0.534482
LPE(17:0)	LPL	Lysophosphatidylethanolamine	LPE Ester	100010141			0.832274	0.817646	0.83387	0.863615		0.00580599	0.0108366	0.0176203	0.167133
LPE(18:0)	LPL	Lysophosphatidylethanolamine	LPE Ester	100009632		HMDB11130	0.928966	0.841503	0.98441	0.982193		0.194092	0.014727	0.857588	0.884641
LPE(18:1)	LPL	Lysophosphatidylethanolamine	LPE Ester	100009436		HMDB11476	0.839613	0.63023	0.98479	0.930652		0.0444371	2.37431e-05	0.908718	0.774108
LPE(18:2)	LPL	Lysophosphatidylethanolamine	LPE Ester	100009965		HMDB11477	0.803823	0.638747	0.89983	0.929527		0.0196763	8.38721e-05	0.383736	0.964089
LPE(18:3)	LPL	Lysophosphatidylethanolamine	LPE Ester	100010665		HMDB11479	1.02605	0.658821	1.25377	1.26433		0.449217	0.000931903	0.313979	0.245178
MAG(20:2)	MAG	MAG	Ester	100020143			0.934575	0.84664	0.989139	0.991535		0.321747	0.0441488	0.77425	0.982699
MAG(22:1)	MAG	MAG	Ester	100020148			0.983807	0.92064	1.01644	1.04391		0.528361	0.0125506	0.734048	0.278239
PC(14:0/18:1)	PL	Phosphatidylcholine	PC Ester	100010144		HMDB07873	0.991846	0.792322	1.16575	0.974641		0.451943	0.00416416	0.204556	0.63364
PC(14:0/18:2)	PL	Phosphatidylcholine	PC Ester	100010300		HMDB07874	0.91798	0.743506	1.03731	0.998646		0.0761892	0.000392491	0.973599	0.991202
PC(14:0/20:3)	PL	Phosphatidylcholine	PC Ester	100009971		HMDB07882	1.01799	0.793541	1.26002	0.863028		0.719089	0.0358216	0.203366	0.375922
PC(15:0/18:1)	PL	Phosphatidylcholine	PC Ester	100010674		HMDB07939	0.936113	0.878838	0.99208	0.913505		0.11919	0.042331	0.650492	0.297777
PC(15:0/18:2)	PL	Phosphatidylcholine	PC Ester	100010302		HMDB07940	0.881047	0.836333	0.918135	0.882701		0.00576487	0.00551047	0.0958922	0.121202
PC(16:0/14:0)	PL	Phosphatidylcholine	PC Ester	100009638		HMDB07965	0.994299	0.734348	1.20088	1.03033		0.241311	0.00193242	0.528378	0.718873
PC(16:0/18:2)	PL	Phosphatidylcholine	PC Ester	100010489		HMDB07973	0.933572	0.821569	1.00981	0.986413		0.0308294	3.60408e-05	0.788049	0.857027
PC(16:0/18:3)	PL	Phosphatidylcholine	PC Ester	100009973		HMDB07975	1.05647	0.750653	1.30984	1.06863		0.857668	0.00202616	0.0720117	0.550447
PC(16:0/20:2)	PL	Phosphatidylcholine	PC Ester	100010676		HMDB07979	1.02609	0.873002	1.20777	0.871828		0.760695	0.028916	0.168266	0.0942044
PC(17:0/18:2)	PL	Phosphatidylcholine	PC Ester	100010311			0.867399	0.861784	0.836271	0.972207		9.44594e-05	0.00409304	0.000460624	0.576386
PC(18:0/18:2)	PL	Phosphatidylcholine	PC Ester	100010493		HMDB08039	0.926218	0.836676	0.951844	1.07172		0.0211222	0.00103957	0.222269	0.113427
PC(18:0/18:3)	PL	Phosphatidylcholine	PC Ester	100010312		HMDB08040	1.05346	0.757622	1.26899	1.15163		0.720381	0.00272025	0.0573735	0.252728
PC(18:1/18:1)	PL	Phosphatidylcholine	PC Ester	100009980		HMDB00593	0.958917	0.863994	1.01713	1.02241		0.241899	0.0138527	0.972966	0.657452
PC(18:1/18:2)	PL	Phosphatidylcholine	PC Ester	100009981		HMDB08105	0.857989	0.759995	0.8984	0.981079		0.000297354	7.46939e-06	0.0275632	0.904614
PC(18:1/18:3)	PL	Phosphatidylcholine	PC Ester	100010495		HMDB08107	0.971729	0.724036	1.13102	1.11581		0.285394	0.000579276	0.459934	0.356572
PC(18:1/20:2)	PL	Phosphatidylcholine	PC Ester	100010319		HMDB08111	0.926579	0.835745	1.03054	0.846276		0.0858239	0.0087626	0.842366	0.035665
PC(18:1/20:3)	PL	Phosphatidylcholine	PC Ester	100010680		HMDB08113	0.960788	0.818709	1.12631	0.826696		0.390796	0.0145801	0.328665	0.0764661
PC(18:2/16:1)	PL	Phosphatidylcholine	PC Ester	100010321		HMDB08134	0.881282	0.795963	0.9452	0.904464		0.00356022	0.000144519	0.222267	0.147642
PC(18:2/18:2)	PL	Phosphatidylcholine	PC Ester	100009452		HMDB08138	0.785428	0.676351	0.806868	0.991259		4.13443e-05	4.04806e-06	0.0010906	0.97693
PC(18:2/18:3)	PL	Phosphatidylcholine	PC Ester	100009983		HMDB08141	0.938833	0.882888	0.95518	1.02876		0.0401678	0.0047348	0.172379	0.704983
PC(18:2/20:1)	PL	Phosphatidylcholine	PC Ester	100009453		HMDB08144	0.881312	0.787371	0.921674	0.994567		0.0824393	0.0101511	0.323104	0.72938
PC(18:2/20:2)	PL	Phosphatidylcholine	PC Ester	100009984		HMDB08145	0.893738	0.775065	0.950094	1.02113		0.0532562	0.00155427	0.478489	0.781642
PC(18:2/20:3)	PL	Phosphatidylcholine	PC Ester	100009645		HMDB08146	0.901642	0.820851	0.97509	0.885819		0.0147547	0.000656605	0.442142	0.102429
PC(18:2/20:4)	PL	Phosphatidylcholine	PC Ester	100010681		HMDB08147	0.900591	0.865095	0.910153	0.960017		0.00226821	0.00154777	0.0238577	0.429131
PC(18:2/20:5)	PL	Phosphatidylcholine	PC Ester	100009813		HMDB08149	0.91974	0.819682	0.952263	1.07097		0.227739	0.028325	0.510763	0.44084
PC(20:0/18:2)	PL	Phosphatidylcholine	PC Ester	100009455		HMDB08270	0.904977	0.837378	0.936835	0.978249		0.035347	0.00412366	0.232772	0.904073
PE(16:0/18:1)	PL	Phosphatidylethanolamine	PE Ester	100010155	C13877	HMDB08927	1.18575	0.733763	1.66814	0.888255		0.519856	0.0200885	0.00437493	0.397838
PE(16:0/18:2)	PL	Phosphatidylethanolamine	PE Ester	100009650		HMDB08928	1.0676	0.643227	1.49006	0.877358		0.710454	0.000101309	0.0268341	0.39265
PE(16:0/20:3)	PL	Phosphatidylethanolamine	PE Ester	100010691		HMDB08936	1.19078	0.720656	1.71804	0.80678		0.523971	0.0360384	0.0140711	0.335153
PE(18:0/18:1)	PL	Phosphatidylethanolamine	PE Ester	100010696		HMDB08993	1.06936	0.67662	1.41839	1.01585		0.892966	0.000189619	0.0036443	0.958314
PE(18:0/18:2)	PL	Phosphatidylethanolamine	PE Ester	100010159		HMDB08994	1.06297	0.678696	1.40723	1.0026		0.931901	8.4282e-05	0.0105888	0.96969
PE(18:0/20:3)	PL	Phosphatidylethanolamine	PE Ester	100010697		HMDB09002	1.16279	0.77411	1.59416	0.858586		0.489971	0.029611	0.00590092	0.325688
PE(18:1/16:1)	PL	Phosphatidylethanolamine	PE Ester	100010698		HMDB09056	0.940814	0.830855	0.965685	1.13878		0.0667813	0.00315847	0.273	0.420033
PE(18:1/18:1)	PL	Phosphatidylethanolamine	PE Ester	100009469		HMDB09059	0.894496	0.460431	1.26906	0.868082		0.237414	1.71963e-06	0.0521101	0.784532
PE(18:1/18:2)	PL	Phosphatidylethanolamine	PE Ester	100010699		HMDB09060	0.879395	0.500603	1.20192	0.869051		0.0719622	1.39029e-07	0.210668	0.49913
PE(18:1/20:3)	PL	Phosphatidylethanolamine	PE Ester	100010343		HMDB09068	1.00676	0.676771	1.35491	0.80139		0.649521	0.00161556	0.100695	0.215094
PE(18:1/20:4)	PL	Phosphatidylethanolamine	PE Ester	100010512		HMDB09069	1.01308	0.78537	1.25909	0.854462		0.699692	0.0135273	0.198764	0.249385
PE(18:2/16:1)	PL	Phosphatidylethanolamine	PE Ester	100009658		HMDB09089	0.888734	0.809759	0.865435	1.15124		0.0288198	0.0100096	0.0350977	0.278752
PE(18:2/18:2)	PL	Phosphatidylethanolamine	PE Ester	100009473		HMDB09093	0.732245	0.48335	0.868605	0.946316		0.00434307	4.56534e-08	0.335141	0.867709
PE(O-16:0/18:2)	PL	Phosphatidylethanolamine	PE Ether	100009998			0.899907	0.871435	0.824362	1.19081		0.0194555	0.0286562	0.004801	0.105696
PE(O-18:0/18:1)	PL	Phosphatidylethanolamine	PE Ether	100009661			0.977095	0.864017	1.01715	1.13835		0.284032	0.0200015	0.839339	0.307872
PE(O-18:0/18:2)	PL	Phosphatidylethanolamine	PE Ether	100010516			0.893406	0.808341	0.906564	1.06433		0.0267014	0.0064183	0.102675	0.294744
PE(P-16:0/18:1)	PL	Phosphatidylethanolamine	PE Plasmalogen	100009484		HMDB11342	0.923036	0.835585	0.918285	1.15218		0.0697969	0.00836696	0.122076	0.124635
PE(P-16:0/18:2)	PL	Phosphatidylethanolamine	PE Plasmalogen	100010709		HMDB11343	0.849725	0.770929	0.819085	1.13325		0.0012943	0.00117945	0.0030414	0.146251
PE(P-16:0/22:4)	PL	Phosphatidylethanolamine	PE Plasmalogen	100010354		HMDB11358	0.894484	0.822377	0.970599	0.849489		0.0251246	0.00505682	0.369591	0.0930248
PE(P-16:0/22:5)	PL	Phosphatidylethanolamine	PE Plasmalogen	100009669		HMDB11360	0.925787	0.890982	0.925213	1.01314		0.0526695	0.0485493	0.155933	0.978594
PE(P-18:0/16:0)	PL	Phosphatidylethanolamine	PE Plasmalogen	100009485		HMDB11371	0.944285	0.861937	0.96157	1.09646		0.109544	0.0142426	0.293085	0.266257
PE(P-18:0/18:1)	PL	Phosphatidylethanolamine	PE Plasmalogen	100009486		HMDB11375	0.93452	0.858563	0.92425	1.15151		0.0764387	0.0229677	0.108395	0.114901
PE(P-18:0/18:2)	PL	Phosphatidylethanolamine	PE Plasmalogen	100010525		HMDB11376	0.87624	0.841907	0.823538	1.11481		0.00412735	0.0148298	0.00230605	0.145913
PE(P-18:0/22:4)	PL	Phosphatidylethanolamine	PE Plasmalogen	100009828		HMDB11391	0.895323	0.874459	0.916499	0.884781		0.011079	0.0297315	0.0593732	0.0907564
PE(P-18:1/16:0)	PL	Phosphatidylethanolamine	PE Plasmalogen	100010713		HMDB11437	0.862001	0.80293	0.869003	0.986939		0.0159095	0.00575846	0.0639508	0.839049
PE(P-18:1/18:1)	PL	Phosphatidylethanolamine	PE Plasmalogen	100010358		HMDB11441	0.92908	0.84462	0.919152	1.166		0.09087	0.0149072	0.170117	0.0592798
PE(P-18:1/18:2)	PL	Phosphatidylethanolamine	PE Plasmalogen	100010359		HMDB11442	0.84007	0.796858	0.80966	1.03533		0.00252191	0.0035415	0.00290563	0.354673
PI(16:0/18:1)	PL	Phosphatidylinositol	PI Ester	100009492		HMDB09783	1.0047	0.764633	1.20497	1.01021		0.737306	0.00441942	0.05803	0.871862
PI(16:0/18:2)	PL	Phosphatidylinositol	PI Ester	100010530		HMDB09784	0.99166	0.750764	1.24151	0.854311		0.453567	0.00200559	0.0974185	0.189572
PI(16:0/20:3)	PL	Phosphatidylinositol	PI Ester	100010008		HMDB09788	1.076	0.826009	1.36419	0.84898		0.796025	0.0378056	0.00732538	0.212016
PI(18:0/16:1)	PL	Phosphatidylinositol	PI Ester	100010717		HMDB09806	1.17737	0.738551	1.65803	0.852545		0.988901	0.0324788	0.0715624	0.359341
PI(18:0/18:1)	PL	Phosphatidylinositol	PI Ester	100009832			0.959147	0.73176	1.10623	1.08894		0.536023	0.00115902	0.17946	0.361922
PI(18:0/18:2)	PL	Phosphatidylinositol	PI Ester	100010366		HMDB09809	0.949696	0.786043	1.10239	0.906194		0.297212	0.00363694	0.458773	0.379195
PI(18:0/20:2)	PL	Phosphatidylinositol	PI Ester	100009676		HMDB09812	0.997826	0.829698	1.15854	0.941894		0.685889	0.0146279	0.130552	0.550548
PI(18:1/18:1)	PL	Phosphatidylinositol	PI Ester	100009494		HMDB09837	0.923561	0.710908	1.0436	1.09613		0.152617	0.000458235	0.742731	0.281082
PI(18:1/18:2)	PL	Phosphatidylinositol	PI Ester	100009678		HMDB09838	0.847615	0.674807	0.973295	0.905617		0.0509691	0.000272705	0.682331	0.635114
PI(18:1/20:4)	PL	Phosphatidylinositol	PI Ester	100010369		HMDB09844	0.993815	0.871917	1.11779	0.931479		0.722361	0.0381727	0.222091	0.436674
SM(14:0)	SP	Sphingolipids	Sphingomyelin	100010370		HMDB12097	0.947908	0.904648	0.946075	1.05975		0.0964519	0.0495941	0.160748	0.442482
SM(22:1)	SP	Sphingolipids	Sphingomyelin	100010718		HMDB12104	0.975949	0.926279	0.999677	1.02885		0.285298	0.0446572	0.784137	0.468106
TAG36:0-FA12:0	TAG		TAG Ester	100010536			3.80117	0.508501	7.34223	1.55539		0.793324	0.000611226	0.0977113	0.491611
TAG38:0-FA12:0	TAG		TAG Ester	100009680			2.2861	0.625864	4.04461	1.23257		0.86673	0.00101789	0.0878785	0.594405
TAG40:0-FA12:0	TAG		TAG Ester	100009836			2.85506	0.532915	5.30715	1.40348		0.74234	0.000238606	0.0405506	0.723623
TAG40:0-FA14:0	TAG		TAG Ester	100009497			1.44569	0.686974	2.20065	1.10653		0.352305	0.000274908	0.193055	0.76329
TAG40:0-FA16:0	TAG		TAG Ester	100009837			1.83884	0.62648	3.01704	1.37915		0.409911	5.60608e-05	0.0693237	0.953292
TAG42:0-FA12:0	TAG		TAG Ester	100009681			2.35374	0.586127	4.1176	1.54891		0.766173	0.000376989	0.0186381	0.86787
TAG42:0-FA14:0	TAG		TAG Ester	100010177			1.71094	0.653079	2.76768	1.22594		0.457746	0.000238005	0.0580417	0.733335
TAG42:0-FA16:0	TAG		TAG Ester	100009838			1.64237	0.647876	2.57838	1.35435		0.433419	0.000142382	0.0755357	0.761945
TAG42:1-FA12:0	TAG		TAG Ester	100010178			3.53843	0.454106	6.56891	2.27228		0.621703	0.000741844	0.00328916	0.362888
TAG42:1-FA14:0	TAG		TAG Ester	100009498			1.32866	0.55876	2.03333	1.16396		0.229945	0.000116944	0.160198	0.532436
TAG42:1-FA16:0	TAG		TAG Ester	100009499			1.66391	0.495059	2.56446	1.9087		0.630398	0.000146336	0.0260417	0.973698
TAG42:1-FA16:1	TAG		TAG Ester	100009839			1.77135	0.599926	2.74967	1.79515		0.81707	0.000221486	0.00773957	0.767564
TAG42:1-FA18:1	TAG		TAG Ester	100010371			1.75902	0.517465	2.92297	1.41288		0.539704	8.34974e-05	0.0343869	0.820906
TAG42:2-FA12:0	TAG		TAG Ester	100009840			4.5508	0.421607	8.77202	2.37604		0.542429	0.000134538	0.00459201	0.260331
TAG42:2-FA18:2	TAG		TAG Ester	100009500			1.85204	0.426992	3.23234	1.32512		0.629681	3.11917e-05	0.0360401	0.747515
TAG44:0-FA12:0	TAG		TAG Ester	100009841			2.13646	0.634454	3.62843	1.47253		0.723708	0.00121816	0.00456942	0.843293
TAG44:0-FA14:0	TAG		TAG Ester	100010537			1.56384	0.660876	2.44916	1.19868		0.692597	0.00180808	0.0353771	0.641282
TAG44:0-FA16:0	TAG		TAG Ester	100010179			1.98185	0.63862	3.31201	1.40011		0.942726	0.00116936	0.00914336	0.951947
TAG44:1-FA12:0	TAG		TAG Ester	100010538			2.21213	0.501651	3.83103	1.69041		0.757236	0.00128628	0.00281189	0.703998
TAG44:1-FA14:0	TAG		TAG Ester	100009842			1.84561	0.527585	3.08589	1.46454		0.909002	0.00109363	0.00393444	0.848838
TAG44:1-FA14:1	TAG		TAG Ester	100010180			1.59145	0.686398	2.3864	1.49557		0.503416	0.023049	0.00791325	0.934235
TAG44:1-FA16:0	TAG		TAG Ester	100010012			1.70843	0.529643	2.72543	1.63727		0.84705	0.000751413	0.0142335	0.923479
TAG44:1-FA16:1	TAG		TAG Ester	100010719			2.49742	0.614351	4.29393	1.88129		0.28868	0.00973507	0.000600266	0.68218
TAG44:1-FA18:1	TAG		TAG Ester	100009843			1.38506	0.540557	2.13555	1.2701		0.673978	0.000220744	0.0222817	0.922177
TAG44:2-FA12:0	TAG		TAG Ester	100009683			1.91052	0.434903	3.32244	1.41564		0.970212	0.000220852	0.00480477	0.766834
TAG44:2-FA14:0	TAG		TAG Ester	100010372			1.91375	0.431717	3.35564	1.34706		0.972884	0.000241611	0.00511606	0.741893
TAG44:2-FA16:0	TAG		TAG Ester	100009501			1.21162	0.427694	1.83949	1.30595		0.587519	0.00020252	0.0415914	0.860928
TAG44:2-FA16:1	TAG		TAG Ester	100010181			1.88332	0.538164	3.12274	1.57157		0.658779	0.00242516	0.00198642	0.977859
TAG44:2-FA18:1	TAG		TAG Ester	100010373			1.12878	0.456182	1.67279	1.19425		0.618996	0.000226926	0.0174227	0.871123
TAG44:2-FA18:2	TAG		TAG Ester	100010374			1.37023	0.408246	2.23957	1.19705		0.500018	2.77434e-05	0.0317477	0.879317
TAG44:3-FA18:2	TAG		TAG Ester	100010539			1.03217	0.394668	1.5284	1.15089		0.436144	3.73108e-05	0.0408784	0.840231
TAG45:0-FA14:0	TAG		TAG Ester	100010540			1.2496	0.731367	1.7617	1.02835		0.635665	0.0063866	0.0963212	0.44725
TAG45:0-FA15:0	TAG		TAG Ester	100010013			1.25344	0.706625	1.7791	1.06294		0.599813	0.00301313	0.072169	0.510782
TAG45:0-FA16:0	TAG		TAG Ester	100010720			1.26835	0.721081	1.79292	1.0821		0.710575	0.00460052	0.0629946	0.543696
TAG45:1-FA15:0	TAG		TAG Ester	100009684			1.28919	0.602864	1.89659	1.20316		0.922219	0.00426309	0.0125395	0.931762
TAG45:1-FA16:0	TAG		TAG Ester	100010721			1.35335	0.690284	1.92502	1.31446		0.666602	0.0142291	0.0127192	0.841889
TAG45:1-FA18:1	TAG		TAG Ester	100009685			1.08175	0.578112	1.5114	1.06556		0.477807	0.000687058	0.0786197	0.709833
TAG46:0-FA12:0	TAG		TAG Ester	100009686			1.7991	0.631661	2.88238	1.50627		0.619309	0.00331812	0.00163682	0.605175
TAG46:0-FA14:0	TAG		TAG Ester	100010541			1.68512	0.67528	2.68425	1.25036		0.716883	0.0113398	0.00681791	0.748442
TAG46:0-FA16:0	TAG		TAG Ester	100009502			1.76457	0.651947	2.85141	1.32641		0.643694	0.0114679	0.00434438	0.871022
TAG46:0-FA18:0	TAG		TAG Ester	100009687			1.50371	0.703827	2.28338	1.1936		0.990351	0.00226256	0.0095771	0.90747
TAG46:1-FA12:0	TAG		TAG Ester	100010014			1.94326	0.535696	3.22452	1.66279		0.359773	0.00402209	0.00025335	0.457663
TAG46:1-FA14:0	TAG		TAG Ester	100009844			1.5513	0.588168	2.48493	1.193		0.618163	0.0116237	0.002842	0.79579
TAG46:1-FA16:0	TAG		TAG Ester	100009503			2.02292	0.580928	3.35619	1.67521		0.242177	0.0153139	0.000203369	0.572956
TAG46:1-FA18:0	TAG		TAG Ester	100010182			1.26759	0.637663	1.84784	1.12205		0.689054	0.00125609	0.0288777	0.907657
TAG46:1-FA18:1	TAG		TAG Ester	100010542			1.56431	0.568152	2.47876	1.34335		0.558869	0.00292714	0.000750484	0.706923
TAG46:2-FA12:0	TAG		TAG Ester	100010183			1.91289	0.496235	3.21364	1.59787		0.360122	0.00140551	0.000144708	0.419295
TAG46:2-FA14:0	TAG		TAG Ester	100010184			1.31587	0.519454	2.08109	1.0395		0.874039	0.00334223	0.00431856	0.730404
TAG46:2-FA14:1	TAG		TAG Ester	100010722			1.65654	0.645796	2.62559	1.31195		0.404899	0.0475123	0.00256969	0.681698
TAG46:2-FA16:0	TAG		TAG Ester	100009504			1.93211	0.519868	3.22783	1.6209		0.271085	0.00416455	0.00020461	0.416941
TAG46:2-FA16:1	TAG		TAG Ester	100010015			2.06216	0.651101	3.42125	1.56282		0.113128	0.0470901	8.85869e-05	0.618205
TAG46:2-FA18:1	TAG		TAG Ester	100010185			1.21063	0.495735	1.85501	1.08677		0.922347	0.00091912	0.00514363	0.933092
TAG46:2-FA18:2	TAG		TAG Ester	100010016			1.51191	0.467003	2.45627	1.32355		0.785852	0.000550623	0.00157275	0.606943
TAG46:3-FA12:0	TAG		TAG Ester	100010186			2.27571	0.516894	3.98791	1.6002		0.235401	0.00138076	9.89552e-05	0.309524
TAG46:3-FA14:0	TAG		TAG Ester	100010543			1.34869	0.518174	2.14784	1.05704		0.766355	0.00293178	0.00311137	0.917004
TAG46:3-FA14:1	TAG		TAG Ester	100009505			1.30274	0.619363	1.98203	0.999296		0.591709	0.0157196	0.00358591	0.58397
TAG46:3-FA16:0	TAG		TAG Ester	100010544			2.51794	0.593361	4.44706	1.61639		0.0995825	0.0100476	0.000104027	0.223505
TAG46:3-FA16:1	TAG		TAG Ester	100010545			1.82015	0.593428	2.98846	1.4247		0.204167	0.00741303	8.50645e-05	0.551448
TAG46:3-FA18:1	TAG		TAG Ester	100010723			0.903046	0.416422	1.29786	0.946819		0.33362	7.91161e-05	0.0701803	0.870573
TAG46:3-FA18:2	TAG		TAG Ester	100010724			1.12192	0.435716	1.71761	1.0698		0.709833	0.000188434	0.00971299	0.962274
TAG46:3-FA18:3	TAG		TAG Ester	100010187			2.28234	0.505561	4.06193	1.4541		0.42257	0.00168474	0.000677096	0.396133
TAG46:4-FA18:2	TAG		TAG Ester	100010017			0.86526	0.364989	1.26024	0.942154		0.160233	1.04408e-05	0.190921	0.82947
TAG47:0-FA14:0	TAG		TAG Ester	100010376			1.30231	0.740716	1.85307	1.07479		0.877882	0.0124256	0.0420291	0.55668
TAG47:0-FA15:0	TAG		TAG Ester	100010377			1.37214	0.766679	1.97591	1.09767		0.748549	0.0325061	0.014461	0.556882
TAG47:0-FA17:0	TAG		TAG Ester	100010018			1.26749	0.73654	1.7724	1.09859		0.861489	0.0109124	0.0156822	0.753479
TAG47:1-FA14:0	TAG		TAG Ester	100010019			1.23183	0.670258	1.78181	1.0065		0.829548	0.0273408	0.0153552	0.546727
TAG47:1-FA15:0	TAG		TAG Ester	100009506			1.29437	0.702318	1.87963	1.04098		0.673774	0.0401332	0.00872884	0.531374
TAG47:1-FA17:0	TAG		TAG Ester	100010020			1.35271	0.668571	1.94055	1.31846		0.455879	0.0140855	0.00345389	0.65177
TAG47:1-FA18:1	TAG		TAG Ester	100010726			1.15827	0.658279	1.64149	0.976528		0.966352	0.0149992	0.0183528	0.563768
TAG47:2-FA14:0	TAG		TAG Ester	100009689			1.14074	0.625149	1.63482	0.965639		0.949189	0.0127993	0.0150482	0.531127
TAG47:2-FA15:0	TAG		TAG Ester	100010378			1.15454	0.653176	1.64637	0.951032		0.818664	0.0271735	0.0165043	0.520786
TAG47:2-FA18:1	TAG		TAG Ester	100009846			1.18472	0.668782	1.65692	1.07445		0.679853	0.0149904	0.00541858	0.826518
TAG47:2-FA18:2	TAG		TAG Ester	100010728			1.03241	0.588403	1.43874	0.937611		0.727717	0.00384332	0.0421145	0.585106
TAG48:0-FA14:0	TAG		TAG Ester	100010547			1.46947	0.696991	2.2219	1.17158		0.414561	0.0337372	0.00153246	0.879117
TAG48:0-FA18:0	TAG		TAG Ester	100010548			1.44142	0.682586	2.16575	1.19209		0.583317	0.0161983	0.00339985	0.984181
TAG48:1-FA12:0	TAG		TAG Ester	100009690			1.62838	0.5521	2.54477	1.59904		0.413931	0.00358504	0.000162876	0.322683
TAG48:1-FA18:0	TAG		TAG Ester	100009847			1.59803	0.634378	2.46532	1.43494		0.25504	0.0131904	0.000140979	0.468466
TAG48:2-FA12:0	TAG		TAG Ester	100010730			1.48376	0.516764	2.28042	1.53538		0.302708	0.00334377	6.07446e-05	0.323235
TAG48:2-FA18:0	TAG		TAG Ester	100009849			1.63765	0.541223	2.61052	1.49278		0.366526	0.00202142	0.00016147	0.341643
TAG48:2-FA18:1	TAG		TAG Ester	100010732			1.50446	0.63279	2.30679	1.30485		0.139578	0.029399	3.27181e-05	0.525772
TAG48:2-FA18:2	TAG		TAG Ester	100010189			1.31496	0.615079	1.96943	1.12465		0.350804	0.0230712	0.000717324	0.921117
TAG48:3-FA12:0	TAG		TAG Ester	100009518			1.48323	0.485779	2.28888	1.58351		0.461526	0.000753062	0.000190051	0.306327
TAG48:3-FA18:1	TAG		TAG Ester	100010733			1.46431	0.543634	2.2317	1.48744		0.29755	0.00218922	7.17408e-05	0.352012
TAG48:3-FA18:2	TAG		TAG Ester	100010380			1.39973	0.606579	2.09944	1.30676		0.259144	0.00980341	0.000101905	0.479004
TAG48:3-FA18:3	TAG		TAG Ester	100009692			1.54225	0.56459	2.47913	1.21026		0.258303	0.0153543	0.000274359	0.519059
TAG48:4-FA12:0	TAG		TAG Ester	100009850			1.8293	0.452988	3.01334	1.7561		0.459381	0.000490767	0.00043631	0.218707
TAG48:4-FA14:0	TAG		TAG Ester	100009509			1.50864	0.617082	2.35196	1.23815		0.209472	0.0204819	9.02555e-05	0.69624
TAG48:4-FA16:0	TAG		TAG Ester	100009510			1.5435	0.638337	2.34158	1.43874		0.103126	0.0428152	8.23412e-05	0.397273
TAG48:4-FA18:1	TAG		TAG Ester	100010552			2.10979	0.534216	3.56991	1.72007		0.159538	0.00350775	0.000119033	0.182843
TAG48:4-FA18:2	TAG		TAG Ester	100010190			1.42974	0.501876	2.1905	1.48998		0.579791	0.000776201	0.000745565	0.351149
TAG48:4-FA18:3	TAG		TAG Ester	100009851			1.91884	0.557833	3.19945	1.52568		0.160984	0.0103181	7.50558e-05	0.28049
TAG48:4-FA20:4	TAG		TAG Ester	100010022			1.45694	0.487667	2.25519	1.50948		0.510638	0.00198111	0.00169456	0.398362
TAG48:5-FA18:2	TAG		TAG Ester	100010191			2.49307	0.531492	4.40658	1.72824		0.283532	0.00210472	0.000846586	0.22284
TAG48:5-FA18:3	TAG		TAG Ester	100010023			2.63177	0.521088	4.70135	1.77775		0.244927	0.00178474	0.000412998	0.206216
TAG49:1-FA14:0	TAG		TAG Ester	100010381			1.22406	0.67495	1.73966	1.06854		0.649711	0.0354142	0.00612433	0.710033
TAG49:2-FA17:0	TAG		TAG Ester	100009514			1.20066	0.686458	1.67781	1.07163		0.57599	0.0466624	0.00962991	0.789221
TAG50:0-FA14:0	TAG		TAG Ester	100009854			1.24144	0.775189	1.69804	1.05448		0.516305	0.034056	0.00459408	0.871899
TAG50:1-FA20:1	TAG		TAG Ester	100009696			1.45509	0.55287	2.20843	1.47388		0.527395	0.00342181	0.00142751	0.934868
TAG50:2-FA18:0	TAG		TAG Ester	100010197			1.28265	0.685524	1.84638	1.1047		0.259301	0.0364161	0.000163599	0.920363
TAG50:2-FA20:2	TAG		TAG Ester	100010386			1.42914	0.563354	2.27562	1.08596		0.464865	0.0081898	0.0017368	0.931087
TAG50:3-FA18:0	TAG		TAG Ester	100009856			1.31089	0.666101	1.93277	1.08025		0.226977	0.0244247	0.000107751	0.731293
TAG50:3-FA20:3	TAG		TAG Ester	100010736			1.33917	0.55674	2.11204	1.00597		0.487168	0.0258776	0.00275497	0.78948
TAG50:4-FA14:0	TAG		TAG Ester	100010737			1.20935	0.668552	1.70631	1.08786		0.367017	0.039547	0.00102138	0.772939
TAG50:4-FA20:3	TAG		TAG Ester	100010387			1.33584	0.586188	2.06528	1.04892		0.483622	0.0103729	0.00101982	0.998175
TAG50:4-FA20:4	TAG		TAG Ester	100010202			1.36038	0.534282	2.05899	1.35177		0.309833	0.0299202	0.00169769	0.612617
TAG50:5-FA14:0	TAG		TAG Ester	100010388			1.36622	0.597147	2.06116	1.22794		0.313084	0.0241426	0.000708157	0.410057
TAG50:5-FA18:1	TAG		TAG Ester	100009701			1.30769	0.673154	1.85688	1.26427		0.162452	0.0220636	6.79678e-05	0.404044
TAG50:5-FA18:2	TAG		TAG Ester	100009520			1.27171	0.64601	1.86032	1.09135		0.377896	0.0273063	0.00128275	0.683544
TAG50:5-FA18:3	TAG		TAG Ester	100010559			1.38172	0.662771	2.07753	1.11754		0.211976	0.0496806	0.00032653	0.569475
TAG50:5-FA20:4	TAG		TAG Ester	100010738			1.39023	0.551709	2.05648	1.5068		0.299443	0.0148677	0.000584157	0.40633
TAG50:6-FA20:4	TAG		TAG Ester	100010203			1.35151	0.594302	1.92484	1.53951		0.304999	0.00556528	0.000815347	0.183013
TAG52:2-FA14:0	TAG		TAG Ester	100009864			1.25023	0.584156	1.77808	1.34681		0.530168	0.00379908	0.000542162	0.978953
TAG52:3-FA14:0	TAG		TAG Ester	100010209			1.2179	0.616377	1.78496	1.041		0.485621	0.00949373	0.000411705	0.707656
TAG52:4-FA14:0	TAG		TAG Ester	100010744			1.23545	0.623141	1.83681	0.984842		0.386345	0.0183777	0.000372495	0.821442
TAG52:5-FA14:0	TAG		TAG Ester	100010049			1.25993	0.641506	1.80477	1.18956		0.337091	0.0269198	0.000435863	0.900388
TAG53:1-FA16:0	TAG		TAG Ester	100010750			1.20218	0.612637	1.67455	1.27258		0.470907	0.00605652	0.00118048	0.689283
TAG54:0-FA16:0	TAG		TAG Ester	100009880			1.26526	0.759049	1.66999	1.32824		0.434023	0.0237238	0.00211483	0.830357
TAG54:1-FA16:0	TAG		TAG Ester	100010577			1.23523	0.728393	1.64376	1.28867		0.348705	0.029747	0.00101784	0.838259
TAG55:2-FA18:1	TAG		TAG Ester	100010416			1.02865	0.564372	1.39552	1.0991		0.617727	0.00774117	0.00528349	0.570967
TAG55:3-FA18:1	TAG		TAG Ester	100010225			0.971366	0.571265	1.30491	0.981239		0.666578	0.0174358	0.0114265	0.918247
TAG55:3-FA18:2	TAG		TAG Ester	100009723			1.01293	0.55058	1.35763	1.14347		0.955039	0.00135896	0.0367951	0.597737
TAG55:4-FA18:2	TAG		TAG Ester	100010226			0.997889	0.544371	1.35856	1.05998		0.795803	0.00227215	0.0867484	0.992579
TAG55:5-FA18:2	TAG		TAG Ester	100010061			1.10374	0.597317	1.53441	1.0914		0.960112	0.0124625	0.123858	0.923845
TAG56:10-FA18:2	TAG		TAG Ester	100010227			1.01242	0.537037	1.37169	1.13243		0.899507	0.00064735	0.0302151	0.67644
TAG56:1-FA16:0	TAG		TAG Ester	100009549			1.35791	0.536144	2.02254	1.43793		0.264364	0.00129807	0.00012302	0.449175
TAG56:1-FA18:1	TAG		TAG Ester	100010228			1.10782	0.682678	1.43903	1.18613		0.599698	0.00675799	0.00897437	0.612714
TAG56:2-FA16:0	TAG		TAG Ester	100009550			1.4993	0.583882	2.08722	2.03411		0.326611	0.00159534	0.000404416	0.695833
TAG56:2-FA18:0	TAG		TAG Ester	100010420			1.23578	0.650721	1.66039	1.43477		0.193793	0.0434845	0.00035776	0.48067
TAG56:2-FA18:1	TAG		TAG Ester	100009725			1.06121	0.737445	1.29517	1.1743		0.568097	0.0111311	0.0104043	0.59335
TAG56:3-FA16:0	TAG		TAG Ester	100010760			1.38851	0.669057	1.96941	1.46146		0.265124	0.0101189	0.000495534	0.89436
TAG56:3-FA18:1	TAG		TAG Ester	100010594			1.12098	0.653633	1.47816	1.22729		0.373784	0.0425886	0.00317351	0.87211
TAG56:3-FA18:2	TAG		TAG Ester	100009552			1.05063	0.589717	1.38931	1.19519		0.942513	0.000708518	0.0248533	0.800082
TAG56:3-FA20:0	TAG		TAG Ester	100009553			1.01375	0.745948	1.2537	0.97158		0.949916	0.0285205	0.0860103	0.994833
TAG56:4-FA18:2	TAG		TAG Ester	100009893			1.11577	0.630177	1.47771	1.25311		0.722197	0.0110198	0.0176787	0.971328
TAG56:4-FA20:1	TAG		TAG Ester	100010422			1.14389	0.671793	1.48464	1.30993		0.572336	0.0455946	0.0182191	0.957805
TAG56:5-FA20:1	TAG		TAG Ester	100010595			1.21078	0.640119	1.63448	1.37699		0.537185	0.0259921	0.0165249	0.700991
TAG58:2-FA18:1	TAG		TAG Ester	100009901			1.09978	0.357422	1.71003	1.14329		0.653796	0.000561626	0.00308418	0.426289
TAG58:3-FA18:1	TAG		TAG Ester	100010430			1.38091	0.436871	1.83448	2.37891		0.836619	0.000472095	0.0146232	0.610493
Total LPC	None	Phospholipid SUM	Lysophosphatidylcholines	100010827			0.902367	0.864137	0.919325	0.946905		0.0274667	0.0122787	0.131781	0.473687
Total LPE	None	Phospholipid SUM	Lysophosphatidylethanolamines	100010828			0.892239	0.768117	0.982573	0.933714		0.0699526	0.000390372	0.867041	0.542914
Total PC	None	Phospholipid SUM	Phosphatidylcholines	100010824			0.992181	0.890889	1.06886	1.01736		0.571134	0.00504187	0.277311	0.622155
Total PI	None	Phospholipid SUM	Phosphatidylinositols	100010826			1.05737	0.906237	1.20453	0.999273		0.398806	0.0466474	0.00290865	0.953106
Metabolites UP in M1							Fold change vs HC					p (Welch's test)
Met	SUPER_PATHWAY	SUPER_PATHWAY2	SUB_PATHWAY	CHEMICAL_ID	KEGG	HMDB_ID	MEall	M1	M2	M3		MEall	M1	M2	M3
FFA(12:0)	FFA	Free Fatty Acids	Saturated FFA	100010656	C02679	HMDB00638	1.05503	1.24402	0.912147	1.00748		0.461415	0.00127977	0.219855	0.918289
FFA(14:0)	FFA	Free Fatty Acids	Saturated FFA	100009615	C06424	HMDB00806	0.98868	1.26287	0.812315	0.82929		0.775871	0.000302731	0.0024668	0.0317318
FFA(14:1)	FFA	Free Fatty Acids	Monounsaturated FFA	100010133	C08322	HMDB02000	1.17799	1.66346	0.939509	0.680105		0.741887	0.00364062	0.226149	0.114746
FFA(15:0)	FFA	Free Fatty Acids	Saturated FFA	100010283	C16537	HMDB00826	1.07161	1.33845	0.931723	0.823662		0.890321	0.00797999	0.168839	0.119193
FFA(16:0)	FFA	Free Fatty Acids	Saturated FFA	100010134	C00249	HMDB00220	0.98224	1.08053	0.91423	0.939091		0.254914	0.00369659	0.00036351	0.127587
FFA(16:1)	FFA	Free Fatty Acids	Monounsaturated FFA	100010284	C08362	HMDB03229	1.25103	2.13842	0.637793	0.859204		0.181125	7.90435e-08	0.0386443	0.979939
FFA(17:0)	FFA	Free Fatty Acids	Saturated FFA	100009616	C17714	HMDB02259	1.03201	1.23653	0.888153	0.949086		0.510401	3.7046e-08	0.000496594	0.25267
FFA(18:1)	FFA	Free Fatty Acids	Monounsaturated FFA	100009617	C00712	HMDB00207	1.35416	2.27581	0.720116	0.938834		0.0998746	1.6922e-09	0.0635251	0.838131
FFA(18:2)	FFA	Free Fatty Acids	Polyunsaturated FFA (PUFA)	100009783	C01595	HMDB00673	1.23689	2.00818	0.683224	0.956739		0.298884	6.67858e-08	0.0160722	0.974721
FFA(20:1)	FFA	Free Fatty Acids	Monounsaturated FFA	100010135	C16526	HMDB34296	1.12654	1.50544	0.770315	1.23517		0.308956	4.28731e-06	0.0288323	0.639549
FFA(20:2)	FFA	Free Fatty Acids	Polyunsaturated FFA (PUFA)	100010285	C16525	HMDB05060	1.1378	1.5615	0.825538	1.00762		0.149343	5.11572e-08	0.0239566	0.892807
FFA(20:3)	FFA	Free Fatty Acids	Polyunsaturated FFA (PUFA)	100010286	C03242	HMDB02925	1.09192	1.39736	0.886429	0.940714		0.221785	1.06787e-06	0.0651348	0.559734
FFA(22:0)	FFA	Free Fatty Acids	Saturated FFA	100010287	C08281	HMDB00944	1.01148	1.12822	0.94218	0.926676		0.920159	0.00158808	0.0879787	0.164029
FFA(22:1)	FFA	Free Fatty Acids	Monounsaturated FFA	100009620	C08316	HMDB02068	1.04103	1.14432	0.956759	1.03312		0.549198	0.00476408	0.180185	0.891785
FFA(22:2)	FFA	Free Fatty Acids	Polyunsaturated FFA (PUFA)	100009431	C16533	HMDB61714	1.03269	1.28498	0.867556	0.894393		0.783573	0.000133045	0.0074864	0.10754
FFA(22:4)	FFA	Free Fatty Acids	Polyunsaturated FFA (PUFA)	100009785	C16527	HMDB02226	1.09883	1.30325	0.997003	0.893307		0.136447	8.26761e-06	0.486652	0.0536046
FFA(22:5)	FFA	Free Fatty Acids	Polyunsaturated FFA (PUFA)	100010657	C16513	HMDB06528	1.10981	1.39857	0.900548	1.01068		0.118728	9.64486e-07	0.120793	0.900284
FFA(22:6)	FFA	Free Fatty Acids	Polyunsaturated FFA (PUFA)	100009954	C06429	HMDB02183	1.06652	1.37201	0.773888	1.16995		0.382673	0.000721247	0.0781712	0.30361
CER(18:0)	SP	Sphingolipids	Ceramide	100010468		HMDB04950	1.31217	1.37582	1.31309	1.15276		0.000101059	0.000599953	0.000334968	0.0798603
CER(18:1)	SP	Sphingolipids	Ceramide	100009774		HMDB04948	1.08399	1.14196	1.07932	0.954945		0.152913	0.0244444	0.355858	0.473009
DCER(18:0)	SP	Sphingolipids	Dihydroceramide	100009612		HMDB11761	1.33503	1.62594	1.26049	0.83686		0.166678	0.0214586	0.376331	0.332156
SM(18:0)	SP	Sphingolipids	Sphingomyelin	100010534		HMDB01348	1.16289	1.22401	1.1238	1.1267		0.00111201	0.000724084	0.0234374	0.0324546
SM(18:1)	SP	Sphingolipids	Sphingomyelin	100010010		HMDB12101	1.16041	1.22752	1.11952	1.11473		0.00378728	0.00202396	0.0268065	0.167902
Total FFA	None	Neutral Complex Lipids SUM	Free Fatty Acids	100010823			1.03331	1.24712	0.888197	0.931172		0.573568	5.12264e-07	0.00215589	0.208807

## Sheet: 7.psign ME-M2
Metabolites DOWN in M2							Fold change vs HC					p (Welch's test)
Met	SUPER_PATHWAY	SUPER_PATHWAY2	SUB_PATHWAY	CHEMICAL_ID	KEGG	HMDB_ID	MEall	M1	M2	M3		MEall	M1	M2	M3
CE(20:1)	CE	Cholesterol Ester	CE Ester	100010466		HMDB05193	0.991321	1.05597	0.897835	1.10544		0.209469	0.59369	0.0123624	0.0788531
FFA(14:0)	FFA	Free Fatty Acids	Saturated FFA	100009615	C06424	HMDB00806	0.98868	1.26287	0.812315	0.82929		0.775871	0.000302731	0.0024668	0.0317318
FFA(16:0)	FFA	Free Fatty Acids	Saturated FFA	100010134	C00249	HMDB00220	0.98224	1.08053	0.91423	0.939091		0.254914	0.00369659	0.00036351	0.127587
FFA(16:1)	FFA	Free Fatty Acids	Monounsaturated FFA	100010284	C08362	HMDB03229	1.25103	2.13842	0.637793	0.859204		0.181125	7.90435e-08	0.0386443	0.979939
FFA(17:0)	FFA	Free Fatty Acids	Saturated FFA	100009616	C17714	HMDB02259	1.03201	1.23653	0.888153	0.949086		0.510401	3.7046e-08	0.000496594	0.25267
FFA(18:0)	FFA	Free Fatty Acids	Saturated FFA	100009953	C01530	HMDB00827	0.982178	1.06489	0.932635	0.9234		0.41811	0.0622594	0.0279123	0.108782
FFA(18:2)	FFA	Free Fatty Acids	Polyunsaturated FFA (PUFA)	100009783	C01595	HMDB00673	1.23689	2.00818	0.683224	0.956739		0.298884	6.67858e-08	0.0160722	0.974721
FFA(20:1)	FFA	Free Fatty Acids	Monounsaturated FFA	100010135	C16526	HMDB34296	1.12654	1.50544	0.770315	1.23517		0.308956	4.28731e-06	0.0288323	0.639549
FFA(20:2)	FFA	Free Fatty Acids	Polyunsaturated FFA (PUFA)	100010285	C16525	HMDB05060	1.1378	1.5615	0.825538	1.00762		0.149343	5.11572e-08	0.0239566	0.892807
FFA(20:4)	FFA	Free Fatty Acids	Polyunsaturated FFA (PUFA)	100009619	C00219	HMDB01043	0.838423	1.00144	0.716109	0.794678		0.0336281	0.622045	0.000181393	0.0312362
FFA(22:2)	FFA	Free Fatty Acids	Polyunsaturated FFA (PUFA)	100009431	C16533	HMDB61714	1.03269	1.28498	0.867556	0.894393		0.783573	0.000133045	0.0074864	0.10754
LPC(17:0)	LPL	Lysophosphatidylcholine	LPC Ester	100010291			0.87483	0.912365	0.836693	0.893915		0.00468259	0.114814	0.00866169	0.192282
LPC(18:2)	LPL	Lysophosphatidylcholine	LPC Ester	100010479			0.793714	0.761822	0.775011	0.926885		0.00108059	0.00240098	0.00318232	0.530963
LPC(20:0)	LPL	Lysophosphatidylcholine	LPC Ester	100009628		HMDB10390	0.919012	0.890534	0.902771	1.03659		0.00741623	0.00511691	0.0111902	0.807486
LPC(20:2)	LPL	Lysophosphatidylcholine	LPC Ester	100010138		HMDB10392	0.841135	0.823813	0.863251	0.81913		0.0018345	0.00646692	0.017625	0.0307738
LPE(17:0)	LPL	Lysophosphatidylethanolamine	LPE Ester	100010141			0.832274	0.817646	0.83387	0.863615		0.00580599	0.0108366	0.0176203	0.167133
PC(17:0/18:2)	PL	Phosphatidylcholine	PC Ester	100010311			0.867399	0.861784	0.836271	0.972207		9.44594e-05	0.00409304	0.000460624	0.576386
PC(18:1/18:2)	PL	Phosphatidylcholine	PC Ester	100009981		HMDB08105	0.857989	0.759995	0.8984	0.981079		0.000297354	7.46939e-06	0.0275632	0.904614
PC(18:2/18:2)	PL	Phosphatidylcholine	PC Ester	100009452		HMDB08138	0.785428	0.676351	0.806868	0.991259		4.13443e-05	4.04806e-06	0.0010906	0.97693
PC(18:2/20:4)	PL	Phosphatidylcholine	PC Ester	100010681		HMDB08147	0.900591	0.865095	0.910153	0.960017		0.00226821	0.00154777	0.0238577	0.429131
PE(18:2/16:1)	PL	Phosphatidylethanolamine	PE Ester	100009658		HMDB09089	0.888734	0.809759	0.865435	1.15124		0.0288198	0.0100096	0.0350977	0.278752
PE(O-16:0/18:2)	PL	Phosphatidylethanolamine	PE Ether	100009998			0.899907	0.871435	0.824362	1.19081		0.0194555	0.0286562	0.004801	0.105696
PE(P-16:0/18:2)	PL	Phosphatidylethanolamine	PE Plasmalogen	100010709		HMDB11343	0.849725	0.770929	0.819085	1.13325		0.0012943	0.00117945	0.0030414	0.146251
PE(P-18:0/18:2)	PL	Phosphatidylethanolamine	PE Plasmalogen	100010525		HMDB11376	0.87624	0.841907	0.823538	1.11481		0.00412735	0.0148298	0.00230605	0.145913
PE(P-18:0/22:5)	PL	Phosphatidylethanolamine	PE Plasmalogen	100009829		HMDB11393	0.943637	0.952171	0.885996	1.09112		0.0565107	0.202299	0.0298172	0.31327
PE(P-18:1/18:2)	PL	Phosphatidylethanolamine	PE Plasmalogen	100010359		HMDB11442	0.84007	0.796858	0.80966	1.03533		0.00252191	0.0035415	0.00290563	0.354673
LCER(24:0)	SP	Sphingolipids	Lactosylceramide	100010137		HMDB11595	0.92485	0.986239	0.851263	0.98884		0.0625402	0.676867	0.00261574	0.974009
Total FFA	None	Neutral Complex Lipids SUM	Free Fatty Acids	100010823			1.03331	1.24712	0.888197	0.931172		0.573568	5.12264e-07	0.00215589	0.208807
Metabolites UP in M1							Fold change vs HC					p (Welch's test)
Met	SUPER_PATHWAY	SUPER_PATHWAY2	SUB_PATHWAY	CHEMICAL_ID	KEGG	HMDB_ID	MEall	M1	M2	M3		MEall	M1	M2	M3
CE(16:1)	CE	Cholesterol Ester	CE Ester	100010464		HMDB00658	1.15005	0.939555	1.35613	1.06583		0.338785	0.288264	0.0294953	0.968846
CE(18:1)	CE	Cholesterol Ester	CE Ester	100010642		HMDB00918	1.05955	0.996925	1.10387	1.08419		0.114018	0.863776	0.0214423	0.11292
CE(20:2)	CE	Cholesterol Ester	CE Ester	100009772			1.0662	0.999474	1.14374	1.0038		0.216209	0.782949	0.0266306	0.858564
CE(20:3)	CE	Cholesterol Ester	CE Ester	100010467		HMDB06736	1.13021	1.02381	1.25771	1.01942		0.0561164	0.912111	0.00273298	0.656689
CE(20:4)	CE	Cholesterol Ester	CE Ester	100010643		HMDB06726	1.12094	1.0821	1.15595	1.11417		0.0406912	0.347597	0.034785	0.0473342
CE(22:4)	CE	Cholesterol Ester	CE Ester	100010272		HMDB06729	1.10766	1.08455	1.11768	1.13524		0.0529235	0.363646	0.0287418	0.111566
CE(22:5)	CE	Cholesterol Ester	CE Ester	100009945		HMDB10375	1.16725	1.12073	1.20079	1.18373		0.00643363	0.137958	0.00725645	0.00921317
DAG(12:0/18:0)	DAG	Diacylglycerol	DAG Ester	100010121			1.23373	0.904082	1.51279	1.22944		0.056676	0.0743419	0.00114164	0.126271
DAG(12:0/18:1)	DAG	Diacylglycerol	DAG Ester	100009947			1.3421	0.55966	1.95293	1.4826		0.392117	0.00187268	0.00185927	0.258238
DAG(12:0/18:2)	DAG	Diacylglycerol	DAG Ester	100009603			1.46816	0.685969	2.1823	1.30605		0.242421	0.000531652	0.0010986	0.213864
DAG(14:0/14:0)	DAG	Diacylglycerol	DAG Ester	100009418	C16667	HMDB07008	1.2393	0.715911	1.72531	1.10701		0.803048	0.00236123	0.0200573	0.968149
DAG(14:0/16:1)	DAG	Diacylglycerol	DAG Ester	100010646		HMDB07012	1.44988	0.969209	1.95022	1.17055		0.06669	0.84582	0.00259888	0.96686
DAG(14:0/18:1)	DAG	Diacylglycerol	DAG Ester	100009948		HMDB07015	1.24544	0.739749	1.73502	1.05913		0.226974	0.0423053	0.000495484	0.947691
DAG(14:0/18:2)	DAG	Diacylglycerol	DAG Ester	100010276		HMDB07016	1.20333	0.702346	1.66823	1.0776		0.265365	0.0518912	0.000874773	0.857827
DAG(14:0/18:3)	DAG	Diacylglycerol	DAG Ester	100010472		HMDB07018	1.28034	0.788733	1.73852	1.15114		0.0999991	0.089067	0.000862911	0.460034
DAG(14:0/20:4)	DAG	Diacylglycerol	DAG Ester	100010123		HMDB07025	1.11904	0.651591	1.43108	1.3576		0.429033	0.0242026	0.0130399	0.323527
DAG(14:0/22:6)	DAG	Diacylglycerol	DAG Ester	100010647		HMDB07034	1.32821	0.956529	1.48538	1.7837		0.124236	0.99591	0.0407432	0.416777
DAG(15:0/18:1)	DAG	Diacylglycerol	DAG Ester	100009605		HMDB07073	1.07841	0.876689	1.28942	0.958143		0.442448	0.249401	0.0234446	0.667101
DAG(16:0/16:0)	DAG	Diacylglycerol	DAG Ester	100010125		HMDB07098	1.55666	0.870291	2.25169	1.21457		0.0358068	0.632789	0.000229513	0.900206
DAG(16:0/16:1)	DAG	Diacylglycerol	DAG Ester	100010126		HMDB07099	1.78001	0.985689	2.59778	1.34487		0.00636115	0.688216	4.59364e-05	0.900011
DAG(16:0/18:0)	DAG	Diacylglycerol	DAG Ester	100010648		HMDB07100	1.30607	0.842576	1.74899	1.1523		0.0656778	0.287429	0.000238847	0.794824
DAG(16:0/18:1)	DAG	Diacylglycerol	DAG Ester	100009778	C13861	HMDB07102	1.43112	0.989589	1.91526	1.1028		0.00605056	0.58676	1.81615e-05	0.861253
DAG(16:0/18:2)	DAG	Diacylglycerol	DAG Ester	100009419		HMDB07103	1.35353	0.989993	1.74556	1.10243		0.0200489	0.88736	0.000120859	0.826107
DAG(16:0/18:3)	DAG	Diacylglycerol	DAG Ester	100010127		HMDB07105	1.40277	0.845603	1.94997	1.17477		0.0260492	0.582775	9.23218e-05	0.422128
DAG(16:0/20:3)	DAG	Diacylglycerol	DAG Ester	100010649		HMDB07111	1.16862	0.788877	1.55182	0.983263		0.281075	0.185294	0.00517341	0.842194
DAG(16:0/20:4)	DAG	Diacylglycerol	DAG Ester	100009606		HMDB07112	1.20656	0.826299	1.49904	1.28766		0.117435	0.474851	0.00376038	0.401967
DAG(16:0/20:5)	DAG	Diacylglycerol	DAG Ester	100010650		HMDB07114	1.57065	0.841927	1.73265	2.89087		0.234914	0.439853	0.0452166	0.25287
DAG(16:0/22:5)	DAG	Diacylglycerol	DAG Ester	100010474		HMDB07120	1.33776	1.14092	1.54414	1.21906		0.0141019	0.143136	0.00311408	0.762276
DAG(16:0/22:6)	DAG	Diacylglycerol	DAG Ester	100010128		HMDB07121	1.47358	1.14291	1.62441	1.84663		0.0300364	0.402481	0.0096308	0.334638
DAG(16:1/16:1)	DAG	Diacylglycerol	DAG Ester	100009779		HMDB07128	1.54242	1.07651	2.05846	1.18084		0.00615854	0.567888	0.00029999	0.765858
DAG(16:1/18:0)	DAG	Diacylglycerol	DAG Ester	100010277		HMDB07129	1.30325	0.940276	1.66335	1.14413		0.011499	0.641028	0.000107143	0.551506
DAG(16:1/18:1)	DAG	Diacylglycerol	DAG Ester	100010278		HMDB07131	1.59343	1.09676	2.1932	1.06285		0.00287553	0.383053	1.07812e-05	0.839819
DAG(16:1/18:2)	DAG	Diacylglycerol	DAG Ester	100009780		HMDB07132	1.44831	1.09427	1.87596	1.06974		0.00985425	0.564137	8.20626e-05	0.918746
DAG(16:1/18:3)	DAG	Diacylglycerol	DAG Ester	100010129		HMDB07134	1.45765	0.976359	1.97525	1.12934		0.0121463	0.995129	5.36236e-05	0.693891
DAG(16:1/20:2)	DAG	Diacylglycerol	DAG Ester	100010279		HMDB07138	1.19417	0.961652	1.45869	0.993331		0.0520524	0.817155	0.000548031	0.865043
DAG(16:1/20:4)	DAG	Diacylglycerol	DAG Ester	100009420		HMDB07141	1.33756	0.950543	1.68667	1.26973		0.0679406	0.981997	0.00416937	0.66991
DAG(16:1/22:6)	DAG	Diacylglycerol	DAG Ester	100009607		HMDB07150	1.42178	1.14764	1.5337	1.76943		0.0525997	0.217538	0.0457228	0.467561
DAG(18:0/18:1)	DAG	Diacylglycerol	DAG Ester	100010652		HMDB07160	1.35561	0.946574	1.77535	1.13552		0.00687656	0.792134	1.19339e-05	0.526864
DAG(18:0/18:2)	DAG	Diacylglycerol	DAG Ester	100009421		HMDB07161	1.27736	0.926688	1.61399	1.15652		0.0215933	0.886755	8.08623e-05	0.517529
DAG(18:0/18:3)	DAG	Diacylglycerol	DAG Ester	100010130		HMDB07163	1.32166	0.921543	1.7154	1.15565		0.0151593	0.92778	0.000126526	0.322851
DAG(18:1/18:1)	DAG	Diacylglycerol	DAG Ester	100009423		HMDB07218	1.34112	1.05046	1.69483	1.02268		0.0053658	0.318828	4.5273e-05	0.89134
DAG(18:1/18:2)	DAG	Diacylglycerol	DAG Ester	100009424		HMDB07219	1.28747	1.04706	1.56371	1.07177		0.0263184	0.552595	0.000854633	0.84871
DAG(18:1/20:1)	DAG	Diacylglycerol	DAG Ester	100009949		HMDB07224	1.18484	0.83884	1.49259	1.13698		0.182714	0.195263	0.00165837	0.994675
DAG(18:1/20:2)	DAG	Diacylglycerol	DAG Ester	100010475		HMDB07225	1.08356	0.878862	1.31769	0.903085		0.331578	0.400376	0.013326	0.566959
DAG(18:1/20:3)	DAG	Diacylglycerol	DAG Ester	100009781		HMDB07227	1.10453	0.915598	1.34249	0.874035		0.291012	0.685991	0.0238126	0.655794
DAG(18:1/20:4)	DAG	Diacylglycerol	DAG Ester	100009608		HMDB07228	1.17098	0.983496	1.35501	1.09453		0.0991831	0.920594	0.00736929	0.487957
DAG(18:1/22:4)	DAG	Diacylglycerol	DAG Ester	100009426		HMDB07234	1.07083	0.917339	1.24103	0.951157		0.408234	0.441845	0.0319448	0.647566
DAG(18:1/22:5)	DAG	Diacylglycerol	DAG Ester	100009950		HMDB07236	1.2406	1.12523	1.39467	1.07427		0.0506649	0.257314	0.0111823	0.858958
DAG(18:2/18:3)	DAG	Diacylglycerol	DAG Ester	100009427		HMDB07250	1.27946	0.893114	1.66353	1.10783		0.117329	0.66263	0.00574404	0.443736
DAG(18:2/20:4)	DAG	Diacylglycerol	DAG Ester	100009610		HMDB07257	1.11714	0.931722	1.27214	1.1205		0.251835	0.749553	0.0467276	0.300918
MAG(18:1)	MAG	MAG	Ester	100020137			1.28198	1.14191	1.47619	1.05907		0.0892885	0.392387	0.020217	0.964765
PC(14:0/16:1)	PL	Phosphatidylcholine	PC Ester	100010299		HMDB07870	1.12705	0.937332	1.35422	0.929984		0.610477	0.30212	0.0489701	0.282699
PC(18:0/16:1)	PL	Phosphatidylcholine	PC Ester	100009978		HMDB08035	1.2117	0.922796	1.47759	1.14561		0.313002	0.289293	0.0313591	0.937996
PC(18:0/20:2)	PL	Phosphatidylcholine	PC Ester	100009448		HMDB08045	1.09254	0.952788	1.23525	1.0194		0.40442	0.283253	0.0297127	0.728963
PC(18:0/20:3)	PL	Phosphatidylcholine	PC Ester	100010679		HMDB08047	1.07998	0.921553	1.25844	0.948313		0.4316	0.216082	0.0139144	0.701257
PC(18:0/22:5)	PL	Phosphatidylcholine	PC Ester	100009810		HMDB08056	1.15616	1.10281	1.21573	1.11334		0.0364424	0.285641	0.03281	0.0782399
PC(20:0/20:3)	PL	Phosphatidylcholine	PC Ester	100010323		HMDB08278	1.10118	0.983157	1.27319	0.888898		0.318873	0.74822	0.0242695	0.277641
PE(16:0/18:1)	PL	Phosphatidylethanolamine	PE Ester	100010155	C13877	HMDB08927	1.18575	0.733763	1.66814	0.888255		0.519856	0.0200885	0.00437493	0.397838
PE(16:0/18:2)	PL	Phosphatidylethanolamine	PE Ester	100009650		HMDB08928	1.0676	0.643227	1.49006	0.877358		0.710454	0.000101309	0.0268341	0.39265
PE(16:0/20:3)	PL	Phosphatidylethanolamine	PE Ester	100010691		HMDB08936	1.19078	0.720656	1.71804	0.80678		0.523971	0.0360384	0.0140711	0.335153
PE(16:0/20:4)	PL	Phosphatidylethanolamine	PE Ester	100010692		HMDB08937	1.12661	0.829215	1.47866	0.829579		0.564853	0.132361	0.0322243	0.27705
PE(16:0/22:5)	PL	Phosphatidylethanolamine	PE Ester	100010507		HMDB08945	1.14396	0.853103	1.49887	0.822469		0.511986	0.177084	0.012525	0.223615
PE(18:0/18:1)	PL	Phosphatidylethanolamine	PE Ester	100010696		HMDB08993	1.06936	0.67662	1.41839	1.01585		0.892966	0.000189619	0.0036443	0.958314
PE(18:0/18:2)	PL	Phosphatidylethanolamine	PE Ester	100010159		HMDB08994	1.06297	0.678696	1.40723	1.0026		0.931901	8.4282e-05	0.0105888	0.96969
PE(18:0/20:3)	PL	Phosphatidylethanolamine	PE Ester	100010697		HMDB09002	1.16279	0.77411	1.59416	0.858586		0.489971	0.029611	0.00590092	0.325688
PE(18:0/20:4)	PL	Phosphatidylethanolamine	PE Ester	100010161		HMDB09003	1.09679	0.844083	1.38024	0.890324		0.621327	0.0736283	0.0355725	0.429816
PE(18:0/22:5)	PL	Phosphatidylethanolamine	PE Ester	100009467		HMDB09011	1.18798	0.936771	1.48394	0.94121		0.144088	0.437365	0.00221735	0.591577
PE(18:0/22:6)	PL	Phosphatidylethanolamine	PE Ester	100010341		HMDB09012	1.30842	0.982633	1.62077	1.19734		0.0645752	0.658425	0.00405129	0.21866
PI(16:0/16:0)	PL	Phosphatidylinositol	PI Ester	100010716		HMDB09778	1.30167	0.74061	1.89464	0.949433		0.436066	0.0737485	0.0117475	0.65041
PI(16:0/16:1)	PL	Phosphatidylinositol	PI Ester	100010529		HMDB09779	1.35903	0.830486	1.91945	1.02191		0.58599	0.146632	0.0304363	0.329576
PI(16:0/20:3)	PL	Phosphatidylinositol	PI Ester	100010008		HMDB09788	1.076	0.826009	1.36419	0.84898		0.796025	0.0378056	0.00732538	0.212016
PI(16:0/20:4)	PL	Phosphatidylinositol	PI Ester	100010009		HMDB09789	1.14325	0.915557	1.40429	0.940649		0.243222	0.169777	0.000812188	0.477036
PI(18:0/16:0)	PL	Phosphatidylinositol	PI Ester	100009493	C13888	HMDB09805	1.17756	0.833576	1.52098	1.02041		0.368486	0.132441	0.0172498	0.865734
PI(18:0/20:3)	PL	Phosphatidylinositol	PI Ester	100010173		HMDB09814	1.06846	0.897412	1.25393	0.947356		0.415945	0.121047	0.00575158	0.606463
PI(18:0/20:4)	PL	Phosphatidylinositol	PI Ester	100010174		HMDB09815	1.11583	1.03267	1.20967	1.04623		0.0235769	0.729293	0.00254219	0.273703
PI(18:0/22:5)	PL	Phosphatidylinositol	PI Ester	100010532		HMDB09820	1.07188	0.968267	1.16223	1.06281		0.316992	0.619436	0.0435367	0.423309
CER(18:0)	SP	Sphingolipids	Ceramide	100010468		HMDB04950	1.31217	1.37582	1.31309	1.15276		0.000101059	0.000599953	0.000334968	0.0798603
CER(20:0)	SP	Sphingolipids	Ceramide	100010469		HMDB04951	1.17078	1.10764	1.21555	1.19531		0.00356873	0.170252	0.00346019	0.00254273
CER(22:1)	SP	Sphingolipids	Ceramide	100010275		HMDB11775	1.07246	1.084	1.09783	0.969887		0.0371806	0.0559896	0.0468559	0.439463
CER(24:1)	SP	Sphingolipids	Ceramide	100009776		HMDB04953	1.1422	1.11345	1.19007	1.07301		0.016217	0.0988126	0.0135923	0.3052
DCER(22:1)	SP	Sphingolipids	Dihydroceramide	100016011			1.03282	1.01694	1.05776	0.999016		0.0988269	0.487987	0.0231751	0.96657
HCER(20:1)	SP	Sphingolipids	Hexosylceramide	100010658			1.11927	1.06765	1.17008	1.09785		0.00987369	0.144149	0.00797591	0.129771
SM(18:0)	SP	Sphingolipids	Sphingomyelin	100010534		HMDB01348	1.16289	1.22401	1.1238	1.1267		0.00111201	0.000724084	0.0234374	0.0324546
SM(18:1)	SP	Sphingolipids	Sphingomyelin	100010010		HMDB12101	1.16041	1.22752	1.11952	1.11473		0.00378728	0.00202396	0.0268065	0.167902
TAG40:0-FA12:0	TAG		TAG Ester	100009836			2.85506	0.532915	5.30715	1.40348		0.74234	0.000238606	0.0405506	0.723623
TAG42:0-FA12:0	TAG		TAG Ester	100009681			2.35374	0.586127	4.1176	1.54891		0.766173	0.000376989	0.0186381	0.86787
TAG42:1-FA12:0	TAG		TAG Ester	100010178			3.53843	0.454106	6.56891	2.27228		0.621703	0.000741844	0.00328916	0.362888
TAG42:1-FA16:0	TAG		TAG Ester	100009499			1.66391	0.495059	2.56446	1.9087		0.630398	0.000146336	0.0260417	0.973698
TAG42:1-FA16:1	TAG		TAG Ester	100009839			1.77135	0.599926	2.74967	1.79515		0.81707	0.000221486	0.00773957	0.767564
TAG42:1-FA18:1	TAG		TAG Ester	100010371			1.75902	0.517465	2.92297	1.41288		0.539704	8.34974e-05	0.0343869	0.820906
TAG42:2-FA12:0	TAG		TAG Ester	100009840			4.5508	0.421607	8.77202	2.37604		0.542429	0.000134538	0.00459201	0.260331
TAG42:2-FA18:2	TAG		TAG Ester	100009500			1.85204	0.426992	3.23234	1.32512		0.629681	3.11917e-05	0.0360401	0.747515
TAG44:0-FA12:0	TAG		TAG Ester	100009841			2.13646	0.634454	3.62843	1.47253		0.723708	0.00121816	0.00456942	0.843293
TAG44:0-FA14:0	TAG		TAG Ester	100010537			1.56384	0.660876	2.44916	1.19868		0.692597	0.00180808	0.0353771	0.641282
TAG44:0-FA16:0	TAG		TAG Ester	100010179			1.98185	0.63862	3.31201	1.40011		0.942726	0.00116936	0.00914336	0.951947
TAG44:1-FA12:0	TAG		TAG Ester	100010538			2.21213	0.501651	3.83103	1.69041		0.757236	0.00128628	0.00281189	0.703998
TAG44:1-FA14:0	TAG		TAG Ester	100009842			1.84561	0.527585	3.08589	1.46454		0.909002	0.00109363	0.00393444	0.848838
TAG44:1-FA14:1	TAG		TAG Ester	100010180			1.59145	0.686398	2.3864	1.49557		0.503416	0.023049	0.00791325	0.934235
TAG44:1-FA16:0	TAG		TAG Ester	100010012			1.70843	0.529643	2.72543	1.63727		0.84705	0.000751413	0.0142335	0.923479
TAG44:1-FA16:1	TAG		TAG Ester	100010719			2.49742	0.614351	4.29393	1.88129		0.28868	0.00973507	0.000600266	0.68218
TAG44:1-FA18:1	TAG		TAG Ester	100009843			1.38506	0.540557	2.13555	1.2701		0.673978	0.000220744	0.0222817	0.922177
TAG44:2-FA12:0	TAG		TAG Ester	100009683			1.91052	0.434903	3.32244	1.41564		0.970212	0.000220852	0.00480477	0.766834
TAG44:2-FA14:0	TAG		TAG Ester	100010372			1.91375	0.431717	3.35564	1.34706		0.972884	0.000241611	0.00511606	0.741893
TAG44:2-FA16:0	TAG		TAG Ester	100009501			1.21162	0.427694	1.83949	1.30595		0.587519	0.00020252	0.0415914	0.860928
TAG44:2-FA16:1	TAG		TAG Ester	100010181			1.88332	0.538164	3.12274	1.57157		0.658779	0.00242516	0.00198642	0.977859
TAG44:2-FA18:1	TAG		TAG Ester	100010373			1.12878	0.456182	1.67279	1.19425		0.618996	0.000226926	0.0174227	0.871123
TAG44:2-FA18:2	TAG		TAG Ester	100010374			1.37023	0.408246	2.23957	1.19705		0.500018	2.77434e-05	0.0317477	0.879317
TAG44:3-FA18:2	TAG		TAG Ester	100010539			1.03217	0.394668	1.5284	1.15089		0.436144	3.73108e-05	0.0408784	0.840231
TAG45:1-FA15:0	TAG		TAG Ester	100009684			1.28919	0.602864	1.89659	1.20316		0.922219	0.00426309	0.0125395	0.931762
TAG45:1-FA16:0	TAG		TAG Ester	100010721			1.35335	0.690284	1.92502	1.31446		0.666602	0.0142291	0.0127192	0.841889
TAG46:0-FA12:0	TAG		TAG Ester	100009686			1.7991	0.631661	2.88238	1.50627		0.619309	0.00331812	0.00163682	0.605175
TAG46:0-FA14:0	TAG		TAG Ester	100010541			1.68512	0.67528	2.68425	1.25036		0.716883	0.0113398	0.00681791	0.748442
TAG46:0-FA16:0	TAG		TAG Ester	100009502			1.76457	0.651947	2.85141	1.32641		0.643694	0.0114679	0.00434438	0.871022
TAG46:0-FA18:0	TAG		TAG Ester	100009687			1.50371	0.703827	2.28338	1.1936		0.990351	0.00226256	0.0095771	0.90747
TAG46:1-FA12:0	TAG		TAG Ester	100010014			1.94326	0.535696	3.22452	1.66279		0.359773	0.00402209	0.00025335	0.457663
TAG46:1-FA14:0	TAG		TAG Ester	100009844			1.5513	0.588168	2.48493	1.193		0.618163	0.0116237	0.002842	0.79579
TAG46:1-FA14:1	TAG		TAG Ester	100010375			1.38101	0.906423	1.83208	1.23073		0.0564088	0.399152	0.000341091	0.706917
TAG46:1-FA16:0	TAG		TAG Ester	100009503			2.02292	0.580928	3.35619	1.67521		0.242177	0.0153139	0.000203369	0.572956
TAG46:1-FA16:1	TAG		TAG Ester	100009688			2.13389	0.650207	3.57222	1.58166		0.18766	0.0615456	0.000474105	0.980274
TAG46:1-FA18:0	TAG		TAG Ester	100010182			1.26759	0.637663	1.84784	1.12205		0.689054	0.00125609	0.0288777	0.907657
TAG46:1-FA18:1	TAG		TAG Ester	100010542			1.56431	0.568152	2.47876	1.34335		0.558869	0.00292714	0.000750484	0.706923
TAG46:2-FA12:0	TAG		TAG Ester	100010183			1.91289	0.496235	3.21364	1.59787		0.360122	0.00140551	0.000144708	0.419295
TAG46:2-FA14:0	TAG		TAG Ester	100010184			1.31587	0.519454	2.08109	1.0395		0.874039	0.00334223	0.00431856	0.730404
TAG46:2-FA14:1	TAG		TAG Ester	100010722			1.65654	0.645796	2.62559	1.31195		0.404899	0.0475123	0.00256969	0.681698
TAG46:2-FA16:0	TAG		TAG Ester	100009504			1.93211	0.519868	3.22783	1.6209		0.271085	0.00416455	0.00020461	0.416941
TAG46:2-FA16:1	TAG		TAG Ester	100010015			2.06216	0.651101	3.42125	1.56282		0.113128	0.0470901	8.85869e-05	0.618205
TAG46:2-FA18:1	TAG		TAG Ester	100010185			1.21063	0.495735	1.85501	1.08677		0.922347	0.00091912	0.00514363	0.933092
TAG46:2-FA18:2	TAG		TAG Ester	100010016			1.51191	0.467003	2.45627	1.32355		0.785852	0.000550623	0.00157275	0.606943
TAG46:3-FA12:0	TAG		TAG Ester	100010186			2.27571	0.516894	3.98791	1.6002		0.235401	0.00138076	9.89552e-05	0.309524
TAG46:3-FA14:0	TAG		TAG Ester	100010543			1.34869	0.518174	2.14784	1.05704		0.766355	0.00293178	0.00311137	0.917004
TAG46:3-FA14:1	TAG		TAG Ester	100009505			1.30274	0.619363	1.98203	0.999296		0.591709	0.0157196	0.00358591	0.58397
TAG46:3-FA16:0	TAG		TAG Ester	100010544			2.51794	0.593361	4.44706	1.61639		0.0995825	0.0100476	0.000104027	0.223505
TAG46:3-FA16:1	TAG		TAG Ester	100010545			1.82015	0.593428	2.98846	1.4247		0.204167	0.00741303	8.50645e-05	0.551448
TAG46:3-FA18:2	TAG		TAG Ester	100010724			1.12192	0.435716	1.71761	1.0698		0.709833	0.000188434	0.00971299	0.962274
TAG46:3-FA18:3	TAG		TAG Ester	100010187			2.28234	0.505561	4.06193	1.4541		0.42257	0.00168474	0.000677096	0.396133
TAG47:0-FA14:0	TAG		TAG Ester	100010376			1.30231	0.740716	1.85307	1.07479		0.877882	0.0124256	0.0420291	0.55668
TAG47:0-FA15:0	TAG		TAG Ester	100010377			1.37214	0.766679	1.97591	1.09767		0.748549	0.0325061	0.014461	0.556882
TAG47:0-FA16:0	TAG		TAG Ester	100009845			1.40129	0.770779	2.03466	1.10196		0.650148	0.0586911	0.0111533	0.537906
TAG47:0-FA17:0	TAG		TAG Ester	100010018			1.26749	0.73654	1.7724	1.09859		0.861489	0.0109124	0.0156822	0.753479
TAG47:1-FA14:0	TAG		TAG Ester	100010019			1.23183	0.670258	1.78181	1.0065		0.829548	0.0273408	0.0153552	0.546727
TAG47:1-FA15:0	TAG		TAG Ester	100009506			1.29437	0.702318	1.87963	1.04098		0.673774	0.0401332	0.00872884	0.531374
TAG47:1-FA16:0	TAG		TAG Ester	100010546			1.47534	0.702833	2.20762	1.23639		0.374786	0.0632644	0.00273015	0.725424
TAG47:1-FA16:1	TAG		TAG Ester	100010725			1.42234	0.723453	2.10986	1.133		0.368502	0.110578	0.00305208	0.579026
TAG47:1-FA17:0	TAG		TAG Ester	100010020			1.35271	0.668571	1.94055	1.31846		0.455879	0.0140855	0.00345389	0.65177
TAG47:1-FA18:1	TAG		TAG Ester	100010726			1.15827	0.658279	1.64149	0.976528		0.966352	0.0149992	0.0183528	0.563768
TAG47:2-FA14:0	TAG		TAG Ester	100009689			1.14074	0.625149	1.63482	0.965639		0.949189	0.0127993	0.0150482	0.531127
TAG47:2-FA15:0	TAG		TAG Ester	100010378			1.15454	0.653176	1.64637	0.951032		0.818664	0.0271735	0.0165043	0.520786
TAG47:2-FA16:1	TAG		TAG Ester	100010727			1.55185	0.777218	2.30296	1.26307		0.206988	0.160757	0.00107839	0.821862
TAG47:2-FA18:1	TAG		TAG Ester	100009846			1.18472	0.668782	1.65692	1.07445		0.679853	0.0149904	0.00541858	0.826518
TAG47:2-FA18:2	TAG		TAG Ester	100010728			1.03241	0.588403	1.43874	0.937611		0.727717	0.00384332	0.0421145	0.585106
TAG48:0-FA14:0	TAG		TAG Ester	100010547			1.46947	0.696991	2.2219	1.17158		0.414561	0.0337372	0.00153246	0.879117
TAG48:0-FA16:0	TAG		TAG Ester	100010729			1.83567	0.736568	2.93509	1.32743		0.114003	0.161118	0.000273178	0.97101
TAG48:0-FA18:0	TAG		TAG Ester	100010548			1.44142	0.682586	2.16575	1.19209		0.583317	0.0161983	0.00339985	0.984181
TAG48:1-FA12:0	TAG		TAG Ester	100009690			1.62838	0.5521	2.54477	1.59904		0.413931	0.00358504	0.000162876	0.322683
TAG48:1-FA14:0	TAG		TAG Ester	100010188			1.49096	0.673573	2.29345	1.15721		0.193635	0.0743231	0.000301722	0.951622
TAG48:1-FA14:1	TAG		TAG Ester	100010379			1.50535	0.733177	2.24467	1.24502		0.220255	0.159382	0.00107256	0.774541
TAG48:1-FA16:0	TAG		TAG Ester	100009507			1.69394	0.717897	2.6576	1.27963		0.0880448	0.183685	0.00016572	0.985484
TAG48:1-FA16:1	TAG		TAG Ester	100009691			2.19654	0.849081	3.56751	1.50593		0.0185326	0.679887	5.78691e-05	0.981609
TAG48:1-FA18:0	TAG		TAG Ester	100009847			1.59803	0.634378	2.46532	1.43494		0.25504	0.0131904	0.000140979	0.468466
TAG48:1-FA18:1	TAG		TAG Ester	100010549			1.4526	0.664796	2.21486	1.16366		0.208261	0.0589896	0.000292543	0.96154
TAG48:2-FA12:0	TAG		TAG Ester	100010730			1.48376	0.516764	2.28042	1.53538		0.302708	0.00334377	6.07446e-05	0.323235
TAG48:2-FA14:0	TAG		TAG Ester	100010731			1.44713	0.681987	2.20791	1.10672		0.194639	0.056544	0.000181082	0.902502
TAG48:2-FA14:1	TAG		TAG Ester	100009848			1.51352	0.742707	2.2692	1.20198		0.139999	0.200264	0.000436965	0.782798
TAG48:2-FA16:0	TAG		TAG Ester	100009508			1.53517	0.690975	2.36618	1.18411		0.156313	0.0902137	0.000309023	0.957729
TAG48:2-FA16:1	TAG		TAG Ester	100010550			1.9162	0.839258	3.0537	1.24211		0.0442983	0.350879	6.73389e-05	0.856372
TAG48:2-FA18:0	TAG		TAG Ester	100009849			1.63765	0.541223	2.61052	1.49278		0.366526	0.00202142	0.00016147	0.341643
TAG48:2-FA18:1	TAG		TAG Ester	100010732			1.50446	0.63279	2.30679	1.30485		0.139578	0.029399	3.27181e-05	0.525772
TAG48:2-FA18:2	TAG		TAG Ester	100010189			1.31496	0.615079	1.96943	1.12465		0.350804	0.0230712	0.000717324	0.921117
TAG48:3-FA12:0	TAG		TAG Ester	100009518			1.48323	0.485779	2.28888	1.58351		0.461526	0.000753062	0.000190051	0.306327
TAG48:3-FA14:0	TAG		TAG Ester	100009699			1.48173	0.695042	2.27565	1.0975		0.169667	0.0537975	8.96606e-05	0.979412
TAG48:3-FA14:1	TAG		TAG Ester	100010031			1.43247	0.758048	2.11583	1.0951		0.140768	0.156626	0.000255562	0.749749
TAG48:3-FA16:0	TAG		TAG Ester	100010032			1.45753	0.656208	2.23577	1.15515		0.178134	0.0581071	0.000276859	0.882399
TAG48:3-FA16:1	TAG		TAG Ester	100010556			1.60917	0.800962	2.45516	1.12571		0.112126	0.155804	0.00011772	0.816914
TAG48:3-FA18:1	TAG		TAG Ester	100010733			1.46431	0.543634	2.2317	1.48744		0.29755	0.00218922	7.17408e-05	0.352012
TAG48:3-FA18:2	TAG		TAG Ester	100010380			1.39973	0.606579	2.09944	1.30676		0.259144	0.00980341	0.000101905	0.479004
TAG48:3-FA18:3	TAG		TAG Ester	100009692			1.54225	0.56459	2.47913	1.21026		0.258303	0.0153543	0.000274359	0.519059
TAG48:4-FA12:0	TAG		TAG Ester	100009850			1.8293	0.452988	3.01334	1.7561		0.459381	0.000490767	0.00043631	0.218707
TAG48:4-FA14:0	TAG		TAG Ester	100009509			1.50864	0.617082	2.35196	1.23815		0.209472	0.0204819	9.02555e-05	0.69624
TAG48:4-FA14:1	TAG		TAG Ester	100010551			1.42654	0.736597	2.13464	1.05503		0.148882	0.0854788	0.000140223	0.859603
TAG48:4-FA16:0	TAG		TAG Ester	100009510			1.5435	0.638337	2.34158	1.43874		0.103126	0.0428152	8.23412e-05	0.397273
TAG48:4-FA16:1	TAG		TAG Ester	100010021			1.51519	0.707592	2.32538	1.13489		0.14196	0.0569709	9.60699e-05	0.942399
TAG48:4-FA18:1	TAG		TAG Ester	100010552			2.10979	0.534216	3.56991	1.72007		0.159538	0.00350775	0.000119033	0.182843
TAG48:4-FA18:2	TAG		TAG Ester	100010190			1.42974	0.501876	2.1905	1.48998		0.579791	0.000776201	0.000745565	0.351149
TAG48:4-FA18:3	TAG		TAG Ester	100009851			1.91884	0.557833	3.19945	1.52568		0.160984	0.0103181	7.50558e-05	0.28049
TAG48:4-FA20:4	TAG		TAG Ester	100010022			1.45694	0.487667	2.25519	1.50948		0.510638	0.00198111	0.00169456	0.398362
TAG48:5-FA18:2	TAG		TAG Ester	100010191			2.49307	0.531492	4.40658	1.72824		0.283532	0.00210472	0.000846586	0.22284
TAG48:5-FA18:3	TAG		TAG Ester	100010023			2.63177	0.521088	4.70135	1.77775		0.244927	0.00178474	0.000412998	0.206216
TAG49:0-FA15:0	TAG		TAG Ester	100009852			1.29616	0.824795	1.78467	1.02849		0.388714	0.165339	0.00427363	0.601423
TAG49:0-FA16:0	TAG		TAG Ester	100010192			1.40066	0.795338	2.00683	1.1188		0.321383	0.150995	0.00296873	0.709854
TAG49:0-FA17:0	TAG		TAG Ester	100010553			1.42083	0.811885	2.02567	1.15178		0.252592	0.190958	0.00336834	0.796059
TAG49:0-FA18:0	TAG		TAG Ester	100009511			1.2801	0.837252	1.74409	1.01392		0.589829	0.155506	0.0233988	0.557365
TAG49:1-FA14:0	TAG		TAG Ester	100010381			1.22406	0.67495	1.73966	1.06854		0.649711	0.0354142	0.00612433	0.710033
TAG49:1-FA15:0	TAG		TAG Ester	100009512			1.29624	0.841906	1.77024	1.02905		0.190168	0.375394	0.00132509	0.60949
TAG49:1-FA16:0	TAG		TAG Ester	100010024			1.36016	0.851287	1.88661	1.07394		0.139254	0.479722	0.00117502	0.684624
TAG49:1-FA16:1	TAG		TAG Ester	100009693			1.56566	0.855437	2.26981	1.25565		0.0824356	0.497737	0.000463246	0.830911
TAG49:1-FA17:0	TAG		TAG Ester	100010193			1.35744	0.744583	1.94614	1.1452		0.322701	0.129751	0.00369054	0.777461
TAG49:1-FA18:1	TAG		TAG Ester	100009513			1.27344	0.848674	1.7249	0.999368		0.200996	0.41796	0.00202113	0.605859
TAG49:2-FA14:0	TAG		TAG Ester	100010194			1.20374	0.686437	1.71557	0.980981		0.490872	0.0504806	0.00193362	0.648397
TAG49:2-FA15:0	TAG		TAG Ester	100010025			1.26408	0.864174	1.69593	0.986162		0.170454	0.414652	0.000792765	0.519098
TAG49:2-FA16:0	TAG		TAG Ester	100010382			1.29996	0.840241	1.76845	1.06211		0.164012	0.359333	0.00105889	0.696464
TAG49:2-FA16:1	TAG		TAG Ester	100009694			1.48587	0.945525	2.08215	1.07299		0.0510065	0.818337	0.000203536	0.636711
TAG49:2-FA17:0	TAG		TAG Ester	100009514			1.20066	0.686458	1.67781	1.07163		0.57599	0.0466624	0.00962991	0.789221
TAG49:2-FA18:1	TAG		TAG Ester	100010554			1.30723	0.869761	1.78085	0.999671		0.115376	0.474611	0.000588519	0.647023
TAG49:2-FA18:2	TAG		TAG Ester	100010195			1.14483	0.803135	1.48853	0.981251		0.412225	0.240116	0.00807722	0.603527
TAG49:3-FA15:0	TAG		TAG Ester	100009695			1.28001	0.88077	1.70713	1.01424		0.13325	0.421701	0.000608606	0.663053
TAG49:3-FA16:0	TAG		TAG Ester	100009515			1.29208	0.790488	1.78426	1.08808		0.138404	0.218383	0.000485227	0.9963
TAG49:3-FA16:1	TAG		TAG Ester	100009516			1.34803	0.909535	1.82089	1.04516		0.11973	0.447261	0.000438603	0.598553
TAG49:3-FA18:2	TAG		TAG Ester	100009853			1.16707	0.808383	1.53759	0.966928		0.351862	0.173483	0.00263095	0.589461
TAG49:3-FA18:3	TAG		TAG Ester	100010555			1.20653	0.703362	1.69164	1.02709		0.400719	0.0744203	0.00335822	0.918521
TAG50:0-FA14:0	TAG		TAG Ester	100009854			1.24144	0.775189	1.69804	1.05448		0.516305	0.034056	0.00459408	0.871899
TAG50:0-FA16:0	TAG		TAG Ester	100010383			1.60493	0.83219	2.38796	1.21821		0.026443	0.59362	4.76371e-05	0.833388
TAG50:0-FA18:0	TAG		TAG Ester	100010026			1.52837	0.770123	2.27584	1.20994		0.0931939	0.242799	0.00022711	0.855311
TAG50:1-FA14:0	TAG		TAG Ester	100010196			1.30276	0.703525	1.87661	1.10041		0.215392	0.0588485	0.000128824	0.934549
TAG50:1-FA16:0	TAG		TAG Ester	100010027			1.56507	0.926942	2.23868	1.16681		0.00795981	0.860033	1.3189e-05	0.871296
TAG50:1-FA16:1	TAG		TAG Ester	100010384			1.76771	0.973172	2.59607	1.30213		0.00413269	0.750843	8.93257e-06	0.865749
TAG50:1-FA18:0	TAG		TAG Ester	100010385			1.48815	0.785688	2.1687	1.22803		0.0701025	0.230199	7.8511e-05	0.791296
TAG50:1-FA18:1	TAG		TAG Ester	100010028			1.54153	0.915103	2.20264	1.15104		0.0104753	0.975258	1.78092e-05	0.893107
TAG50:1-FA20:1	TAG		TAG Ester	100009696			1.45509	0.55287	2.20843	1.47388		0.527395	0.00342181	0.00142751	0.934868
TAG50:2-FA14:0	TAG		TAG Ester	100009697			1.27658	0.73912	1.81493	1.02589		0.123366	0.122843	6.08066e-05	0.966416
TAG50:2-FA14:1	TAG		TAG Ester	100009517			1.29085	0.785482	1.8027	1.03869		0.176754	0.127456	0.000188406	0.879381
TAG50:2-FA16:0	TAG		TAG Ester	100010734			1.58619	0.990675	2.23372	1.15927		0.00494259	0.742881	7.17793e-06	0.983939
TAG50:2-FA16:1	TAG		TAG Ester	100010029			1.71818	1.03605	2.48416	1.15824		0.00326269	0.533429	7.13833e-06	0.930015
TAG50:2-FA18:0	TAG		TAG Ester	100010197			1.28265	0.685524	1.84638	1.1047		0.259301	0.0364161	0.000163599	0.920363
TAG50:2-FA18:1	TAG		TAG Ester	100009698			1.4609	0.895719	2.06733	1.07949		0.0175895	0.677385	1.28635e-05	0.989901
TAG50:2-FA18:2	TAG		TAG Ester	100010030			1.45683	0.916799	2.01335	1.1594		0.0193545	0.837913	4.85043e-05	0.824671
TAG50:2-FA20:2	TAG		TAG Ester	100010386			1.42914	0.563354	2.27562	1.08596		0.464865	0.0081898	0.0017368	0.931087
TAG50:3-FA14:0	TAG		TAG Ester	100009855			1.20723	0.729728	1.66188	1.05364		0.256737	0.0735377	0.000349877	0.992398
TAG50:3-FA14:1	TAG		TAG Ester	100010735			1.27596	0.814864	1.78295	0.929028		0.0976439	0.257019	7.00056e-05	0.637225
TAG50:3-FA16:0	TAG		TAG Ester	100010198			1.60403	1.00378	2.25605	1.17564		0.00447976	0.805371	7.84265e-06	0.843318
TAG50:3-FA16:1	TAG		TAG Ester	100010033			1.64325	1.0624	2.31118	1.12061		0.00558792	0.72373	1.14339e-05	0.866985
TAG50:3-FA18:0	TAG		TAG Ester	100009856			1.31089	0.666101	1.93277	1.08025		0.226977	0.0244247	0.000107751	0.731293
TAG50:3-FA18:1	TAG		TAG Ester	100010557			1.28749	0.779578	1.79945	1.0412		0.125965	0.132134	6.96994e-05	0.905759
TAG50:3-FA18:2	TAG		TAG Ester	100010034			1.3611	0.882149	1.8564	1.09227		0.0503585	0.422531	7.43385e-05	0.980537
TAG50:3-FA18:3	TAG		TAG Ester	100010199			1.55189	0.784359	2.31977	1.19664		0.021755	0.407246	2.45236e-05	0.449374
TAG50:3-FA20:3	TAG		TAG Ester	100010736			1.33917	0.55674	2.11204	1.00597		0.487168	0.0258776	0.00275497	0.78948
TAG50:4-FA14:0	TAG		TAG Ester	100010737			1.20935	0.668552	1.70631	1.08786		0.367017	0.039547	0.00102138	0.772939
TAG50:4-FA14:1	TAG		TAG Ester	100010035			1.17176	0.777456	1.58871	0.923609		0.264212	0.108333	0.000636185	0.602707
TAG50:4-FA16:0	TAG		TAG Ester	100009519			1.66696	0.879419	2.46028	1.28661		0.00867159	0.567028	6.03692e-06	0.476009
TAG50:4-FA16:1	TAG		TAG Ester	100010200			1.63826	1.0339	2.32693	1.11289		0.00753405	0.978604	7.21001e-06	0.977101
TAG50:4-FA18:1	TAG		TAG Ester	100010036			1.29577	0.683134	1.89628	1.04845		0.151919	0.0587966	7.15409e-05	0.761437
TAG50:4-FA18:2	TAG		TAG Ester	100010201			1.19817	0.756864	1.62442	1.03852		0.372705	0.0868875	0.00186477	0.871515
TAG50:4-FA18:3	TAG		TAG Ester	100009700			1.46266	0.750765	2.16667	1.15713		0.0529817	0.169367	3.22409e-05	0.503028
TAG50:4-FA20:3	TAG		TAG Ester	100010387			1.33584	0.586188	2.06528	1.04892		0.483622	0.0103729	0.00101982	0.998175
TAG50:4-FA20:4	TAG		TAG Ester	100010202			1.36038	0.534282	2.05899	1.35177		0.309833	0.0299202	0.00169769	0.612617
TAG50:5-FA14:0	TAG		TAG Ester	100010388			1.36622	0.597147	2.06116	1.22794		0.313084	0.0241426	0.000708157	0.410057
TAG50:5-FA14:1	TAG		TAG Ester	100010037			1.18519	0.747414	1.62908	0.965281		0.275586	0.0671235	0.000638113	0.930665
TAG50:5-FA16:0	TAG		TAG Ester	100010558			1.53836	0.749626	2.16054	1.66119		0.0419533	0.148756	4.01855e-05	0.274855
TAG50:5-FA16:1	TAG		TAG Ester	100010038			1.67491	0.905891	2.45749	1.28034		0.0172425	0.461408	7.65294e-06	0.602419
TAG50:5-FA18:1	TAG		TAG Ester	100009701			1.30769	0.673154	1.85688	1.26427		0.162452	0.0220636	6.79678e-05	0.404044
TAG50:5-FA18:2	TAG		TAG Ester	100009520			1.27171	0.64601	1.86032	1.09135		0.377896	0.0273063	0.00128275	0.683544
TAG50:5-FA18:3	TAG		TAG Ester	100010559			1.38172	0.662771	2.07753	1.11754		0.211976	0.0496806	0.00032653	0.569475
TAG50:5-FA20:4	TAG		TAG Ester	100010738			1.39023	0.551709	2.05648	1.5068		0.299443	0.0148677	0.000584157	0.40633
TAG50:5-FA20:5	TAG		TAG Ester	100010389			1.44925	0.668437	1.95619	1.88942		0.30688	0.0524637	0.0037573	0.283984
TAG50:6-FA20:4	TAG		TAG Ester	100010203			1.35151	0.594302	1.92484	1.53951		0.304999	0.00556528	0.000815347	0.183013
TAG51:0-FA16:0	TAG		TAG Ester	100010390			1.31999	0.746907	1.8382	1.21588		0.312943	0.0734715	0.00172642	0.93436
TAG51:0-FA17:0	TAG		TAG Ester	100009857			1.34932	0.855163	1.83195	1.15491		0.162278	0.364431	0.00174881	0.95364
TAG51:0-FA18:0	TAG		TAG Ester	100009702			1.32341	0.841703	1.81412	1.07475		0.321278	0.195774	0.0038378	0.899122
TAG51:1-FA15:0	TAG		TAG Ester	100009521			1.23876	0.875772	1.60626	1.05805		0.140393	0.413401	0.000814726	0.894765
TAG51:1-FA16:0	TAG		TAG Ester	100009858			1.36243	0.857034	1.86838	1.12752		0.0659943	0.620016	0.000354742	0.984798
TAG51:1-FA17:0	TAG		TAG Ester	100010560			1.35101	0.886192	1.81715	1.13264		0.0585371	0.726181	0.000485007	0.993928
TAG51:1-FA18:0	TAG		TAG Ester	100010739			1.26163	0.859536	1.67728	1.03643		0.189518	0.374111	0.00153194	0.809702
TAG51:1-FA18:1	TAG		TAG Ester	100010039			1.30222	0.885984	1.73883	1.05055		0.0747716	0.651784	0.000346119	0.856423
TAG51:2-FA15:0	TAG		TAG Ester	100010391			1.21942	0.959954	1.52412	0.967433		0.0671795	0.992869	0.000624579	0.653091
TAG51:2-FA16:0	TAG		TAG Ester	100009522			1.32325	0.946395	1.737	1.04146		0.0261149	0.978113	0.000118286	0.914405
TAG51:2-FA16:1	TAG		TAG Ester	100009523			1.4362	0.928467	1.97039	1.12452		0.0326831	0.804524	9.23219e-05	0.899148
TAG51:2-FA17:0	TAG		TAG Ester	100010204			1.29907	0.902667	1.70735	1.0814		0.0631112	0.697371	0.000378483	0.870103
TAG51:2-FA18:0	TAG		TAG Ester	100010740			1.10758	0.879056	1.33279	1.0118		0.220009	0.208137	0.00201199	0.93894
TAG51:2-FA18:1	TAG		TAG Ester	100009703			1.26899	0.970801	1.61585	0.989066		0.0354551	0.866084	0.000182558	0.721842
TAG51:2-FA18:2	TAG		TAG Ester	100010561			1.18	0.845057	1.51654	1.02078		0.183922	0.402893	0.00149313	0.798152
TAG51:3-FA15:0	TAG		TAG Ester	100010741			1.13997	0.95239	1.35751	0.965837		0.211122	0.811244	0.00609291	0.589749
TAG51:3-FA16:0	TAG		TAG Ester	100009859			1.03304	0.9954	1.07349	1.00741		0.0673661	0.885355	0.00197089	0.823522
TAG51:3-FA16:1	TAG		TAG Ester	100009524			1.37445	0.974967	1.83394	1.01471		0.0377756	0.931508	8.99241e-05	0.678773
TAG51:3-FA17:0	TAG		TAG Ester	100009525			1.24119	0.905327	1.59046	1.047		0.0816578	0.548864	0.00071349	0.936913
TAG51:3-FA18:1	TAG		TAG Ester	100009526			1.06554	0.988933	1.15697	0.986827		0.084121	0.905606	0.00129031	0.750014
TAG51:3-FA18:2	TAG		TAG Ester	100010392			1.17584	0.957889	1.42754	0.976585		0.126871	0.879581	0.00167334	0.63534
TAG51:3-FA18:3	TAG		TAG Ester	100009860			1.26995	0.767118	1.75757	1.08231		0.129795	0.221784	0.00045508	0.714117
TAG51:4-FA15:0	TAG		TAG Ester	100009704			1.11973	0.878463	1.36369	1.0005		0.35225	0.403023	0.0119209	0.86729
TAG51:4-FA16:0	TAG		TAG Ester	100010562			1.05871	0.979443	1.13051	1.04397		0.0176761	0.391149	9.56499e-05	0.359127
TAG51:4-FA16:1	TAG		TAG Ester	100010393			1.319	0.974192	1.70764	1.03176		0.0481822	0.775731	0.000120059	0.7598
TAG51:4-FA18:1	TAG		TAG Ester	100010563			1.0501	0.924412	1.16713	1.01741		0.291713	0.101082	0.0058748	0.901248
TAG51:4-FA18:2	TAG		TAG Ester	100009705			1.10098	0.911088	1.29883	0.990088		0.507262	0.440748	0.0319773	0.625562
TAG51:4-FA18:3	TAG		TAG Ester	100010205			1.22164	0.812059	1.63913	1.00949		0.12909	0.315166	0.000617588	0.807812
TAG51:4-FA20:4	TAG		TAG Ester	100009861			1.09842	0.833626	1.33221	1.0668		0.327801	0.154401	0.0162939	0.732512
TAG51:5-FA18:2	TAG		TAG Ester	100010206			1.10766	0.792172	1.40018	1.02919		0.467106	0.186614	0.0188728	0.852756
TAG51:5-FA18:3	TAG		TAG Ester	100010564			1.18061	0.777666	1.57323	1.02482		0.336702	0.149204	0.00567898	0.757376
TAG52:0-FA16:0	TAG		TAG Ester	100009862			1.4211	0.820298	1.99379	1.22594		0.041577	0.404066	6.75532e-05	0.584687
TAG52:0-FA18:0	TAG		TAG Ester	100010040			1.41631	0.801961	2.00996	1.19329		0.0497902	0.397603	8.42008e-05	0.571778
TAG52:0-FA20:0	TAG		TAG Ester	100010207			1.24954	0.851868	1.63355	1.10595		0.362538	0.141282	0.0044064	0.756133
TAG52:1-FA16:0	TAG		TAG Ester	100010565			1.45887	0.949247	1.97951	1.1915		0.00393985	0.675307	6.08221e-06	0.538363
TAG52:1-FA16:1	TAG		TAG Ester	100009527			1.39952	0.938986	1.84664	1.22616		0.00538087	0.700404	1.92399e-06	0.565037
TAG52:1-FA18:0	TAG		TAG Ester	100009863			1.42251	0.873497	1.96624	1.18456		0.0122319	0.892607	1.65016e-05	0.575656
TAG52:1-FA18:1	TAG		TAG Ester	100009706			1.41209	0.960536	1.89067	1.12468		0.0046133	0.613874	8.69445e-06	0.659792
TAG52:1-FA20:0	TAG		TAG Ester	100010041			1.27337	0.953218	1.5714	1.1903		0.315034	0.205483	0.00313768	0.891772
TAG52:1-FA20:1	TAG		TAG Ester	100009707			1.49055	0.721294	2.157	1.43604		0.105343	0.0962135	0.000199447	0.915073
TAG52:2-FA14:0	TAG		TAG Ester	100009864			1.25023	0.584156	1.77808	1.34681		0.530168	0.00379908	0.000542162	0.978953
TAG52:2-FA16:0	TAG		TAG Ester	100009865			1.38989	1.06091	1.76695	1.09752		0.00151934	0.258469	4.50944e-06	0.68652
TAG52:2-FA16:1	TAG		TAG Ester	100009708			1.51324	0.999829	2.06522	1.16357		0.00216496	0.659908	1.02185e-06	0.729852
TAG52:2-FA18:0	TAG		TAG Ester	100009528			1.39481	0.899399	1.87846	1.20053		0.010786	0.803399	7.3475e-06	0.592998
TAG52:2-FA18:1	TAG		TAG Ester	100010042			1.3335	1.06077	1.6499	1.08001		0.0020011	0.261963	6.3234e-06	0.727995
TAG52:2-FA18:2	TAG		TAG Ester	100010043			1.34189	0.971383	1.71517	1.16278		0.0117068	0.847421	3.6516e-05	0.641238
TAG52:2-FA20:0	TAG		TAG Ester	100010208			1.24922	0.978234	1.53457	1.08215		0.0426794	0.697451	9.83365e-05	0.98653
TAG52:2-FA20:1	TAG		TAG Ester	100009866			1.48979	0.716955	2.14431	1.47894		0.139692	0.0626579	0.000151453	0.97804
TAG52:2-FA20:2	TAG		TAG Ester	100010566			1.48929	0.744262	2.27079	1.0388		0.0989431	0.214312	0.000371058	0.805969
TAG52:3-FA14:0	TAG		TAG Ester	100010209			1.2179	0.616377	1.78496	1.041		0.485621	0.00949373	0.000411705	0.707656
TAG52:3-FA16:0	TAG		TAG Ester	100009529			1.3325	1.07162	1.62724	1.11315		0.00603015	0.398389	5.38639e-05	0.704696
TAG52:3-FA16:1	TAG		TAG Ester	100010044			1.45111	1.0408	1.9431	1.02298		0.00426811	0.49187	8.70067e-06	0.962093
TAG52:3-FA18:0	TAG		TAG Ester	100010394			1.43299	0.884102	1.97626	1.19608		0.00819968	0.663678	2.17935e-06	0.478241
TAG52:3-FA18:1	TAG		TAG Ester	100010742			1.33135	1.05108	1.65405	1.07792		0.00582587	0.490735	2.04529e-05	0.895126
TAG52:3-FA18:2	TAG		TAG Ester	100010395			1.32018	1.0627	1.6099	1.10712		0.00762554	0.43986	6.99092e-05	0.750894
TAG52:3-FA18:3	TAG		TAG Ester	100010045			1.4359	0.857161	1.99877	1.21516		0.00992438	0.683454	1.03619e-05	0.236619
TAG52:3-FA20:0	TAG		TAG Ester	100009709			1.31488	1.02182	1.63523	1.09989		0.0144868	0.674399	0.000112036	0.848592
TAG52:3-FA20:1	TAG		TAG Ester	100009710			1.34304	0.766245	1.79806	1.43278		0.131414	0.0791983	0.000123699	0.955216
TAG52:3-FA20:2	TAG		TAG Ester	100010396			1.4018	0.78506	2.05711	1.00442		0.105815	0.16813	0.000224701	0.738505
TAG52:3-FA20:3	TAG		TAG Ester	100010743			1.42443	0.761098	2.13547	0.978832		0.105842	0.346971	0.000554553	0.725816
TAG52:3-FA22:1	TAG		TAG Ester	100009867			1.35976	1.02204	1.72136	1.13409		0.00695837	0.651498	1.92202e-05	0.729651
TAG52:4-FA14:0	TAG		TAG Ester	100010744			1.23545	0.623141	1.83681	0.984842		0.386345	0.0183777	0.000372495	0.821442
TAG52:4-FA16:0	TAG		TAG Ester	100010397			1.35267	1.00525	1.70867	1.16726		0.0255645	0.879116	0.00039218	0.501018
TAG52:4-FA16:1	TAG		TAG Ester	100010210			1.39108	1.0491	1.78595	1.07866		0.0194523	0.718212	0.0001591	0.980963
TAG52:4-FA18:0	TAG		TAG Ester	100009530			1.41586	0.812429	1.97087	1.27892		0.0208751	0.240984	4.98934e-06	0.280155
TAG52:4-FA18:1	TAG		TAG Ester	100010046			1.42377	0.986226	1.89561	1.12156		0.00761847	0.856701	1.23347e-05	0.654348
TAG52:4-FA18:2	TAG		TAG Ester	100010745			1.30211	1.03755	1.58686	1.12096		0.0617302	0.855926	0.00216243	0.8448
TAG52:4-FA18:3	TAG		TAG Ester	100010567			1.41163	0.909228	1.91585	1.17441		0.00986191	0.8946	2.18645e-05	0.281209
TAG52:4-FA20:0	TAG		TAG Ester	100009531			1.33739	1.00516	1.67446	1.1699		0.0347617	0.908537	0.000793379	0.541027
TAG52:4-FA20:2	TAG		TAG Ester	100010047			1.22306	0.811629	1.64998	0.987876		0.189877	0.0650962	0.000544565	0.679263
TAG52:4-FA20:3	TAG		TAG Ester	100010048			1.36571	0.775722	2.01267	0.926874		0.169655	0.220701	0.000694948	0.659824
TAG52:4-FA20:4	TAG		TAG Ester	100009711			1.48515	0.812704	2.13424	1.24307		0.0346589	0.64691	0.000189331	0.643802
TAG52:4-FA22:1	TAG		TAG Ester	100010746			1.3891	1.00049	1.79848	1.14903		0.00686869	0.832489	1.61964e-05	0.519489
TAG52:4-FA22:4	TAG		TAG Ester	100009532			1.45571	0.729451	2.16982	1.15602		0.0820675	0.149052	0.000186138	0.738842
TAG52:5-FA14:0	TAG		TAG Ester	100010049			1.25993	0.641506	1.80477	1.18956		0.337091	0.0269198	0.000435863	0.900388
TAG52:5-FA16:0	TAG		TAG Ester	100010398			1.45127	0.871192	2.00213	1.26897		0.0357219	0.579501	0.000269234	0.204446
TAG52:5-FA16:1	TAG		TAG Ester	100010211			1.41136	0.992997	1.85252	1.15163		0.0370995	0.877225	0.000290305	0.699996
TAG52:5-FA18:1	TAG		TAG Ester	100010568			1.45335	0.888289	2.00727	1.22516		0.0159798	0.549647	1.11364e-05	0.373034
TAG52:5-FA18:2	TAG		TAG Ester	100010399			1.39245	0.963054	1.8256	1.18329		0.0571634	0.807712	0.00085158	0.608006
TAG52:5-FA18:3	TAG		TAG Ester	100009868			1.42519	0.884709	1.96255	1.18487		0.0363975	0.605753	0.000212027	0.350382
TAG52:5-FA20:3	TAG		TAG Ester	100010050			1.19606	0.709796	1.69789	0.926137		0.409514	0.0632878	0.00231824	0.731107
TAG52:5-FA20:4	TAG		TAG Ester	100009869			1.43332	0.78254	2.04456	1.24856		0.0791518	0.328666	0.000362879	0.705319
TAG52:5-FA20:5	TAG		TAG Ester	100009870			1.63301	0.971572	2.08089	1.95195		0.0412252	0.821438	0.00204619	0.242124
TAG52:5-FA22:5	TAG		TAG Ester	100009533			1.46524	0.765118	2.09339	1.35249		0.0709696	0.165214	0.000161507	0.416903
TAG52:6-FA14:0	TAG		TAG Ester	100010569			1.38437	0.714784	1.87383	1.60185		0.223182	0.0869009	0.00178697	0.399589
TAG52:6-FA16:0	TAG		TAG Ester	100010747			1.85163	0.757448	2.8828	1.53081		0.0552938	0.181138	0.000262588	0.14522
TAG52:6-FA16:1	TAG		TAG Ester	100009534			1.49855	0.909994	2.04874	1.33906		0.0422157	0.53304	0.000216679	0.305053
TAG52:6-FA18:1	TAG		TAG Ester	100010570			1.39952	0.78407	1.85641	1.57896		0.108373	0.127116	0.000302451	0.316955
TAG52:6-FA18:2	TAG		TAG Ester	100009535			1.40554	0.845391	1.92844	1.25589		0.0970082	0.330572	0.00062119	0.392142
TAG52:6-FA18:3	TAG		TAG Ester	100010212			1.80695	0.824699	2.83894	1.20822		0.0526539	0.416527	0.000427083	0.298472
TAG52:6-FA20:4	TAG		TAG Ester	100010213			1.22974	0.72095	1.68646	1.14713		0.254497	0.107574	0.00127023	0.75831
TAG52:6-FA20:5	TAG		TAG Ester	100009871			1.55608	0.912943	1.93917	2.01937		0.141217	0.498394	0.008868	0.293979
TAG52:6-FA22:6	TAG		TAG Ester	100010400			1.55188	0.757276	2.08559	1.94773		0.255438	0.143229	0.00832451	0.372983
TAG52:7-FA16:0	TAG		TAG Ester	100009712			1.31466	0.747659	1.82703	1.21265		0.328533	0.0632014	0.0016594	0.955328
TAG52:7-FA18:1	TAG		TAG Ester	100010571			1.30661	0.831688	1.73504	1.22331		0.0681995	0.250477	0.000114146	0.548826
TAG52:7-FA22:6	TAG		TAG Ester	100010748			1.4566	0.709221	1.91342	1.96094		0.343717	0.0663058	0.0120756	0.218449
TAG52:8-FA16:1	TAG		TAG Ester	100009536			1.43824	0.843245	1.97283	1.34019		0.0852289	0.259357	0.000229889	0.947984
TAG52:8-FA18:2	TAG		TAG Ester	100009872			1.23414	0.818674	1.59039	1.21552		0.133443	0.157571	0.000582563	0.595942
TAG53:0-FA16:0	TAG		TAG Ester	100010749			1.48133	0.990537	1.83939	1.6428		0.0602016	0.71262	0.00255244	0.224359
TAG53:1-FA16:0	TAG		TAG Ester	100010750			1.20218	0.612637	1.67455	1.27258		0.470907	0.00605652	0.00118048	0.689283
TAG53:1-FA17:0	TAG		TAG Ester	100009873			1.28328	0.930892	1.62952	1.13864		0.0543147	0.813898	0.000489686	0.753795
TAG53:1-FA18:0	TAG		TAG Ester	100010572			1.25732	0.85223	1.64544	1.11996		0.136037	0.385523	0.000881436	0.802136
TAG53:1-FA18:1	TAG		TAG Ester	100010751			1.22254	0.834069	1.58484	1.11973		0.123416	0.321693	0.000453817	0.830057
TAG53:2-FA16:0	TAG		TAG Ester	100010401			1.1323	0.666882	1.53382	1.10426		0.305231	0.0589996	0.00168239	0.888231
TAG53:2-FA17:0	TAG		TAG Ester	100010402			1.22789	0.972157	1.5136	1.02224		0.0408605	0.790158	0.000682821	0.998726
TAG53:2-FA18:0	TAG		TAG Ester	100009874			1.14182	0.937261	1.34329	1.05647		0.0675285	0.597362	0.000522945	0.791121
TAG53:2-FA18:1	TAG		TAG Ester	100010573			1.22942	0.939733	1.54219	1.02825		0.0433152	0.994059	0.000329165	0.992168
TAG53:2-FA18:2	TAG		TAG Ester	100009875			1.18715	0.775542	1.55033	1.13875		0.22926	0.116027	0.00147287	0.744437
TAG53:3-FA16:0	TAG		TAG Ester	100010403			1.1241	0.694963	1.4972	1.08982		0.322724	0.0862688	0.00359493	0.848842
TAG53:3-FA17:0	TAG		TAG Ester	100010215			1.14262	0.957007	1.34057	1.0209		0.163484	0.899884	0.00740875	0.897109
TAG53:3-FA18:0	TAG		TAG Ester	100009876			1.00858	0.998309	1.01874	1.00415		0.208336	0.826903	0.0150793	0.71831
TAG53:3-FA18:1	TAG		TAG Ester	100009537			1.1074	0.979627	1.25135	1.00111		0.0596197	0.946214	0.00071902	0.923512
TAG53:3-FA18:2	TAG		TAG Ester	100009538			1.14865	0.916502	1.3806	1.04207		0.152959	0.693261	0.00315985	0.978599
TAG53:4-FA16:0	TAG		TAG Ester	100009539			1.27454	0.799093	1.71276	1.16393		0.108785	0.242267	0.000549114	0.75005
TAG53:4-FA17:0	TAG		TAG Ester	100010574			1.11947	0.901023	1.32733	1.0496		0.297008	0.482221	0.0154456	0.89556
TAG53:4-FA18:0	TAG		TAG Ester	100009713			1.01224	0.999304	1.02028	1.02061		0.124918	0.947307	0.0410797	0.085718
TAG53:4-FA18:1	TAG		TAG Ester	100009540			1.01796	0.990574	1.03983	1.02148		0.175698	0.539008	0.0179431	0.358422
TAG53:4-FA18:2	TAG		TAG Ester	100010404			1.1156	0.932464	1.29835	1.0322		0.26137	0.633477	0.01367	0.911845
TAG53:4-FA18:3	TAG		TAG Ester	100009877			1.21446	0.813657	1.59126	1.09965		0.113417	0.344536	0.000796247	0.451673
TAG53:4-FA20:4	TAG		TAG Ester	100010051			1.23485	0.847295	1.57615	1.1912		0.130036	0.520031	0.00280845	0.708115
TAG53:5-FA18:3	TAG		TAG Ester	100009878			1.15877	0.853947	1.44814	1.06322		0.177149	0.300928	0.003304	0.587129
TAG53:5-FA20:4	TAG		TAG Ester	100009879			1.16742	0.866569	1.46	1.05274		0.191679	0.526967	0.00469517	0.994816
TAG53:6-FA20:4	TAG		TAG Ester	100009715			1.08663	0.834507	1.31006	1.05415		0.409423	0.288067	0.0263454	0.804336
TAG53:7-FA18:3	TAG		TAG Ester	100010406			1.03374	0.984069	1.08178	1.0156		0.153316	0.235745	0.047732	0.446873
TAG54:0-FA16:0	TAG		TAG Ester	100009880			1.26526	0.759049	1.66999	1.32824		0.434023	0.0237238	0.00211483	0.830357
TAG54:0-FA18:0	TAG		TAG Ester	100010216			1.31178	0.803097	1.78479	1.18127		0.138578	0.18469	0.000713268	0.472804
TAG54:1-FA16:0	TAG		TAG Ester	100010577			1.23523	0.728393	1.64376	1.28867		0.348705	0.029747	0.00101784	0.838259
TAG54:1-FA18:0	TAG		TAG Ester	100010217			1.34251	0.767824	1.8731	1.20614		0.0504954	0.351995	7.50277e-05	0.300955
TAG54:1-FA18:1	TAG		TAG Ester	100009716			1.24931	0.788803	1.67419	1.14093		0.0637588	0.289255	0.000108995	0.408811
TAG54:1-FA20:0	TAG		TAG Ester	100010578			1.25327	1.04656	1.47732	1.10714		0.113404	0.66286	0.000915775	0.969524
TAG54:1-FA20:1	TAG		TAG Ester	100010579			1.33894	0.739173	1.81467	1.42466		0.0817058	0.183295	0.000141369	0.677517
TAG54:2-FA16:0	TAG		TAG Ester	100009881			1.31805	0.77194	1.81804	1.20079		0.0837346	0.18896	0.000161668	0.888086
TAG54:2-FA18:0	TAG		TAG Ester	100010407			1.23165	0.790345	1.64876	1.09867		0.0425648	0.543611	0.000126909	0.391694
TAG54:2-FA18:1	TAG		TAG Ester	100010218			1.22556	0.791562	1.64424	1.07004		0.0431631	0.588963	0.000139729	0.485063
TAG54:2-FA18:2	TAG		TAG Ester	100010580			1.20108	0.78052	1.55844	1.19171		0.0986775	0.171661	0.00023466	0.438239
TAG54:2-FA20:0	TAG		TAG Ester	100010053			1.26453	1.07533	1.47051	1.12814		0.128059	0.400452	0.000324906	0.909966
TAG54:2-FA20:1	TAG		TAG Ester	100009541			1.34419	0.806237	1.8201	1.27728		0.0543605	0.342561	0.000113156	0.844292
TAG54:2-FA20:2	TAG		TAG Ester	100009542			1.269	0.803769	1.73457	1.05326		0.0992702	0.330307	0.000478407	0.954792
TAG54:3-FA16:0	TAG		TAG Ester	100009717			1.30063	0.822197	1.78849	1.05227		0.0762198	0.366566	0.000248424	0.861682
TAG54:3-FA16:1	TAG		TAG Ester	100010408			1.40259	0.787178	1.84109	1.63566		0.107622	0.137394	0.000140279	0.994646
TAG54:3-FA18:0	TAG		TAG Ester	100010752			1.1917	0.80367	1.53728	1.13667		0.106823	0.330734	0.000709477	0.559021
TAG54:3-FA18:1	TAG		TAG Ester	100010054			1.19529	0.858089	1.55226	0.981887		0.0616738	0.873274	0.000651486	0.88169
TAG54:3-FA18:2	TAG		TAG Ester	100010581			1.18889	0.802389	1.53342	1.13322		0.117349	0.336608	0.00095647	0.612969
TAG54:3-FA18:3	TAG		TAG Ester	100010753			1.13723	1.02146	1.25998	1.06338		0.0329981	0.933345	0.00103794	0.518779
TAG54:3-FA20:1	TAG		TAG Ester	100010582			1.34579	0.811996	1.78614	1.37259		0.104916	0.186264	0.000292386	0.973571
TAG54:3-FA20:2	TAG		TAG Ester	100010409			1.27553	0.836805	1.75025	0.967841		0.0957102	0.395756	0.000461063	0.684727
TAG54:3-FA20:3	TAG		TAG Ester	100009543			1.29216	0.836826	1.77427	1.00374		0.069976	0.540393	0.000335144	0.923849
TAG54:4-FA16:0	TAG		TAG Ester	100009882			1.31613	0.856709	1.81098	1.00051		0.0532876	0.540154	0.000139905	0.862112
TAG54:4-FA16:1	TAG		TAG Ester	100009718			1.31714	0.825521	1.80325	1.10633		0.10764	0.230673	0.000215572	0.768176
TAG54:4-FA18:0	TAG		TAG Ester	100010055			1.20143	0.749821	1.58652	1.18744		0.189472	0.172892	0.00222138	0.426069
TAG54:4-FA18:1	TAG		TAG Ester	100010583			1.15382	0.820278	1.48447	1.00834		0.199407	0.537623	0.00644862	0.997542
TAG54:4-FA18:2	TAG		TAG Ester	100010410			1.14321	0.800921	1.48145	0.997079		0.259208	0.443896	0.0107036	0.963853
TAG54:4-FA18:3	TAG		TAG Ester	100010584			1.31169	0.720812	1.84676	1.20209		0.0679691	0.242657	0.000243322	0.230529
TAG54:4-FA20:1	TAG		TAG Ester	100010411			1.35665	0.772584	1.83757	1.3886		0.111795	0.157906	0.000183913	0.912971
TAG54:4-FA20:2	TAG		TAG Ester	100010056			1.22714	0.812072	1.67072	0.952209		0.237594	0.168933	0.00157032	0.543321
TAG54:4-FA20:3	TAG		TAG Ester	100010057			1.25407	0.853604	1.70578	0.919432		0.097675	0.570006	0.000790321	0.692671
TAG54:4-FA20:4	TAG		TAG Ester	100010585			1.35232	0.969777	1.73987	1.16113		0.0185518	0.959733	8.86915e-05	0.570999
TAG54:4-FA22:1	TAG		TAG Ester	100010586			1.16958	0.79992	1.53029	1.02514		0.177401	0.422645	0.00333615	0.937228
TAG54:4-FA22:4	TAG		TAG Ester	100009719			1.48563	0.894355	2.12431	1.07417		0.0292122	0.775905	0.000244229	0.982417
TAG54:5-FA16:0	TAG		TAG Ester	100010587			1.35806	0.942156	1.78332	1.13877		0.0218519	0.878164	6.07191e-05	0.70773
TAG54:5-FA16:1	TAG		TAG Ester	100009883			1.35133	0.894947	1.8587	0.991653		0.0716537	0.457428	0.000214763	0.767122
TAG54:5-FA18:0	TAG		TAG Ester	100010588			1.36078	0.704234	1.93623	1.2948		0.122084	0.146434	0.000830129	0.195326
TAG54:5-FA18:1	TAG		TAG Ester	100009884			1.203	0.747653	1.63119	1.07223		0.214421	0.307896	0.0052618	0.678162
TAG54:5-FA18:3	TAG		TAG Ester	100010589			1.28692	0.741559	1.80301	1.12077		0.104515	0.360808	0.00114789	0.435418
TAG54:5-FA20:2	TAG		TAG Ester	100009544			1.26428	0.794007	1.75034	1.00105		0.18922	0.145066	0.000568454	0.808452
TAG54:5-FA20:3	TAG		TAG Ester	100009885			1.21913	0.847959	1.63397	0.920188		0.197481	0.362694	0.0023496	0.641792
TAG54:5-FA20:4	TAG		TAG Ester	100010412			1.34593	0.996214	1.71044	1.14131		0.0175582	0.859331	0.000145132	0.546925
TAG54:5-FA20:5	TAG		TAG Ester	100010413			1.54315	0.97961	1.91381	1.84682		0.0696384	0.78579	0.00735086	0.13596
TAG54:5-FA22:1	TAG		TAG Ester	100010590			1.21456	0.752169	1.64104	1.10613		0.24823	0.258551	0.00631288	0.725312
TAG54:5-FA22:4	TAG		TAG Ester	100010219			1.50885	0.864847	2.20285	1.06547		0.0505153	0.534325	0.000214828	0.898987
TAG54:5-FA22:5	TAG		TAG Ester	100010754			1.52969	1.02859	2.02302	1.32114		0.0136105	0.786166	0.000155155	0.712503
TAG54:6-FA16:0	TAG		TAG Ester	100009720			1.48467	1.03344	1.86029	1.49745		0.0176303	0.96883	0.000215975	0.315638
TAG54:6-FA16:1	TAG		TAG Ester	100009886			1.39183	0.969283	1.81742	1.18792		0.0403786	0.738624	0.000187641	0.858182
TAG54:6-FA18:1	TAG		TAG Ester	100010220			1.3653	0.743184	1.92546	1.25931		0.162066	0.290397	0.00386248	0.34419
TAG54:6-FA18:2	TAG		TAG Ester	100010221			1.25532	0.660523	1.82409	1.05686		0.501504	0.173582	0.0442472	0.70267
TAG54:6-FA18:3	TAG		TAG Ester	100009887			1.37048	0.724446	1.97657	1.18909		0.238599	0.286007	0.0108372	0.44715
TAG54:6-FA20:3	TAG		TAG Ester	100010222			1.23612	0.824582	1.68636	0.933049		0.220702	0.232212	0.00170663	0.796401
TAG54:6-FA20:4	TAG		TAG Ester	100010059			1.29276	0.958016	1.6344	1.11809		0.0567292	0.809674	0.000916402	0.558577
TAG54:6-FA20:5	TAG		TAG Ester	100010755			1.52552	1.05824	1.84943	1.72889		0.0693149	0.930207	0.014579	0.144254
TAG54:6-FA22:5	TAG		TAG Ester	100009545			1.42922	0.93114	1.90263	1.27146		0.0697335	0.588751	0.000612766	0.784359
TAG54:6-FA22:6	TAG		TAG Ester	100010756			1.6226	1.08976	1.97156	1.91415		0.0454786	0.873217	0.00491515	0.326334
TAG54:7-FA16:1	TAG		TAG Ester	100010414			1.47921	1.03031	1.78891	1.6789		0.0498244	0.933646	0.00190741	0.354064
TAG54:7-FA18:1	TAG		TAG Ester	100009721			1.82921	0.725218	2.86694	1.51334		0.11602	0.206472	0.0025856	0.20361
TAG54:7-FA18:2	TAG		TAG Ester	100010223			1.50207	0.671482	2.30751	1.1922		0.410571	0.210987	0.038318	0.422488
TAG54:7-FA18:3	TAG		TAG Ester	100009546			1.80953	0.6412	3.00827	1.18142		0.308868	0.184758	0.0177205	0.341967
TAG54:7-FA20:4	TAG		TAG Ester	100009722			1.30899	0.910142	1.70084	1.14537		0.0697997	0.572382	0.000811794	0.367495
TAG54:7-FA20:5	TAG		TAG Ester	100009547			1.49431	1.03947	1.77891	1.78202		0.14652	0.90738	0.0377539	0.177878
TAG54:7-FA22:5	TAG		TAG Ester	100010591			1.25252	0.797074	1.62299	1.29073		0.304527	0.203068	0.00708082	0.693858
TAG54:7-FA22:6	TAG		TAG Ester	100010757			1.44303	0.952537	1.73953	1.78369		0.152159	0.630092	0.0170878	0.284133
TAG54:8-FA18:2	TAG		TAG Ester	100009548			2.29365	0.667888	3.94378	1.47206		0.2937	0.106653	0.0157941	0.230876
TAG54:8-FA18:3	TAG		TAG Ester	100009888			3.03444	0.609923	5.65439	1.34416		0.291237	0.138991	0.0179165	0.212609
TAG54:8-FA20:4	TAG		TAG Ester	100009889			1.26854	0.829385	1.62558	1.30588		0.141704	0.318863	0.00331866	0.251085
TAG55:1-FA18:1	TAG		TAG Ester	100010758			1.27617	0.875882	1.5222	1.54237		0.265946	0.422283	0.0341843	0.270334
TAG55:2-FA18:1	TAG		TAG Ester	100010416			1.02865	0.564372	1.39552	1.0991		0.617727	0.00774117	0.00528349	0.570967
TAG55:3-FA18:1	TAG		TAG Ester	100010225			0.971366	0.571265	1.30491	0.981239		0.666578	0.0174358	0.0114265	0.918247
TAG55:3-FA18:2	TAG		TAG Ester	100009723			1.01293	0.55058	1.35763	1.14347		0.955039	0.00135896	0.0367951	0.597737
TAG55:4-FA18:1	TAG		TAG Ester	100010759			1.02759	0.642691	1.35807	1.00901		0.581276	0.0545678	0.0207335	0.912335
TAG55:5-FA18:1	TAG		TAG Ester	100010060			1.16965	0.84049	1.46156	1.1266		0.164188	0.340143	0.00599987	0.592654
TAG55:5-FA20:4	TAG		TAG Ester	100010062			1.1434	0.956286	1.33446	1.04549		0.211072	0.730913	0.0126343	0.891285
TAG55:6-FA18:1	TAG		TAG Ester	100010063			1.04101	0.991359	1.07723	1.05736		0.0747422	0.660418	0.0166689	0.298709
TAG55:6-FA20:4	TAG		TAG Ester	100010417			1.0724	0.953738	1.17643	1.06038		0.256772	0.666852	0.0299364	0.621249
TAG55:7-FA15:0	TAG		TAG Ester	100010418			1.19703	0.983964	1.32798	1.33871		0.135863	0.999037	0.0273257	0.330091
TAG55:7-FA18:1	TAG		TAG Ester	100010064			1.07765	0.941041	1.1842	1.10247		0.115022	0.147848	0.00253885	0.375764
TAG55:7-FA20:3	TAG		TAG Ester	100009724			1.02088	1.00122	1.03036	1.04154		0.0348385	0.880786	0.0119999	0.0229965
TAG56:10-FA18:2	TAG		TAG Ester	100010227			1.01242	0.537037	1.37169	1.13243		0.899507	0.00064735	0.0302151	0.67644
TAG56:1-FA16:0	TAG		TAG Ester	100009549			1.35791	0.536144	2.02254	1.43793		0.264364	0.00129807	0.00012302	0.449175
TAG56:1-FA18:1	TAG		TAG Ester	100010228			1.10782	0.682678	1.43903	1.18613		0.599698	0.00675799	0.00897437	0.612714
TAG56:2-FA16:0	TAG		TAG Ester	100009550			1.4993	0.583882	2.08722	2.03411		0.326611	0.00159534	0.000404416	0.695833
TAG56:2-FA18:0	TAG		TAG Ester	100010420			1.23578	0.650721	1.66039	1.43477		0.193793	0.0434845	0.00035776	0.48067
TAG56:2-FA18:1	TAG		TAG Ester	100009725			1.06121	0.737445	1.29517	1.1743		0.568097	0.0111311	0.0104043	0.59335
TAG56:2-FA20:0	TAG		TAG Ester	100010421			1.08398	0.844152	1.30718	1.02186		0.540028	0.136658	0.0172784	0.748875
TAG56:2-FA20:1	TAG		TAG Ester	100009551			1.29796	0.661823	1.63844	1.8686		0.205322	0.0586173	0.000777687	0.507259
TAG56:3-FA16:0	TAG		TAG Ester	100010760			1.38851	0.669057	1.96941	1.46146		0.265124	0.0101189	0.000495534	0.89436
TAG56:3-FA18:0	TAG		TAG Ester	100010761			1.20852	0.750997	1.58504	1.23414		0.155223	0.130268	0.000425994	0.761192
TAG56:3-FA18:1	TAG		TAG Ester	100010594			1.12098	0.653633	1.47816	1.22729		0.373784	0.0425886	0.00317351	0.87211
TAG56:3-FA18:2	TAG		TAG Ester	100009552			1.05063	0.589717	1.38931	1.19519		0.942513	0.000708518	0.0248533	0.800082
TAG56:3-FA20:1	TAG		TAG Ester	100009726			1.15671	0.674947	1.50793	1.31594		0.300637	0.0989288	0.00349379	0.800596
TAG56:3-FA20:2	TAG		TAG Ester	100009727			1.15364	0.792023	1.48186	1.08435		0.20012	0.135563	0.000992732	0.969017
TAG56:4-FA16:0	TAG		TAG Ester	100010762			1.34497	0.840606	1.89569	0.976707		0.0636459	0.47768	0.000158825	0.733364
TAG56:4-FA18:0	TAG		TAG Ester	100009554			1.21177	0.903719	1.50754	1.10551		0.07683	0.736905	0.00122432	0.747028
TAG56:4-FA18:1	TAG		TAG Ester	100009892			1.14879	0.762055	1.49877	1.07771		0.252742	0.18027	0.00238554	0.910648
TAG56:4-FA18:2	TAG		TAG Ester	100009893			1.11577	0.630177	1.47771	1.25311		0.722197	0.0110198	0.0176787	0.971328
TAG56:4-FA20:1	TAG		TAG Ester	100010422			1.14389	0.671793	1.48464	1.30993		0.572336	0.0455946	0.0182191	0.957805
TAG56:4-FA20:2	TAG		TAG Ester	100009728			1.10395	0.776444	1.43962	0.928957		0.404284	0.130054	0.00586665	0.552135
TAG56:4-FA20:3	TAG		TAG Ester	100009894			1.15035	0.87647	1.42241	1.02926		0.178589	0.545501	0.00646537	0.937665
TAG56:4-FA20:4	TAG		TAG Ester	100010763			1.21365	1.06663	1.34848	1.18145		0.0449116	0.637343	0.00571102	0.32557
TAG56:4-FA22:4	TAG		TAG Ester	100010066			1.3652	0.980745	1.79314	1.06068		0.0125789	0.578842	0.000138708	0.924502
TAG56:5-FA16:0	TAG		TAG Ester	100010764			1.36053	1.00511	1.75976	1.0684		0.0119949	0.626721	7.6088e-05	0.949771
TAG56:5-FA18:0	TAG		TAG Ester	100010067			1.22122	1.04768	1.38685	1.16425		0.0576725	0.6543	0.00698491	0.458621
TAG56:5-FA18:1	TAG		TAG Ester	100010068			1.20477	0.932649	1.50294	1.00305		0.068359	0.915155	0.00107233	0.997561
TAG56:5-FA18:2	TAG		TAG Ester	100010423			1.13953	0.745719	1.47529	1.12746		0.520421	0.0902962	0.0189282	0.895015
TAG56:5-FA20:1	TAG		TAG Ester	100010595			1.21078	0.640119	1.63448	1.37699		0.537185	0.0259921	0.0165249	0.700991
TAG56:5-FA20:2	TAG		TAG Ester	100009555			1.09138	0.776826	1.40022	0.96294		0.629203	0.0912126	0.0281856	0.628878
TAG56:5-FA20:3	TAG		TAG Ester	100010596			1.12609	0.870417	1.41621	0.907409		0.303972	0.430219	0.0130192	0.633933
TAG56:5-FA20:4	TAG		TAG Ester	100010597			1.20994	1.09834	1.31878	1.16652		0.0750413	0.534309	0.0257853	0.368793
TAG56:5-FA22:4	TAG		TAG Ester	100010424			1.34857	1.01856	1.74858	0.991623		0.0164525	0.533196	0.000225296	0.863775
TAG56:5-FA22:5	TAG		TAG Ester	100009729			1.37036	1.08294	1.6422	1.28326		0.0104387	0.397276	0.00035598	0.487491
TAG56:6-FA16:0	TAG		TAG Ester	100010765			1.36307	1.15143	1.58079	1.24759		0.00980428	0.183336	0.00116669	0.522498
TAG56:6-FA18:0	TAG		TAG Ester	100010069			1.27	1.02949	1.43432	1.38168		0.0731556	0.828377	0.0130782	0.233701
TAG56:6-FA18:1	TAG		TAG Ester	100010425			1.26961	1.05019	1.49809	1.14185		0.0225456	0.482655	0.000988848	0.641321
TAG56:6-FA18:2	TAG		TAG Ester	100010229			1.16808	0.917887	1.41646	1.05791		0.225694	0.659752	0.0160556	0.963122
TAG56:6-FA18:3	TAG		TAG Ester	100009895			1.25084	0.72326	1.72882	1.15233		0.24709	0.115524	0.00271349	0.630884
TAG56:6-FA20:2	TAG		TAG Ester	100010230			1.13227	0.768599	1.47719	1.01923		0.475483	0.085552	0.0119043	0.92431
TAG56:6-FA20:4	TAG		TAG Ester	100010766			1.1782	0.993745	1.36619	1.08272		0.106054	0.967521	0.0113301	0.50206
TAG56:6-FA22:4	TAG		TAG Ester	100010070			1.27471	0.98735	1.61383	0.9908		0.0457334	0.926688	0.00075456	0.829019
TAG56:6-FA22:5	TAG		TAG Ester	100010231			1.33788	1.12408	1.56849	1.19006		0.0149062	0.262777	0.0011754	0.629463
TAG56:6-FA22:6	TAG		TAG Ester	100009730			1.46261	1.1086	1.66784	1.73413		0.0411796	0.649752	0.00884689	0.197508
TAG56:7-FA16:0	TAG		TAG Ester	100009896			1.36912	1.1297	1.52318	1.50816		0.0555676	0.48826	0.021767	0.272695
TAG56:7-FA16:1	TAG		TAG Ester	100009731			1.3379	1.01937	1.60446	1.34281		0.0594867	0.875638	0.00293289	0.54115
TAG56:7-FA18:0	TAG		TAG Ester	100009897			1.32358	0.914789	1.57215	1.60324		0.126386	0.563306	0.0123325	0.128283
TAG56:7-FA18:1	TAG		TAG Ester	100009732			1.34365	1.04915	1.54381	1.48345		0.0624625	0.762141	0.0120379	0.248846
TAG56:7-FA18:2	TAG		TAG Ester	100009557			1.22887	1.01679	1.41639	1.20281		0.11995	0.81146	0.0192516	0.604922
TAG56:7-FA18:3	TAG		TAG Ester	100009733			1.24431	0.86055	1.616	1.10245		0.145943	0.556227	0.00616227	0.526894
TAG56:7-FA20:3	TAG		TAG Ester	100009558			1.10823	0.822114	1.40064	0.957772		0.574572	0.198339	0.0470113	0.873169
TAG56:7-FA20:4	TAG		TAG Ester	100009898			1.1364	0.937501	1.32747	1.06749		0.263039	0.703631	0.0408852	0.564675
TAG56:7-FA22:4	TAG		TAG Ester	100010232			1.33783	0.983846	1.72265	1.08431		0.035578	0.978911	0.000520285	0.85571
TAG56:7-FA22:5	TAG		TAG Ester	100010598			1.29354	1.07074	1.50325	1.22898		0.0742571	0.621872	0.00931429	0.658656
TAG56:7-FA22:6	TAG		TAG Ester	100010767			1.40656	1.12784	1.55643	1.65455		0.0704205	0.578996	0.0329087	0.199845
TAG56:8-FA18:1	TAG		TAG Ester	100010428			1.26334	0.876631	1.50841	1.49887		0.281861	0.425077	0.039973	0.267011
TAG56:8-FA18:3	TAG		TAG Ester	100010072			1.29205	0.950763	1.60533	1.21641		0.100824	0.911474	0.00937498	0.318061
TAG56:8-FA20:4	TAG		TAG Ester	100010599			1.18679	0.896814	1.44449	1.14733		0.215664	0.574062	0.025151	0.290155
TAG56:8-FA22:5	TAG		TAG Ester	100010768			1.33592	0.989753	1.64244	1.29205		0.0844461	0.928103	0.00713255	0.452335
TAG56:9-FA18:3	TAG		TAG Ester	100010769			1.41504	0.868677	1.82474	1.56233		0.16063	0.594514	0.0271755	0.128534
TAG56:9-FA20:4	TAG		TAG Ester	100010770			1.25122	0.837472	1.56531	1.35155		0.246189	0.398056	0.0270741	0.192831
TAG58:2-FA18:1	TAG		TAG Ester	100009901			1.09978	0.357422	1.71003	1.14329		0.653796	0.000561626	0.00308418	0.426289
TAG58:3-FA18:1	TAG		TAG Ester	100010430			1.38091	0.436871	1.83448	2.37891		0.836619	0.000472095	0.0146232	0.610493
TAG58:5-FA18:1	TAG		TAG Ester	100009736			1.28177	0.890558	1.66522	1.12393		0.0403273	0.510162	5.42106e-05	0.836889
TAG58:6-FA16:0	TAG		TAG Ester	100009737			1.55579	0.922544	2.18319	1.28059		0.0309889	0.535592	7.9628e-05	0.600712
TAG58:6-FA18:0	TAG		TAG Ester	100010603			1.28382	1.00529	1.49441	1.35389		0.0495532	0.870966	0.00295424	0.33544
TAG58:6-FA18:1	TAG		TAG Ester	100009902			1.30948	1.00543	1.60918	1.18187		0.0175939	0.834242	0.000105132	0.653584
TAG58:6-FA20:4	TAG		TAG Ester	100010431			1.12621	0.816537	1.31927	1.32415		0.653429	0.0758654	0.0473221	0.752602
TAG58:6-FA22:4	TAG		TAG Ester	100009563			1.22056	1.00341	1.47239	1.01893		0.0340566	0.654469	0.000782506	0.943289
TAG58:6-FA22:5	TAG		TAG Ester	100009738			1.27431	0.991925	1.48492	1.35376		0.0521518	0.900302	0.00234602	0.390636
TAG58:7-FA16:0	TAG		TAG Ester	100009739			1.44342	0.812585	1.98734	1.40633		0.145748	0.121804	0.000514771	0.568608
TAG58:7-FA18:0	TAG		TAG Ester	100009564			1.32714	0.971268	1.52246	1.6322		0.126658	0.814885	0.0217491	0.199792
TAG58:7-FA18:1	TAG		TAG Ester	100010432			1.30241	1.01248	1.52272	1.37208		0.0577787	0.772214	0.00502925	0.42425
TAG58:7-FA18:2	TAG		TAG Ester	100010074			1.26593	0.971168	1.53107	1.21648		0.0607666	0.759294	0.000961347	0.604511
TAG58:7-FA20:4	TAG		TAG Ester	100010604			1.10937	0.876356	1.32978	1.03864		0.579785	0.225806	0.0496883	0.904097
TAG58:7-FA22:4	TAG		TAG Ester	100010771			1.19633	0.988379	1.43419	1.01291		0.0940205	0.957939	0.00286716	0.800735
TAG58:7-FA22:5	TAG		TAG Ester	100009565			1.2106	0.979132	1.4092	1.19981		0.123165	0.912065	0.0131042	0.574616
TAG58:7-FA22:6	TAG		TAG Ester	100009566			1.40864	0.981888	1.5874	1.93658		0.112947	0.98507	0.0318212	0.146608
TAG58:8-FA18:2	TAG		TAG Ester	100009903			1.24288	0.960083	1.42617	1.40321		0.186543	0.947714	0.047011	0.403485
TAG58:8-FA20:4	TAG		TAG Ester	100010606			1.15404	0.969585	1.36339	0.996152		0.323714	0.626101	0.0410271	0.844488
TAG58:9-FA22:5	TAG		TAG Ester	100009568			1.23939	0.913919	1.49616	1.28999		0.218523	0.795552	0.0436946	0.374292
Total CE	None	Neutral Complex Lipids SUM	Cholesteryl Esters	100010820			1.05467	0.983721	1.10425	1.08439		0.130615	0.523692	0.0140525	0.0874505
Total DAG	None	Neutral Complex Lipids SUM	Diacylglycerols	100010822			1.33438	1.08	1.64561	1.05081		0.00785765	0.23062	0.000197008	0.983207
Total PI	None	Phospholipid SUM	Phosphatidylinositols	100010826			1.05737	0.906237	1.20453	0.999273		0.398806	0.0466474	0.00290865	0.953106
Total TAG	None	Neutral Complex Lipids SUM	Triacylglycerols	100010821			1.3516	0.929005	1.785	1.12499		0.00887583	0.82194	5.95159e-06	0.677462

## Sheet: 8.psign ME-M3
Metabolites DOWN in M3							Fold change vs HC					p (Welch's test)
Met	SUPER_PATHWAY	SUPER_PATHWAY2	SUB_PATHWAY	CHEMICAL_ID	KEGG	HMDB_ID	MEall	M1	M2	M3		MEall	M1	M2	M3
FFA(14:0)	FFA	Free Fatty Acids	Saturated FFA	100009615	C06424	HMDB00806	0.98868	1.26287	0.812315	0.82929		0.775871	0.000302731	0.0024668	0.0317318
FFA(20:4)	FFA	Free Fatty Acids	Polyunsaturated FFA (PUFA)	100009619	C00219	HMDB01043	0.838423	1.00144	0.716109	0.794678		0.0336281	0.622045	0.000181393	0.0312362
LPC(20:2)	LPL	Lysophosphatidylcholine	LPC Ester	100010138		HMDB10392	0.841135	0.823813	0.863251	0.81913		0.0018345	0.00646692	0.017625	0.0307738
PC(16:0/22:4)	PL	Phosphatidylcholine	PC Ester	100010309		HMDB07988	1.00744	0.935281	1.14167	0.792707		0.608779	0.246431	0.373191	0.0358503
PC(18:1/20:2)	PL	Phosphatidylcholine	PC Ester	100010319		HMDB08111	0.926579	0.835745	1.03054	0.846276		0.0858239	0.0087626	0.842366	0.035665
Metabolites UP in M3							Fold change vs HC					p (Welch's test)
Met	SUPER_PATHWAY	SUPER_PATHWAY2	SUB_PATHWAY	CHEMICAL_ID	KEGG	HMDB_ID	MEall	M1	M2	M3		MEall	M1	M2	M3
CE(20:4)	CE	Cholesterol Ester	CE Ester	100010643		HMDB06726	1.12094	1.0821	1.15595	1.11417		0.0406912	0.347597	0.034785	0.0473342
CE(20:5)	CE	Cholesterol Ester	CE Ester	100009943		HMDB06731	1.25654	1.08037	1.28586	1.60447		0.230613	0.739943	0.398034	0.00398064
CE(22:0)	CE	Cholesterol Ester	CE Ester	100009773		HMDB06727	1.00653	0.984638	0.968081	1.1728		0.84118	0.566163	0.551152	0.0178936
CE(22:2)	CE	Cholesterol Ester	CE Ester	100009417		HMDB06737	4.44469	9.82583	1.04032	1.15004		0.159922	0.318586	0.328911	0.0206939
CE(22:5)	CE	Cholesterol Ester	CE Ester	100009945		HMDB10375	1.16725	1.12073	1.20079	1.18373		0.00643363	0.137958	0.00725645	0.00921317
CE(22:6)	CE	Cholesterol Ester	CE Ester	100010118		HMDB06733	1.17306	1.1497	1.14894	1.30109		0.0508835	0.175025	0.166502	0.00926426
CE(24:0)	CE	Cholesterol Ester	CE Ester	100010273		HMDB10376	1.82131	2.96607	1.07657	1.18035		0.123347	0.402671	0.206945	0.00364215
PC(16:0/18:0)	PL	Phosphatidylcholine	PC Ester	100010305		HMDB07970	1.01966	0.962719	1.02357	1.14838		0.822102	0.27806	0.688836	0.0378645
PC(18:0/20:5)	PL	Phosphatidylcholine	PC Ester	100010316		HMDB08050	1.17047	0.993144	1.23562	1.41649		0.597228	0.796776	0.646894	0.0207414
PC(18:0/22:6)	PL	Phosphatidylcholine	PC Ester	100010318		HMDB08057	1.14933	1.08091	1.17143	1.25317		0.115731	0.595103	0.155803	0.00902614
PE(18:0/18:0)	PL	Phosphatidylethanolamine	PE Ester	100010695		HMDB08991	0.985324	0.907055	0.980333	1.19258		0.642148	0.161883	0.744827	0.0200334
PE(O-16:0/18:1)	PL	Phosphatidylethanolamine	PE Ether	100010514		HMDB11157	1.01954	0.976741	0.987557	1.21838		0.833534	0.669667	0.91099	0.0172569
PE(O-18:0/22:6)	PL	Phosphatidylethanolamine	PE Ether	100010519			1.02659	1.03271	0.903186	1.37224		0.773738	0.789209	0.190525	0.00340617
PE(P-16:0/20:5)	PL	Phosphatidylethanolamine	PE Plasmalogen	100010710		HMDB11354	1.12026	0.862369	1.20519	1.50681		0.738835	0.183935	0.736572	0.00624953
PE(P-16:0/22:6)	PL	Phosphatidylethanolamine	PE Plasmalogen	100009827			0.971143	0.9193	0.947136	1.16893		0.438261	0.209845	0.361467	0.0346915
PE(P-18:0/20:5)	PL	Phosphatidylethanolamine	PE Plasmalogen	100010356		HMDB11387	1.11689	1.00534	1.05446	1.57396		0.632129	0.419493	0.369123	0.0105789
PE(P-18:0/22:6)	PL	Phosphatidylethanolamine	PE Plasmalogen	100010357		HMDB11394	0.977068	0.993079	0.878857	1.22474		0.326437	0.599565	0.0625199	0.0316141
PE(P-18:1/20:5)	PL	Phosphatidylethanolamine	PE Plasmalogen	100010528		HMDB11420	1.05226	0.871799	1.07104	1.44161		0.782818	0.311864	0.67672	0.00613139
PE(P-18:1/22:6)	PL	Phosphatidylethanolamine	PE Plasmalogen	100010170		HMDB11460	0.96809	0.941954	0.904773	1.2175		0.472168	0.41878	0.209856	0.0253544
CER(20:0)	SP	Sphingolipids	Ceramide	100010469		HMDB04951	1.17078	1.10764	1.21555	1.19531		0.00356873	0.170252	0.00346019	0.00254273
SM(18:0)	SP	Sphingolipids	Sphingomyelin	100010534		HMDB01348	1.16289	1.22401	1.1238	1.1267		0.00111201	0.000724084	0.0234374	0.0324546
TAG55:7-FA20:3	TAG		TAG Ester	100009724			1.02088	1.00122	1.03036	1.04154		0.0348385	0.880786	0.0119999	0.0229965
Total SM	None	Sphingolipid SUM	Sphingomyelins	100010829			1.03706	1.02373	1.02835	1.09535		0.321805	0.781578	0.52427	0.034309

## Sheet: 9.FA Conc
Fatty Acid Concentrations		µM
		HC				MEall					M1					M2					M3
Class		Mean	SD	n		Mean	SD	n	p (ttest) vs HC		Mean	SD	n	p (ttest) vs HC		Mean	SD	n	p (ttest) vs HC		Mean	SD	n	p (ttest) vs HC
CER	CER[FA14:0]	0.01716	0.00310646	35		0.0168108	0.00319313	83	0.582101		0.0159906	0.00313486	32	0.130487		0.0173553	0.00321758	38	0.79275		0.0172385	0.00307152	13	0.938223
CER	CER[FA16:0]	0.293817	0.053106	35		0.314963	0.0770441	83	0.0898113		0.310394	0.076896	32	0.313364		0.317366	0.0868282	38	0.16357		0.319185	0.0441256	13	0.106752
CER	CER[FA18:0]	0.0894171	0.0292253	35		0.11733	0.0432678	83	9.74229e-05		0.123022	0.0546046	32	0.00329186		0.117413	0.0363375	38	0.000518928		0.103077	0.0266888	13	0.13819
CER	CER[FA18:1]	0.007	0.00127971	35		0.00758795	0.00213492	83	0.0681345		0.00799375	0.00210283	32	0.0249951		0.00755526	0.00229708	38	0.202542		0.00668462	0.00145822	13	0.499867
CER	CER[FA20:0]	0.0936029	0.0209688	35		0.109588	0.0291439	83	0.00120029		0.103678	0.0307844	32	0.126653		0.113779	0.0305201	38	0.00149987		0.111885	0.0181475	13	0.00654171
CER	CER[FA20:1]	0.0134657	0.00216808	35		0.0138434	0.0027824	83	0.430863		0.0143781	0.00258179	32	0.124229		0.0139211	0.00291577	38	0.449297		0.0123	0.00247117	13	0.149837
CER	CER[FA22:0]	0.657377	0.169803	35		0.700706	0.223732	83	0.254638		0.644216	0.208529	32	0.779133		0.732803	0.239587	38	0.123227		0.745938	0.196817	13	0.167237
CER	CER[FA22:1]	0.0375143	0.00443967	35		0.0402325	0.00817035	83	0.0219568		0.0406656	0.00756173	32	0.0451422		0.0411842	0.00929907	38	0.0337803		0.0363846	0.00473389	13	0.463607
CER	CER[FA24:0]	1.90297	0.469196	35		1.9031	0.616311	83	0.999034		1.82353	0.600302	32	0.551059		1.9375	0.658493	38	0.795994		1.99838	0.54515	13	0.582818
CER	CER[FA24:1]	0.807991	0.204885	35		0.922884	0.259958	83	0.0123247		0.899656	0.244534	32	0.103102		0.961568	0.291762	38	0.0109229		0.866985	0.187818	13	0.355294
CER	CER[FA26:0]	0.0596486	0.0282515	35		0.0775771	0.0748903	83	0.0618313		0.0721656	0.0597802	32	0.286397		0.0892711	0.0952992	38	0.0739178		0.0567154	0.0103869	13	0.601456
CER	CER[FA26:1]	0.0211829	0.00769463	35		0.023388	0.00813808	83	0.166833		0.0230594	0.00810798	32	0.335939		0.0239947	0.00892994	38	0.153062		0.0224231	0.00586475	13	0.556261
CE	CE[FA12:0]	0.95378	0.481898	35		1.15021	1.20275	83	0.207967		0.751662	0.497241	32	0.0965529		1.43519	1.57976	38	0.0802369		1.29821	0.920383	13	0.218777
CE	CE[FA14:0]	28.8909	8.27514	35		28.2563	12.8014	83	0.749604		23.6855	10.9533	32	0.0334264		31.5613	12.7093	38	0.287821		29.8469	14.792	13	0.828441
CE	CE[FA14:1]	1.59118	0.659359	35		1.66488	1.12674	83	0.658918		1.31745	0.746239	32	0.118031		1.93482	1.09356	38	0.106053		1.73103	1.72974	13	0.780816
CE	CE[FA15:0]	9.15059	1.99783	35		8.59455	2.91963	83	0.235411		8.45626	2.7059	32	0.240635		8.58552	3.06892	38	0.351085		8.9614	3.17763	13	0.843702
CE	CE[FA16:0]	356.854	52.9029	35		370.306	75.1449	83	0.271801		347.656	72.8399	32	0.559753		386.139	77.5335	38	0.0621461		379.776	63.9191	13	0.263042
CE	CE[FA16:1]	108.519	29.5569	35		124.803	64.8417	83	0.0636576		101.959	37.6883	32	0.43405		147.166	76.6956	38	0.00586273		115.662	62.1163	13	0.69643
CE	CE[FA17:0]	7.5516	1.69713	35		7.43316	2.53959	83	0.767795		7.39678	2.34819	32	0.760105		7.32156	2.68904	38	0.660994		7.84892	2.70213	13	0.715975
CE	CE[FA18:0]	41.3381	10.5389	35		43.9024	11.945	83	0.25014		41.891	13.103	32	0.850567		44.5214	11.3892	38	0.218936		47.0444	10.4319	13	0.10739
CE	CE[FA18:1]	517.338	81.8838	35		548.147	102.439	83	0.0879303		515.747	92.4302	32	0.941024		571.072	110.224	38	0.0203042		560.892	86.8148	13	0.13217
CE	CE[FA18:2]	883.899	82.7152	35		901.242	138.781	83	0.403545		848.946	133.649	32	0.208739		933.869	143.202	38	0.0702637		934.602	101.826	13	0.12482
CE	CE[FA18:3]	54.2465	22.0867	35		57.0871	26.4406	83	0.549828		47.6734	22.349	32	0.230987		64.193	29.1401	38	0.103264		59.4882	21.5931	13	0.465509
CE	CE[FA18:4]	1.26786	0.673499	35		1.48967	1.14697	83	0.194167		1.09588	0.793105	32	0.3447		1.79749	1.37082	38	0.0385435		1.55924	0.922905	13	0.312876
CE	CE[FA20:0]	0.611454	0.101472	35		2.58335	18.0052	83	0.321349		5.70111	29.0027	32	0.328536		0.604363	0.149864	38	0.812365		0.6936	0.175008	13	0.13127
CE	CE[FA20:1]	1.53181	0.25976	35		1.51852	0.791299	83	0.891588		1.61756	1.21345	32	0.697832		1.37532	0.292334	38	0.0180158		1.69333	0.295249	13	0.0980637
CE	CE[FA20:2]	1.64577	0.337531	35		1.75473	0.435288	83	0.147008		1.64491	0.447215	32	0.992952		1.88234	0.44582	38	0.0124112		1.65203	0.264759	13	0.946847
CE	CE[FA20:3]	24.8118	7.02215	35		28.0424	8.86511	83	0.038436		25.4025	8.48532	32	0.758501		31.2059	9.2794	38	0.00137764		25.2935	5.20303	13	0.798347
CE	CE[FA20:4]	166.171	35.8781	35		186.267	53.193	83	0.0190002		179.814	53.6995	32	0.23117		192.086	59.2917	38	0.0261355		185.143	28.7475	13	0.0691103
CE	CE[FA20:5]	47.6726	35.4174	35		59.9024	46.0587	83	0.12241		51.5041	35.7221	32	0.66118		61.3003	54.0122	38	0.203678		76.4891	41.3805	13	0.0383531
CE	CE[FA22:0]	0.456726	0.118723	35		0.459707	0.146403	83	0.907973		0.449709	0.155205	32	0.837196		0.442147	0.147533	38	0.642127		0.535646	0.0981493	13	0.0276561
CE	CE[FA22:1]	0.203157	0.0858065	35		0.2354	0.368526	83	0.454821		0.283797	0.586058	32	0.446414		0.190921	0.0817025	38	0.535462		0.246285	0.0868471	13	0.139787
CE	CE[FA22:2]	0.104277	0.0167211	35		0.46348	3.22745	83	0.313602		1.02461	5.19839	32	0.324342		0.108482	0.0237957	38	0.382673		0.119923	0.0213387	13	0.0284046
CE	CE[FA22:4]	0.403254	0.0947719	35		0.446669	0.124461	83	0.0423197		0.43735	0.149375	32	0.274732		0.450711	0.108011	38	0.0494544		0.457792	0.108727	13	0.126562
CE	CE[FA22:5]	2.112	0.54942	35		2.46523	0.742169	83	0.00533267		2.36698	0.746381	32	0.119596		2.53606	0.818265	38	0.0109995		2.50004	0.466219	13	0.0221788
CE	CE[FA22:6]	19.7268	8.02821	35		23.1407	9.87187	83	0.0528627		22.6799	10.1127	32	0.193331		22.6649	10.442	38	0.180268		25.6662	7.5733	13	0.0263796
CE	CE[FA24:0]	0.13872	0.0321994	35		0.252652	0.954693	83	0.280748		0.411453	1.53828	32	0.323741		0.149342	0.0401086	38	0.214681		0.163738	0.0254374	13	0.009129
CE	CE[FA24:1]	0.118149	0.0167171	35		0.198072	0.735997	83	0.325702		0.320491	1.18596	32	0.341984		0.120284	0.0267612	38	0.681527		0.124115	0.0289399	13	0.493855
DAG	DAG[FA12:0]	0.338794	0.163804	35		0.437343	0.488734	83	0.105389		0.289181	0.114677	32	0.15336		0.557608	0.687502	38	0.063832		0.450508	0.190659	13	0.0767623
DAG	DAG[FA14:0]	1.3612	0.76352	35		1.72759	1.34243	83	0.0641782		1.22092	0.607837	32	0.406625		2.25782	1.66517	38	0.00417099		1.4249	1.06604	13	0.845849
DAG	DAG[FA14:1]	2.43825	3.44501	35		3.11788	5.01874	83	0.398728		4.1474	5.50737	32	0.138056		2.82067	4.92147	38	0.699995		1.45246	3.60125	13	0.403619
DAG	DAG[FA15:0]	0.150674	0.0666422	35		0.161113	0.0704335	83	0.447495		0.133084	0.03804	32	0.185511		0.190016	0.0817354	38	0.0268544		0.145623	0.0675434	13	0.819462
DAG	DAG[FA16:0]	7.81847	5.51765	35		10.9508	8.28936	83	0.0181737		9.41884	5.82024	32	0.25345		13.334	9.92672	38	0.00438167		7.75575	6.5496	13	0.975825
DAG	DAG[FA16:1]	1.71938	0.973921	35		2.63684	2.10671	83	0.00160334		1.8115	0.882784	32	0.685994		3.56197	2.61715	38	0.00018903		1.96419	1.476	13	0.586659
DAG	DAG[FA18:0]	1.71145	1.00768	35		2.27006	1.28767	83	0.0135626		1.62515	0.543938	32	0.660851		2.92377	1.44551	38	8.64058e-05		1.94668	1.24407	13	0.548568
DAG	DAG[FA18:1]	19.2104	11.3017	35		25.6425	13.684	83	0.00985215		19.6119	7.98479	32	0.866336		32.5096	14.773	38	4.80062e-05		20.4139	12.8845	13	0.769627
DAG	DAG[FA18:2]	5.59688	3.13674	35		7.20469	4.22426	83	0.024939		5.635	2.69173	32	0.957495		8.87649	4.66723	38	0.00072533		6.18175	4.41589	13	0.666824
DAG	DAG[FA18:3]	0.406397	0.250846	35		0.543045	0.41303	83	0.0299798		0.3591	0.165306	32	0.36209		0.725618	0.510431	38	0.00114828		0.462154	0.29821	13	0.555782
DAG	DAG[FA20:0]	0.130363	0.0341574	35		0.131654	0.0552808	83	0.877781		0.120431	0.0362308	32	0.253733		0.139103	0.0602597	38	0.44446		0.137508	0.075805	13	0.748038
DAG	DAG[FA20:1]	0.0993857	0.0527018	35		0.117757	0.0734329	83	0.129805		0.0833687	0.0283608	32	0.12308		0.148342	0.0719281	38	0.00138771		0.113	0.112596	13	0.681407
DAG	DAG[FA20:2]	0.106471	0.0524298	35		0.11866	0.0557687	83	0.26177		0.0960375	0.0309071	32	0.320569		0.144492	0.0647896	38	0.00726323		0.0988385	0.0440298	13	0.617292
DAG	DAG[FA20:3]	0.373746	0.233077	35		0.408827	0.20602	83	0.44312		0.332322	0.155417	32	0.391899		0.4971	0.224914	38	0.0245995		0.339115	0.161598	13	0.565866
DAG	DAG[FA20:4]	0.783306	0.505332	35		0.916904	0.503159	83	0.193744		0.732259	0.408497	32	0.649662		1.07855	0.524724	38	0.0168291		0.898908	0.525306	13	0.501219
DAG	DAG[FA20:5]	0.337163	0.319351	35		0.473336	0.626182	83	0.122031		0.323778	0.290471	32	0.857981		0.535142	0.61968	38	0.0881907		0.660815	1.08055	13	0.30751
DAG	DAG[FA22:4]	0.0647171	0.025708	35		0.0655289	0.0236954	83	0.873194		0.0577906	0.0174339	32	0.198504		0.0731842	0.02603	38	0.166667		0.0622	0.0245993	13	0.758538
DAG	DAG[FA22:5]	0.186049	0.121621	35		0.229758	0.138143	83	0.09136		0.20515	0.108991	32	0.500208		0.258961	0.140536	38	0.0202564		0.204969	0.183954	13	0.735325
DAG	DAG[FA22:6]	0.632469	0.681932	35		0.845292	0.811095	83	0.1481		0.739766	0.57454	32	0.487426		0.894739	0.741661	38	0.119916		0.960508	1.37655	13	0.424319
DCER	DCER[FA14:0]	0.0228	0.00416675	34		0.0231886	0.00503733	70	0.67867		0.02221	0.00393651	30	0.562592		0.0249393	0.00507918	28	0.0796368		0.02155	0.00645368	12	0.540842
DCER	DCER[FA16:0]	0.0948486	0.0246298	35		0.102217	0.0329735	83	0.185228		0.105312	0.0302189	32	0.127605		0.101726	0.0381849	38	0.360248		0.0960308	0.0225156	13	0.876189
DCER	DCER[FA18:0]	0.11488	0.0996844	35		0.153369	0.155072	83	0.111309		0.186787	0.162711	32	0.035782		0.144805	0.154973	38	0.326503		0.0961385	0.12296	13	0.628118
DCER	DCER[FA18:1]	0.0233265	0.00463663	34		0.0241769	0.00550556	78	0.402667		0.0240194	0.00475636	31	0.554875		0.0244343	0.00610602	35	0.398378		0.0238333	0.00590167	12	0.790906
DCER	DCER[FA20:0]	0.0831143	0.010555	35		0.089847	0.016195	83	0.00883078		0.0889687	0.013785	32	0.0574431		0.0904368	0.0191332	38	0.0453208		0.0902846	0.0130086	13	0.0915303
DCER	DCER[FA20:1]	0.0253364	0.00567488	33		0.0280987	0.00932127	79	0.0581938		0.02736	0.00923754	30	0.305777		0.0296378	0.0100715	37	0.0295667		0.0252	0.00636739	12	0.948627
DCER	DCER[FA22:0]	0.203183	0.0423612	35		0.213075	0.053617	83	0.28906		0.198516	0.0469108	32	0.671576		0.220203	0.0579104	38	0.15423		0.228077	0.0514695	13	0.136094
DCER	DCER[FA22:1]	0.271354	0.0247223	35		0.28343	0.0588374	83	0.119172		0.275972	0.0464691	32	0.618734		0.296161	0.0710844	38	0.0489016		0.264577	0.0380901	13	0.559195
DCER	DCER[FA24:0]	0.40314	0.0976551	35		0.411455	0.135714	83	0.709317		0.393884	0.120308	32	0.732206		0.4173	0.155602	38	0.640339		0.437623	0.110186	13	0.333006
DCER	DCER[FA24:1]	0.400786	0.0562984	35		0.425069	0.0817427	83	0.0665861		0.428866	0.0773958	32	0.0975524		0.428424	0.0929482	38	0.126237		0.405915	0.0554566	13	0.779379
DCER	DCER[FA26:0]	0.174106	0.102894	35		0.234276	0.217806	83	0.0441381		0.229703	0.212109	32	0.185497		0.238842	0.228436	38	0.119808		0.232185	0.216611	13	0.36876
DCER	DCER[FA26:1]	0.0473	0.00617481	35		0.0478024	0.00956634	83	0.735087		0.0491625	0.0107301	32	0.393869		0.0471658	0.00898465	38	0.940548		0.0463154	0.00839115	13	0.704243
FFA	FFA[FA12:0]	12.0576	3.84357	35		12.7212	4.4349	83	0.416391		14.9999	4.47823	32	0.00557548		10.9983	3.81431	38	0.241699		12.1479	3.75911	13	0.942109
FFA	FFA[FA14:0]	29.4316	9.0753	35		29.0984	9.49927	83	0.857994		37.1681	9.23103	32	0.000981915		23.9077	5.48491	38	0.00292137		24.4073	4.57261	13	0.0155122
FFA	FFA[FA14:1]	5.43486	4.37459	35		6.40223	6.27014	83	0.340805		9.04068	6.4256	32	0.0102548		5.10611	6.07367	38	0.790384		3.69628	4.05333	13	0.209107
FFA	FFA[FA15:0]	3.64435	1.62315	35		3.90532	2.36793	83	0.491612		4.87779	2.34386	32	0.0161706		3.39553	2.36823	38	0.599916		3.00172	1.6127	13	0.233843
FFA	FFA[FA16:0]	485.666	43.1648	35		477.04	69.784	83	0.41679		524.777	61.3429	32	0.00413525		444.01	55.1489	38	0.000577817		456.085	64.5845	13	0.145501
FFA	FFA[FA16:1]	7.97688	6.86945	35		9.97928	8.09424	83	0.174916		17.0579	8.28705	32	8.76471e-06		5.08759	3.48218	38	0.0297866		6.85377	3.59511	13	0.467302
FFA	FFA[FA17:0]	9.81207	1.46106	35		10.1262	2.12333	83	0.357417		12.1329	1.76018	32	2.20087e-07		8.71462	1.11022	38	0.000644511		9.31249	1.11287	13	0.21665
FFA	FFA[FA18:0]	500.395	62.0847	35		491.477	75.6651	83	0.507171		532.865	74.5229	32	0.0585642		466.686	62.4896	38	0.0237996		462.064	72.6882	13	0.108144
FFA	FFA[FA18:1]	127.128	89.8774	35		172.152	126.572	83	0.0313679		289.32	108.83	32	1.1005e-08		91.5471	70.1154	38	0.0653601		119.352	59.282	13	0.730543
FFA	FFA[FA18:2]	46.741	30.4602	35		57.8135	41.8053	83	0.112027		93.8643	39.6302	32	1.19997e-06		31.9346	22.4937	38	0.0221588		44.7189	23.5132	13	0.809512
FFA	FFA[FA18:4]	1.4306	0.370728	35		1.37259	0.253926	83	0.401827		1.42654	0.159593	32	0.953147		1.29562	0.190685	38	0.0591209		1.46475	0.476412	13	0.818018
FFA	FFA[FA20:0]	10.1994	1.61627	35		10.1657	2.19599	83	0.926587		11.0371	2.47258	32	0.110104		9.66813	1.84479	38	0.194071		9.47535	1.82781	13	0.223569
FFA	FFA[FA20:1]	2.2849	1.38295	35		2.57404	1.58653	83	0.324516		3.43978	1.19487	32	0.000499282		1.76009	0.72184	38	0.0501062		2.82223	2.78241	13	0.515798
FFA	FFA[FA20:2]	1.25542	0.473157	35		1.42842	0.612348	83	0.101552		1.96034	0.570107	32	8.77217e-07		1.03639	0.300974	38	0.0229655		1.26498	0.416238	13	0.946244
FFA	FFA[FA20:3]	1.79706	0.556867	35		1.96225	0.680741	83	0.173256		2.51115	0.622708	32	6.37569e-06		1.59297	0.464151	38	0.0951024		1.69052	0.430543	13	0.489327
FFA	FFA[FA20:4]	7.43482	2.97458	35		6.23353	1.89045	83	0.0322269		7.44555	1.88409	32	0.98587		5.32414	1.55163	38	0.000452627		5.90829	1.08479	13	0.0123256
FFA	FFA[FA20:5]	7.31682	1.32555	35		7.21762	1.44155	83	0.718708		7.15076	1.26924	32	0.602263		7.10357	1.52635	38	0.525145		7.71557	1.59166	13	0.43076
FFA	FFA[FA22:0]	1.03071	0.149046	35		1.04255	0.209661	83	0.729607		1.16288	0.175669	32	0.00159241		0.971118	0.202514	38	0.154607		0.955138	0.176518	13	0.18608
FFA	FFA[FA22:1]	2.05565	0.311979	35		2.14	0.544548	83	0.292378		2.35232	0.474	32	0.00415133		1.96676	0.421512	38	0.306952		2.12373	0.826152	13	0.776612
FFA	FFA[FA22:2]	0.3497	0.0807684	35		0.361133	0.117431	83	0.544103		0.449356	0.131402	32	0.000534214		0.303384	0.0647289	38	0.00908713		0.312769	0.0534706	13	0.0760609
FFA	FFA[FA22:4]	0.914243	0.164117	35		1.0046	0.350101	83	0.0590973		1.19148	0.348886	32	0.000179218		0.911503	0.335739	38	0.964404		0.8167	0.129356	13	0.0405279
FFA	FFA[FA22:5]	1.93644	0.612882	35		2.14908	0.755523	83	0.113102		2.70825	0.771605	32	3.17164e-05		1.74386	0.452016	38	0.134244		1.95713	0.582102	13	0.915058
FFA	FFA[FA22:6]	3.69187	2.60432	35		3.93746	2.23543	83	0.627935		5.06528	2.36079	32	0.0269085		2.85709	1.29491	38	0.0933339		4.3193	2.70801	13	0.479109
FFA	FFA[FA24:0]	0.488809	0.16233	35		0.482067	0.175817	83	0.841327		0.514866	0.204191	32	0.567681		0.457282	0.167308	38	0.416735		0.473785	0.111011	13	0.718065
FFA	FFA[FA24:1]	0.418571	0.0754136	35		0.436959	0.109107	83	0.295905		0.43645	0.0861997	32	0.371649		0.422958	0.101887	38	0.834178		0.479138	0.166115	13	0.225998
HCER	HCER[FA14:0]	0.0212686	0.00440292	35		0.0216048	0.00567091	83	0.729809		0.0200937	0.00399967	32	0.256638		0.0227211	0.00691396	38	0.284646		0.0220615	0.00455806	13	0.594543
HCER	HCER[FA16:0]	0.851497	0.20252	35		0.92341	0.236129	83	0.0981866		0.929134	0.25867	32	0.179292		0.917697	0.247111	38	0.213348		0.926015	0.140275	13	0.160402
HCER	HCER[FA18:0]	0.119277	0.0260632	35		0.13327	0.0344378	83	0.0181213		0.139053	0.0406119	32	0.0227229		0.131697	0.032815	38	0.0766024		0.123631	0.0180394	13	0.518493
HCER	HCER[FA18:1]	0.0180114	0.0040451	35		0.0191205	0.00442382	83	0.190343		0.01965	0.00438465	32	0.117887		0.0190842	0.00482816	38	0.305685		0.0179231	0.00314382	13	0.937022
HCER	HCER[FA20:0]	0.0903629	0.0264874	35		0.0966205	0.0251124	83	0.238583		0.0946969	0.0289619	32	0.526282		0.0972763	0.0241847	38	0.249504		0.0994385	0.0178658	13	0.183635
HCER	HCER[FA20:1]	0.00838	0.00158222	35		0.00937952	0.00217243	83	0.00648733		0.00894687	0.00158785	32	0.148568		0.00980526	0.00264513	38	0.006482		0.0092	0.00174786	13	0.154346
HCER	HCER[FA22:0]	0.846129	0.262076	35		0.811454	0.230926	83	0.499629		0.790337	0.278484	32	0.402708		0.80735	0.213044	38	0.492509		0.875431	0.135761	13	0.616979
HCER	HCER[FA22:1]	0.0404229	0.00951575	35		0.0422711	0.0119085	83	0.375228		0.040225	0.0104908	32	0.936018		0.0438763	0.0139798	38	0.218622		0.0426154	0.007918	13	0.427942
HCER	HCER[FA24:0]	1.01836	0.323946	35		0.9647	0.276092	83	0.394907		0.963416	0.340085	32	0.501714		0.9474	0.253665	38	0.304106		1.01843	0.140075	13	0.99913
HCER	HCER[FA24:1]	0.750911	0.240802	35		0.819669	0.251361	83	0.16667		0.840066	0.279718	32	0.168921		0.817192	0.249697	38	0.252282		0.7767	0.18507	13	0.696817
HCER	HCER[FA26:0]	0.0155914	0.00345401	35		0.0148422	0.00394613	83	0.306117		0.014075	0.00433664	32	0.12089		0.0151132	0.00381478	38	0.57578		0.0159385	0.00313861	13	0.743505
HCER	HCER[FA26:1]	0.0107657	0.00333554	35		0.0113	0.00258259	83	0.401074		0.0107531	0.00245882	32	0.985948		0.0118184	0.0028244	38	0.152007		0.0111308	0.00191893	13	0.64049
LCER	LCER[FA14:0]	0.14824	0.0323649	35		0.141654	0.0407551	83	0.354181		0.140097	0.0415819	32	0.377808		0.140705	0.0417077	38	0.389502		0.148262	0.0382511	13	0.998579
LCER	LCER[FA16:0]	2.49031	0.479069	35		2.56693	0.649727	83	0.47957		2.72696	0.718842	32	0.122209		2.4368	0.602002	38	0.67447		2.5534	0.556978	13	0.721546
LCER	LCER[FA18:0]	0.127363	0.0181917	35		0.133313	0.0231476	83	0.139663		0.135334	0.0230824	32	0.124074		0.131203	0.0247503	38	0.45033		0.134508	0.0192263	13	0.259088
LCER	LCER[FA18:1]	0.268043	0.0335692	35		0.267569	0.0324621	83	0.943807		0.273606	0.0324019	32	0.492644		0.263579	0.0315915	38	0.561226		0.264369	0.035394	13	0.749216
LCER	LCER[FA20:0]	0.0562057	0.00913674	35		0.0554602	0.0110654	83	0.705423		0.0550531	0.010903	32	0.642405		0.0551816	0.0120724	38	0.682629		0.0572769	0.00871542	13	0.712318
LCER	LCER[FA20:1]	0.0411914	0.00694907	35		0.0406867	0.00894938	83	0.742552		0.0416281	0.00975527	32	0.834985		0.0398737	0.00933615	38	0.494084		0.0407462	0.00531344	13	0.814931
LCER	LCER[FA22:0]	0.117543	0.028919	35		0.112477	0.0248663	83	0.369419		0.115084	0.0250523	32	0.710572		0.104926	0.0226404	38	0.0431046		0.128131	0.02365	13	0.206864
LCER	LCER[FA22:1]	0.0455514	0.00885575	35		0.0468627	0.00897087	83	0.466919		0.0478281	0.00810544	32	0.275944		0.0449868	0.00959572	38	0.794515		0.0499692	0.00849778	13	0.127634
LCER	LCER[FA24:0]	0.12862	0.0278155	35		0.118954	0.0272786	83	0.0878119		0.12685	0.0295256	32	0.801883		0.109489	0.0245168	38	0.00276062		0.127185	0.0213581	13	0.85084
LCER	LCER[FA24:1]	0.273197	0.0693998	35		0.272436	0.0730913	83	0.957455		0.288731	0.0787473	32	0.39676		0.251511	0.0626802	38	0.166924		0.293492	0.0761413	13	0.410827
LCER	LCER[FA26:0]	0.01388	0.00308018	35		0.0139602	0.00325393	83	0.899249		0.0135188	0.00302116	32	0.62978		0.0143211	0.00384385	38	0.588902		0.0139923	0.00151077	13	0.86735
LCER	LCER[FA26:1]	0.00986857	0.00219234	35		0.0102217	0.00213742	83	0.42381		0.0101	0.00200821	32	0.653511		0.0103211	0.00243101	38	0.40588		0.0102308	0.00158345	13	0.533284
LPC	LPC[FA14:0]	0.440857	0.156909	35		0.394627	0.177496	83	0.164388		0.309444	0.158736	32	0.00114955		0.462979	0.158698	38	0.551422		0.404508	0.195668	13	0.554801
LPC	LPC[FA15:0]	0.707351	0.168238	35		0.628553	0.181591	83	0.0264064		0.622003	0.170547	32	0.0435154		0.641892	0.202296	38	0.136175		0.605685	0.150881	13	0.0559385
LPC	LPC[FA16:0]	85.317	17.11	35		78.622	16.7975	83	0.0553903		74.0463	15.2231	32	0.0058036		82.245	17.9586	38	0.456719		79.2947	15.398	13	0.254545
LPC	LPC[FA16:1]	2.16361	0.521693	35		2.06359	0.736364	83	0.405319		1.86203	0.540445	32	0.0235687		2.28604	0.858446	38	0.460444		1.9095	0.622705	13	0.205992
LPC	LPC[FA17:0]	1.41212	0.333217	35		1.23537	0.419323	83	0.0173424		1.28837	0.392929	32	0.171447		1.18151	0.458066	38	0.0159131		1.26232	0.371816	13	0.21724
LPC	LPC[FA18:0]	23.1106	5.80897	35		21.7259	7.34321	83	0.278982		21.251	7.29046	32	0.255683		21.238	7.07855	38	0.219313		24.3213	8.2474	13	0.633042
LPC	LPC[FA18:1]	19.0461	5.30831	35		17.2325	5.40689	83	0.096615		17.0374	4.91861	32	0.112753		17.1233	6.00424	38	0.150925		18.0321	5.02813	13	0.546971
LPC	LPC[FA18:2]	25.637	7.53028	35		20.3485	7.72004	83	0.000959601		19.5309	7.08857	32	0.00109173		19.869	8.18904	38	0.00249843		23.7626	7.4529	13	0.448339
LPC	LPC[FA18:3]	0.323926	0.115299	35		0.306053	0.179594	83	0.520613		0.255022	0.130469	32	0.0259278		0.330103	0.208726	38	0.874916		0.361369	0.173231	13	0.480531
LPC	LPC[FA20:0]	0.14452	0.0221299	35		0.132816	0.0274394	83	0.017061		0.1287	0.0236751	32	0.00643097		0.130468	0.0251284	38	0.0132862		0.149808	0.037076	13	0.635775
LPC	LPC[FA20:1]	0.1728	0.0667707	35		0.147877	0.0619627	83	0.0634134		0.143259	0.0475845	32	0.0399665		0.147813	0.0707334	38	0.124998		0.159431	0.06898	13	0.553727
LPC	LPC[FA20:2]	0.232554	0.0612848	35		0.19561	0.0582719	83	0.00353368		0.191581	0.0614098	32	0.00814504		0.200753	0.0587828	38	0.0270261		0.190492	0.0514932	13	0.024879
LPC	LPC[FA20:3]	1.67397	0.594781	35		1.52577	0.499778	83	0.201037		1.47484	0.487171	32	0.137418		1.62003	0.547877	38	0.688919		1.37559	0.329689	13	0.0341967
LPC	LPC[FA20:4]	3.12925	0.900151	35		2.8945	0.830537	83	0.190737		3.02997	0.7649	32	0.6274		2.80847	0.926502	38	0.138084		2.81254	0.689735	13	0.20564
LPC	LPC[FA20:5]	0.429617	0.32082	35		0.423321	0.354936	82	0.925295		0.356506	0.170883	32	0.244162		0.444303	0.441955	37	0.871819		0.528069	0.404726	13	0.440009
LPC	LPC[FA22:4]	0.0563167	0.0160862	18		0.0578034	0.0134641	29	0.745566		0.05947	0.0151762	10	0.611895		0.0599467	0.0119965	15	0.464072		0.0456	0.00993009	4	0.129413
LPC	LPC[FA22:5]	0.183054	0.0646999	35		0.178525	0.0620404	83	0.72638		0.189016	0.0581518	32	0.692538		0.176587	0.0698624	38	0.682568		0.158369	0.0420861	13	0.132227
LPC	LPC[FA22:6]	0.45478	0.189485	35		0.466465	0.198184	83	0.763742		0.508984	0.168414	32	0.219598		0.410363	0.204185	38	0.338322		0.525792	0.219025	13	0.314037
LPE	LPE[FA14:0]	0.0125	0.000565685	2		0.0134	#DIV/0!	1	#DIV/0!		#DIV/0!	#DIV/0!	0	#DIV/0!		0.0134	#DIV/0!	1	#DIV/0!		#DIV/0!	#DIV/0!	0	#DIV/0!
LPE	LPE[FA15:0]	0.0119077	0.00226769	13		0.0126267	0.00226699	15	0.41049		0.01372	0.0024954	5	0.201773		0.0122375	0.00212599	8	0.740931		0.01145	0.00233345	2	0.830275
LPE	LPE[FA16:0]	1.35727	0.382548	35		1.2561	0.385541	83	0.195156		1.13868	0.361852	32	0.0191177		1.37627	0.398824	38	0.835979		1.19387	0.316761	13	0.146277
LPE	LPE[FA16:1]	0.05728	0.0241233	35		0.0653434	0.0518047	83	0.251562		0.0460813	0.0198739	32	0.0414528		0.0837132	0.0611497	38	0.0172679		0.0590615	0.0607309	13	0.919641
LPE	LPE[FA17:0]	0.0389686	0.0121041	35		0.0324325	0.0101726	83	0.00694869		0.0318625	0.0110966	32	0.014683		0.0324947	0.00980954	38	0.0150207		0.0336538	0.00947827	13	0.122083
LPE	LPE[FA18:0]	1.18203	0.324735	35		1.09806	0.315214	83	0.200424		0.994678	0.301516	32	0.0170474		1.1636	0.306561	38	0.804246		1.16098	0.328545	13	0.845024
LPE	LPE[FA18:1]	1.31093	0.536301	35		1.10067	0.465846	83	0.0480995		0.826184	0.391921	32	7.34226e-05		1.29099	0.444123	38	0.863812		1.22002	0.383273	13	0.520146
LPE	LPE[FA18:2]	1.72633	0.734603	35		1.38766	0.602773	83	0.0195156		1.10269	0.558413	32	0.000212773		1.5534	0.620027	38	0.283071		1.60467	0.37059	13	0.454668
LPE	LPE[FA18:3]	0.0305235	0.0138595	34		0.0337	0.030442	73	0.45996		0.022804	0.0119991	25	0.0261353		0.0390889	0.0395909	36	0.228507		0.0402333	0.0187855	12	0.121231
LPE	LPE[FA20:0]	0.0108	#DIV/0!	1		#DIV/0!	#DIV/0!	0	#DIV/0!		#DIV/0!	#DIV/0!	0	#DIV/0!		#DIV/0!	#DIV/0!	0	#DIV/0!		#DIV/0!	#DIV/0!	0	#DIV/0!
LPE	LPE[FA20:1]	0.0228909	0.0139511	33		0.0212078	0.0196212	64	0.627062		0.0164045	0.00466869	22	0.0176148		0.0229	0.0197702	31	0.998322		0.0260455	0.0334922	11	0.766916
LPE	LPE[FA20:2]	0.0190394	0.00401831	33		0.0180043	0.00522757	69	0.274617		0.0160077	0.00348459	26	0.00301578		0.0198355	0.0054744	31	0.512178		0.0176	0.0063681	12	0.476098
LPE	LPE[FA20:3]	0.148137	0.0448413	35		0.149513	0.0542339	83	0.886836		0.127834	0.0381365	32	0.0495406		0.173618	0.059107	38	0.0408145		0.132415	0.0464731	13	0.305093
LPE	LPE[FA20:4]	0.691697	0.16454	35		0.672305	0.167683	83	0.562938		0.662872	0.166617	32	0.479312		0.693963	0.184258	38	0.955896		0.632215	0.110792	13	0.160908
LPE	LPE[FA20:5]	0.0504057	0.0293398	35		0.0528524	0.0465923	82	0.732794		0.0390781	0.0182456	32	0.0604978		0.0625054	0.0630884	37	0.297493		0.0592846	0.0318542	13	0.391212
LPE	LPE[FA22:4]	0.013	0.00301441	4		0.0141444	0.00423825	9	0.594345		0.0116667	0.00270247	3	0.567164		0.0153833	0.00450485	6	0.345623		#DIV/0!	#DIV/0!	0	#DIV/0!
LPE	LPE[FA22:5]	0.0387829	0.0119489	35		0.0409325	0.0145504	83	0.406372		0.0407687	0.0130261	32	0.519111		0.0434447	0.0156755	38	0.155666		0.0339923	0.01336	13	0.27001
LPE	LPE[FA22:6]	0.206854	0.0714137	35		0.2227	0.0836127	83	0.299423		0.232262	0.0822226	32	0.183615		0.2152	0.0854793	38	0.651261		0.221085	0.0857546	13	0.600003
MAG	MAG[FA12:0]	0.0987857	0.0150939	35		0.0974614	0.0225641	83	0.710415		0.0947844	0.0171016	32	0.315701		0.0963132	0.0179873	38	0.525602		0.107408	0.0399441	13	0.46144
MAG	MAG[FA14:0]	0.130414	0.0210856	35		0.13348	0.0289451	83	0.522577		0.125719	0.0226376	32	0.384221		0.139239	0.0342767	38	0.186347		0.135746	0.0225256	13	0.466994
MAG	MAG[FA14:1]	0.289614	0.218408	35		0.321122	0.301115	83	0.526538		0.389747	0.348569	32	0.169339		0.295997	0.272217	38	0.912016		0.225638	0.229751	13	0.395012
MAG	MAG[FA15:0]	34.2134	50.1217	35		42.0578	67.7091	83	0.488285		57.6627	77.5115	32	0.151488		36.2487	62.096	38	0.877559		20.6266	51.6133	13	0.423224
MAG	MAG[FA16:0]	1.06043	0.19751	35		1.10105	0.292387	83	0.382658		1.13761	0.32343	32	0.249214		1.10761	0.283506	38	0.409343		0.991862	0.222505	13	0.340458
MAG	MAG[FA16:1]	1.27876	1.2836	35		1.61751	1.86759	83	0.259396		2.00938	2.09613	32	0.0949995		1.48977	1.73757	38	0.555001		1.02628	1.52789	13	0.602127
MAG	MAG[FA17:0]	0.0758429	0.0104192	35		0.0737687	0.0139403	83	0.376495		0.0718031	0.0145977	32	0.201348		0.0753211	0.0146849	38	0.860721		0.0740692	0.00972114	13	0.587129
MAG	MAG[FA18:0]	0.790966	0.0827026	35		0.7961	0.0967009	83	0.77071		0.794547	0.0959341	32	0.871096		0.796253	0.106063	38	0.812211		0.799477	0.0736138	13	0.733861
MAG	MAG[FA18:1]	0.588797	0.391254	35		0.754825	0.551493	83	0.0673652		0.672356	0.473002	32	0.436224		0.869174	0.623857	38	0.023649		0.623577	0.471295	13	0.814941
MAG	MAG[FA18:2]	0.373817	0.216551	35		0.446163	0.304565	83	0.147988		0.413041	0.260373	32	0.507324		0.4902	0.34856	38	0.0889523		0.398969	0.269516	13	0.765953
MAG	MAG[FA18:3]	0.147931	0.0341786	35		0.158041	0.0628872	83	0.263867		0.142266	0.0276367	32	0.456689		0.174882	0.0849564	38	0.0774074		0.147646	0.0334417	13	0.979408
MAG	MAG[FA18:4]	0.0382543	0.00856736	35		0.0369241	0.00703957	83	0.421248		0.0371656	0.00717202	32	0.573615		0.0368316	0.00694037	38	0.440773		0.0366	0.00754531	13	0.521769
MAG	MAG[FA20:0]	0.0903114	0.014516	35		0.090159	0.0174176	83	0.961054		0.0911031	0.0181503	32	0.845277		0.0915132	0.0182855	38	0.755846		0.0838769	0.0118377	13	0.128419
MAG	MAG[FA20:1]	0.0701571	0.0124133	35		0.0684759	0.0126547	83	0.506412		0.0655406	0.0102847	32	0.101209		0.0702816	0.0143931	38	0.968492		0.0704231	0.0120374	13	0.946836
MAG	MAG[FA20:2]	0.105671	0.0347072	35		0.0987578	0.0315471	83	0.314322		0.0894656	0.0256599	32	0.0326293		0.104524	0.0355184	38	0.889389		0.104777	0.0288989	13	0.928941
MAG	MAG[FA20:3]	0.0434171	0.00728663	35		0.0435855	0.00989009	83	0.918543		0.0427406	0.00871757	32	0.73284		0.0455658	0.0112301	38	0.332207		0.0398769	0.00734837	13	0.151718
MAG	MAG[FA20:4]	0.0449543	0.00943462	35		0.0458229	0.0148431	83	0.704032		0.0451281	0.0155438	32	0.956581		0.0471158	0.0152169	38	0.464788		0.0437538	0.0124963	13	0.75678
MAG	MAG[FA20:5]	0.132009	0.092636	35		0.14211	0.119315	83	0.622051		0.168588	0.135764	32	0.207244		0.132716	0.112477	38	0.976618		0.104392	0.0834663	13	0.33305
MAG	MAG[FA22:0]	0.0596686	0.00887083	35		0.0571771	0.0085993	83	0.164645		0.0559312	0.00817279	32	0.0773243		0.0578105	0.00952765	38	0.391132		0.0583923	0.00677169	13	0.599549
MAG	MAG[FA22:1]	0.0717571	0.00951102	35		0.0705952	0.00964355	83	0.548172		0.0660625	0.00816162	32	0.0104814		0.0729368	0.00975141	38	0.602573		0.0749077	0.0088268	13	0.293177
MAG	MAG[FA22:2]	0.05732	0.00836121	35		0.0556482	0.00900626	83	0.335793		0.0534563	0.00823862	32	0.0613806		0.0573763	0.00959818	38	0.97871		0.0559923	0.00851337	13	0.634418
MAG	MAG[FA22:4]	0.0296829	0.0098466	35		0.0301293	0.00868882	82	0.817076		0.0279875	0.00682248	32	0.4127		0.0312	0.00984722	37	0.51563		0.0323538	0.00879314	13	0.374675
MAG	MAG[FA22:5]	0.0377971	0.0127914	35		0.0419086	0.0186703	81	0.173345		0.0434656	0.0180326	32	0.146778		0.0424167	0.0203962	36	0.256148		0.0366692	0.0152809	13	0.815196
MAG	MAG[FA22:6]	0.0850771	0.065552	35		0.0999145	0.0992302	83	0.342034		0.119912	0.11236	32	0.132051		0.0940263	0.094506	38	0.637697		0.0679	0.0696174	13	0.449189
MAG	MAG[FA24:0]	0.0348943	0.00674044	35		0.0344434	0.00649159	83	0.738347		0.0333031	0.00607775	32	0.313374		0.0359395	0.00674807	38	0.510443		0.0328769	0.00623848	13	0.34024
MAG	MAG[FA24:1]	0.0387829	0.00537738	35		0.0381976	0.00642909	83	0.612503		0.0369875	0.00589897	32	0.199079		0.0385974	0.0071781	38	0.900443		0.0400077	0.0050714	13	0.472023
PC	PC[FA12:0]	1.28868	0.4735	35		1.3241	0.574396	83	0.729063		1.28887	0.4121	32	0.998547		1.3487	0.693904	38	0.665298		1.33888	0.570712	13	0.780305
PC	PC[FA14:0]	25.3874	7.98185	35		24.6373	9.58274	83	0.662289		20.4698	7.30387	32	0.0105544		27.9007	10.4995	38	0.251412		25.3566	8.31758	13	0.990904
PC	PC[FA14:1]	0.291183	0.108812	29		0.298949	0.146637	68	0.7738		0.241092	0.0528423	24	0.0343581		0.328476	0.155426	33	0.27405		0.3366	0.218795	11	0.522865
PC	PC[FA15:0]	4.38656	1.31743	35		3.97316	1.5844	83	0.147537		3.67749	1.38771	32	0.0361747		4.26241	1.78713	38	0.735188		3.85545	1.34844	13	0.235867
PC	PC[FA16:0]	1239.55	219.571	35		1241.61	308.428	83	0.967286		1109.64	200.548	32	0.0138004		1352.51	372.203	38	0.116158		1242.32	183.307	13	0.965238
PC	PC[FA16:1]	32.2452	8.22091	35		32.9697	14.4494	83	0.731832		27.7103	7.75177	32	0.0232837		38.3095	17.5762	38	0.0612593		30.3075	12.1338	13	0.601782
PC	PC[FA17:0]	9.3562	1.88838	35		8.75237	2.93444	83	0.186119		8.68928	2.63539	32	0.242637		8.70193	3.40572	38	0.309376		9.05511	2.24012	13	0.671348
PC	PC[FA18:0]	371.558	57.6413	35		373.648	88.9554	83	0.87993		341.104	89.4546	32	0.107099		389.089	92.6301	38	0.331418		408.621	45.1666	13	0.0270929
PC	PC[FA18:1]	436.732	83.1025	35		439.571	108.896	83	0.87806		392.202	73.8937	32	0.0234087		477.333	125.742	38	0.106008		445.791	87.3706	13	0.749654
PC	PC[FA18:2]	818.093	131.863	35		752.046	167.225	83	0.0248009		667.251	136.059	32	2.04791e-05		800.114	182.83	38	0.629541		820.266	93.0996	13	0.949601
PC	PC[FA18:3]	12.9223	4.81564	35		13.4299	6.89649	83	0.649041		9.89126	4.41519	32	0.00912564		16.2108	7.87729	38	0.0338078		14.0115	5.00706	13	0.506094
PC	PC[FA18:4]	0.344833	0.140138	3		0.497633	0.180656	9	0.196745		#DIV/0!	#DIV/0!	0	#DIV/0!		0.463125	0.158274	8	0.293954		0.7737	#DIV/0!	1	#DIV/0!
PC	PC[FA20:0]	12.5943	2.79085	35		12.2571	3.27807	83	0.571547		11.5241	2.59773	32	0.108865		12.8309	3.98606	38	0.768475		12.3845	2.12445	13	0.78309
PC	PC[FA20:1]	2.19575	0.696031	35		2.10223	0.832562	83	0.532031		1.82204	0.626275	32	0.0238822		2.28986	1.02092	38	0.644729		2.24347	0.408917	13	0.771926
PC	PC[FA20:2]	8.2535	2.16705	35		8.45319	3.31396	83	0.699746		7.22202	2.28138	32	0.0628649		9.81267	3.94658	38	0.0388111		7.50987	1.64848	13	0.214684
PC	PC[FA20:3]	90.093	33.1225	35		93.8295	39.4118	83	0.598981		77.8785	26.8967	32	0.10121		112.853	44.965	38	0.0158196		77.4855	19.9332	13	0.117845
PC	PC[FA20:4]	308.17	86.9199	35		317.098	104.471	83	0.633296		297.065	87.9298	32	0.605399		339.674	126.994	38	0.217532		300.415	43.5199	13	0.685495
PC	PC[FA20:5]	54.4506	36.7349	35		60.0828	45.1275	83	0.480395		50.5414	36.067	32	0.661946		64.749	53.4233	38	0.337599		69.93	36.5899	13	0.206935
PC	PC[FA22:1]	0.302	#DIV/0!	1		0.542167	0.554453	3	#DIV/0!		0.2565	#DIV/0!	1	#DIV/0!		0.685	0.701733	2	#DIV/0!		#DIV/0!	#DIV/0!	0	#DIV/0!
PC	PC[FA22:2]	#DIV/0!	#DIV/0!	0		0.3027	#DIV/0!	1	#DIV/0!		0.3027	#DIV/0!	1	#DIV/0!		#DIV/0!	#DIV/0!	0	#DIV/0!		#DIV/0!	#DIV/0!	0	#DIV/0!
PC	PC[FA22:4]	6.95328	1.87705	35		7.05352	2.61422	83	0.815283		6.62698	2.30295	32	0.529666		7.90028	2.81119	38	0.0930466		5.62832	1.91724	13	0.044204
PC	PC[FA22:5]	29.5992	6.83969	35		31.5646	8.4386	83	0.188457		30.7588	8.18182	32	0.533488		32.8557	9.35766	38	0.0924783		29.7742	5.76112	13	0.929988
PC	PC[FA22:6]	128.679	43.2795	35		139.965	53.5325	83	0.232706		135.213	53.18	32	0.585375		141.037	58.0376	38	0.303665		148.526	41.8031	13	0.16167
PE	PE[FA14:1]	0.05	#DIV/0!	1		0.0578333	0.0169288	3	#DIV/0!		0.05925	0.0236881	2	#DIV/0!		0.055	#DIV/0!	1	#DIV/0!		#DIV/0!	#DIV/0!	0	#DIV/0!
PE	PE[FA16:0]	35.5384	10.5976	35		36.4628	13.5409	83	0.6923		31.431	10.366	32	0.113845		39.9933	15.9384	38	0.161476		38.5288	8.96984	13	0.338565
PE	PE[FA16:1]	0.405177	0.129692	35		0.402128	0.186072	83	0.919159		0.362203	0.139464	32	0.197427		0.412661	0.213878	38	0.855913		0.469615	0.18911	13	0.273301
PE	PE[FA17:0]	0.226193	0.159301	14		0.224	0.1547	32	0.965789		0.175286	0.0710152	7	0.324555		0.241613	0.175194	23	0.785317		0.19195	0.102884	2	0.728003
PE	PE[FA18:0]	66.5204	14.4221	35		69.4667	23.4486	83	0.407891		61.4879	21.7128	32	0.27337		74.147	25.8848	38	0.121605		75.4262	13.9933	13	0.0648297
PE	PE[FA18:1]	27.4636	7.06374	35		26.8101	8.86591	83	0.672531		23.0336	7.8905	32	0.0187812		28.9811	9.87451	38	0.450203		29.7603	3.64186	13	0.149616
PE	PE[FA18:2]	17.1171	4.88348	35		16.104	6.25975	83	0.348349		12.423	4.13997	32	6.88537e-05		18.6379	6.87507	38	0.276999		17.7585	4.27961	13	0.661201
PE	PE[FA18:3]	0.451176	0.479733	34		0.473047	0.394371	73	0.817538		0.26533	0.164442	23	0.0429688		0.609389	0.479496	37	0.169475		0.452492	0.231033	13	0.989992
PE	PE[FA20:1]	0.0955235	0.0722543	17		0.144003	0.139287	33	0.111683		0.06736	0.0107176	5	0.138427		0.152729	0.132469	24	0.0840675		0.18745	0.243596	4	0.507257
PE	PE[FA20:2]	0.147012	0.090387	26		0.163693	0.125051	59	0.490712		0.118495	0.0724523	22	0.231408		0.205807	0.152522	30	0.0812046		0.125257	0.0476869	7	0.400245
PE	PE[FA20:3]	3.24321	1.22267	35		3.38888	1.47062	83	0.580196		2.84757	1.20616	32	0.187411		3.88819	1.64099	38	0.0598454		3.2618	1.0625	13	0.959229
PE	PE[FA20:4]	42.3589	12.7651	35		42.9395	16.5722	83	0.83751		39.6505	16.6458	32	0.460932		44.9701	17.8653	38	0.472388		45.1	11.3941	13	0.480705
PE	PE[FA20:5]	8.99071	4.37109	35		10.1899	8.27383	83	0.30793		8.5726	6.36053	32	0.757168		10.4822	10.0335	38	0.40791		13.3168	5.91901	13	0.0278759
PE	PE[FA22:0]	0.0993719	0.0341558	32		0.102897	0.0451989	71	0.663693		0.127434	0.0512838	32	0.0127542		0.0770107	0.0261334	28	0.00580227		0.0974091	0.0216211	11	0.826784
PE	PE[FA22:1]	0.0486	#DIV/0!	1		0.0835333	0.0275558	3	#DIV/0!		#DIV/0!	#DIV/0!	0	#DIV/0!		0.06795	0.00784889	2	#DIV/0!		0.1147	#DIV/0!	1	#DIV/0!
PE	PE[FA22:2]	#DIV/0!	#DIV/0!	0		0.0635	#DIV/0!	1	#DIV/0!		0.0635	#DIV/0!	1	#DIV/0!		#DIV/0!	#DIV/0!	0	#DIV/0!		#DIV/0!	#DIV/0!	0	#DIV/0!
PE	PE[FA22:4]	2.18248	0.625247	35		2.05475	0.782534	83	0.35115		1.839	0.579157	32	0.0226806		2.31681	0.91996	38	0.465233		1.81983	0.554117	13	0.0636014
PE	PE[FA22:5]	6.74481	1.48162	35		6.68013	2.10072	83	0.84976		6.19939	1.96005	32	0.207171		7.00651	2.19006	38	0.549205		6.90946	2.10517	13	0.798684
PE	PE[FA22:6]	37.6628	12.4379	35		39.9743	16.6324	83	0.408789		35.8274	13.8152	32	0.571008		42.1539	19.8002	38	0.246451		43.8108	10.5658	13	0.100569
PI	PI[FA16:0]	5.61733	2.01332	35		6.09391	3.27533	83	0.337999		4.52763	1.7448	32	0.0206417		7.70112	3.74351	38	0.00405686		5.25139	2.59648	13	0.651532
PI	PI[FA16:1]	0.495606	0.283505	35		0.596434	0.6572	83	0.246715		0.388975	0.220465	32	0.0891623		0.822466	0.875278	38	0.034407		0.446392	0.40337	13	0.691105
PI	PI[FA18:0]	24.4634	4.36075	35		26.1861	6.90377	83	0.106389		23.1849	5.49409	32	0.298631		29.191	7.59378	38	0.00166553		24.7903	3.89719	13	0.804836
PI	PI[FA18:1]	7.58331	2.53682	35		7.19659	2.58448	83	0.454659		5.611	2.12864	32	0.000970923		8.28237	2.39718	38	0.23128		7.92576	2.28174	13	0.658225
PI	PI[FA18:2]	5.75902	1.87978	35		5.41593	2.29265	83	0.399911		4.36311	1.41288	32	0.000995628		6.40766	2.71014	38	0.236057		5.10862	1.39331	13	0.203813
PI	PI[FA18:3]	0.157817	0.0594106	35		0.165561	0.0678023	79	0.541079		0.152152	0.0520426	29	0.685779		0.17523	0.076193	37	0.281957		0.167954	0.0735982	13	0.661167
PI	PI[FA20:2]	0.209937	0.0738785	35		0.209481	0.0816195	83	0.976392		0.174184	0.057674	32	0.0301568		0.243221	0.0913836	38	0.0903807		0.197738	0.0640593	13	0.579373
PI	PI[FA20:3]	2.68229	0.800468	35		2.86191	0.979501	83	0.301874		2.37645	0.745545	32	0.110244		3.39298	0.99132	38	0.00118367		2.50453	0.655872	13	0.440037
PI	PI[FA20:4]	16.8216	3.07144	35		18.7332	5.11035	83	0.0139752		17.0879	4.28388	32	0.772824		20.5872	5.86165	38	0.000982714		17.3635	2.23011	13	0.507358
PI	PI[FA20:5]	0.288707	0.0610388	15		0.335603	0.169493	33	0.167851		0.297164	0.111433	11	0.822944		0.380106	0.211542	17	0.104916		0.26886	0.0416145	5	0.434191
PI	PI[FA22:4]	0.19375	0.0492383	32		0.226538	0.103548	71	0.0317972		0.189492	0.0664784	25	0.790028		0.254583	0.118929	36	0.00715771		0.21819	0.0978215	10	0.463728
PI	PI[FA22:5]	0.470843	0.158183	35		0.493553	0.190931	83	0.505831		0.430194	0.182467	32	0.335728		0.556321	0.190153	38	0.0398746		0.466038	0.166154	13	0.929018
PI	PI[FA22:6]	0.941951	0.479605	35		0.99039	0.521514	83	0.627027		0.829684	0.458926	32	0.331277		1.13513	0.555443	38	0.115432		0.962877	0.476581	13	0.893897
SM	SM[FA14:0]	17.8785	3.54823	35		16.9472	4.97692	83	0.25406		16.1738	5.1682	32	0.124607		16.9144	4.92399	38	0.337916		18.9467	4.42383	13	0.444234
SM	SM[FA16:0]	153.43	20.2377	35		159.641	31.2971	83	0.203231		162.677	34.019	32	0.187479		154.563	31.3335	38	0.853841		167.009	22.6145	13	0.0721634
SM	SM[FA18:0]	27.2196	5.48316	35		31.6533	7.16547	83	0.000461708		33.317	8.0818	32	0.000736033		30.5893	6.94272	38	0.0238477		30.6683	4.63478	13	0.0390723
SM	SM[FA18:1]	9.57249	2.17442	35		11.108	2.6468	83	0.0015707		11.7504	3.00731	32	0.00136694		10.7166	2.35726	38	0.0343844		10.6708	2.3626	13	0.159295
SM	SM[FA20:0]	30.3251	8.29319	35		30.0115	9.80557	83	0.859612		26.9333	9.28857	32	0.121232		31.0652	10.3565	38	0.73622		34.5085	7.26197	13	0.100931
SM	SM[FA20:1]	6.94989	1.64105	35		7.40397	1.61767	83	0.172848		7.36071	1.62317	32	0.307149		7.38854	1.62201	38	0.255142		7.55556	1.7126	13	0.283471
SM	SM[FA22:0]	53.8405	15.9326	35		53.0937	18.1627	83	0.824253		48.2031	19.7517	32	0.206046		53.6716	16.0145	38	0.964116		63.4429	16.5748	13	0.0860165
SM	SM[FA22:1]	32.3372	4.41041	35		31.5594	6.02586	83	0.437291		29.9532	5.8991	32	0.068076		32.3267	6.48612	38	0.993565		33.2701	4.07397	13	0.497532
SM	SM[FA24:0]	27.4596	4.44777	35		28.0519	5.5463	83	0.542079		27.3455	5.97191	32	0.930165		28.1046	5.63404	38	0.587477		29.6369	4.01725	13	0.118491
SM	SM[FA24:1]	70.0648	11.8419	35		75.5037	15.7782	83	0.0429896		75.5028	16.5248	32	0.130288		75.9325	16.2183	38	0.0804084		74.2528	13.5075	13	0.33636
SM	SM[FA26:0]	0.418374	0.0761927	35		0.424678	0.0990417	83	0.709334		0.419569	0.106882	32	0.958527		0.416129	0.0975503	38	0.912689		0.462246	0.0796714	13	0.101218
SM	SM[FA26:1]	0.7165	0.15694	35		0.759133	0.201005	83	0.220173		0.783419	0.224955	32	0.16718		0.721468	0.18521	38	0.901698		0.809446	0.175454	13	0.10943
TAG	TAG[FA12:0]	13.2358	11.3969	35		25.0473	54.765	83	0.06433		6.89412	8.4642	32	0.011625		41.6376	76.8395	38	0.0300782		21.2373	18.3971	13	0.162281
TAG	TAG[FA14:0]	84.6624	63.6921	35		115.519	107.859	83	0.0565661		58.4711	40.2613	32	0.0470088		171.149	126.544	38	0.00044957		93.3333	83.2039	13	0.737525
TAG	TAG[FA14:1]	7.55205	4.95157	35		10.5708	9.26918	83	0.0238557		5.80958	2.93269	32	0.0821904		15.3216	10.9061	38	0.000219661		8.40358	7.81859	13	0.718992
TAG	TAG[FA15:0]	13.7555	8.18225	35		16.9061	10.6223	83	0.0853106		12.1466	6.04715	32	0.360885		21.9786	11.5203	38	0.000741447		13.7944	10.7225	13	0.990687
TAG	TAG[FA16:0]	701.82	426.146	35		1017.1	692.201	83	0.0032907		685.907	289.433	32	0.85768		1366.01	800.459	38	3.70313e-05		812.471	598.963	13	0.549344
TAG	TAG[FA16:1]	126.065	80.6044	35		201.518	161.044	83	0.000994431		126.194	63.2634	32	0.994182		284.346	191.957	38	2.36554e-05		144.814	113.722	13	0.592488
TAG	TAG[FA17:0]	14.6456	9.08673	35		18.3196	11.0107	83	0.063918		13.3021	5.37701	32	0.460121		23.439	12.2344	38	0.000815456		15.7057	11.6063	13	0.769754
TAG	TAG[FA18:0]	126.476	81.7871	35		163.906	105.454	83	0.0410464		105.715	44.5539	32	0.197532		218.963	116.722	38	0.000194989		146.209	99.431	13	0.530281
TAG	TAG[FA18:1]	1137.2	648.595	35		1479.75	775.946	83	0.0158598		1061.35	355.8	32	0.550988		1920.17	820.718	38	2.30275e-05		1222.27	746.684	13	0.720548
TAG	TAG[FA18:2]	471.575	266.438	35		599.897	389.603	83	0.0416221		434.26	195.782	32	0.513627		767.353	447.961	38	0.000991953		518.13	387.662	13	0.694768
TAG	TAG[FA18:3]	74.6057	51.1224	35		105.338	106.744	83	0.03696		60.7772	28.2537	32	0.171602		149.102	140.387	38	0.00365505		87.1016	57.5332	13	0.499185
TAG	TAG[FA20:0]	5.10444	2.85065	35		6.17469	4.1314	83	0.10923		4.86323	4.23681	32	0.787551		7.49258	3.72531	38	0.00289		5.55059	4.11866	13	0.723523
TAG	TAG[FA20:1]	9.73921	6.58047	35		12.7495	11.2031	83	0.0723425		7.20437	2.58081	32	0.0405923		17.2119	9.9633	38	0.000313704		13.355	19.7208	13	0.528381
TAG	TAG[FA20:2]	6.96764	4.40174	35		8.70945	6.227	83	0.0881681		5.56065	2.2218	32	0.100556		12.0024	7.16173	38	0.00053991		6.83492	5.42996	13	0.937883
TAG	TAG[FA20:3]	16.5228	9.4134	35		19.6443	11.1194	83	0.12378		14.2112	5.69132	32	0.224561		25.5767	12.3961	38	0.00074554		15.6771	8.95536	13	0.776961
TAG	TAG[FA20:4]	42.4323	22.8529	35		52.737	28.5007	83	0.0414204		40.4952	20.1649	32	0.713675		64.6675	30.5035	38	0.000721002		47.997	27.5058	13	0.523192
TAG	TAG[FA20:5]	14.7445	11.8992	35		21.7212	24.4697	83	0.0398534		14.4383	11.735	32	0.915928		26.3009	26.4859	38	0.0182966		26.2615	36.6422	13	0.286481
TAG	TAG[FA22:1]	0.779906	0.522451	35		0.979886	0.710098	83	0.0931622		0.668694	0.283693	32	0.278402		1.28574	0.853345	38	0.00307762		0.851854	0.648237	13	0.723605
TAG	TAG[FA22:4]	2.82785	1.73073	35		3.79268	2.54249	83	0.0190563		2.74683	1.22257	32	0.824467		4.98308	3.01686	38	0.000363967		2.88743	1.98907	13	0.924971
TAG	TAG[FA22:5]	12.9682	8.10986	35		17.184	11.7421	83	0.0274839		13.4219	6.89567	32	0.805429		20.7255	12.2769	38	0.00207828		16.0923	16.6083	13	0.526057
TAG	TAG[FA22:6]	47.7436	45.5539	35		64.5427	67.1569	83	0.118445		48.8652	37.7329	32	0.912674		72.8559	64.157	38	0.0566377		78.8337	115.558	13	0.362258
Total	Total[FA12:0]	3194.71	463.881	35		3166.42	480.138	83	0.765522		3362.56	215.66	32	0.0600281		2966.84	570.303	38	0.0644111		3267	461.12	13	0.634745
Total	Total[FA14:0]	7276.09	256.205	35		7015.06	524.448	83	0.000436309		6951.25	500.109	32	0.00189164		7041.26	589.017	38	0.0295539		7095.54	378.917	13	0.131453
Total	Total[FA14:1]	2560.83	577.717	35		2635.14	809.872	83	0.575014		2744.03	851.087	32	0.31163		2642.63	812.704	38	0.619696		2345.23	671.824	13	0.318308
Total	Total[FA15:0]	3644.77	604.268	35		3551.12	721.833	83	0.471005		3743.53	707.032	32	0.542903		3473.87	719.865	38	0.274396		3303.31	697.937	13	0.135152
Total	Total[FA16:0]	10113.3	582.267	35		9977.41	632.803	83	0.263337		9895.75	645.606	32	0.153927		10077.8	634.347	38	0.80416		9884.92	599.905	13	0.250769
Total	Total[FA16:1]	5892.63	699.372	35		5916.06	701.398	83	0.868605		6162.59	629.838	32	0.101246		5852.39	663.258	38	0.802014		5495.31	783.478	13	0.12427
Total	Total[FA17:0]	3566.63	602.444	35		3529.71	720.692	83	0.775428		3911.91	694.468	32	0.0342869		3287.39	588.406	38	0.049302		3297.23	775.744	13	0.272865
Total	Total[FA18:0]	10537.5	302.484	35		10564.2	430.559	83	0.702115		10625.9	397.159	32	0.313222		10497.1	444.127	38	0.648685		10608.8	473.861	13	0.620346
Total	Total[FA18:1]	9401.46	697.352	35		9532.59	765.785	83	0.368167		9882.62	478.787	32	0.00154873		9211.18	844.937	38	0.296177		9610.46	743.892	13	0.389353
Total	Total[FA18:2]	4733.37	609.062	35		4644.66	714.305	83	0.495154		4576.16	732.743	32	0.345807		4714.63	804.569	38	0.910573		4608.77	272.416	13	0.334505
Total	Total[FA18:3]	4197.49	518.912	35		3952.37	743.104	83	0.0436255		3605.19	719.943	32	0.000324163		4160.68	724.176	38	0.802568		4198.08	541.441	13	0.99732
Total	Total[FA18:4]	1955.49	227.658	35		1901.98	220.413	83	0.243598		1895.16	107.886	32	0.166355		1887.68	285.465	38	0.264		1960.54	214.849	13	0.943837
Total	Total[FA20:0]	5264.34	498.197	35		4935.16	641.79	83	0.0035968		5290.22	741.593	32	0.868727		4614.63	404.446	38	6.69276e-08		4998.08	472.988	13	0.101338
Total	Total[FA20:1]	5245.74	369.017	35		5038	504.917	83	0.0146969		4998.69	427.093	32	0.0142437		5067.66	554.664	38	0.108678		5048.08	561.482	13	0.255889
Total	Total[FA20:2]	4602.37	444.057	35		4506.57	521.959	83	0.313572		4515.03	457.211	32	0.431381		4568.74	612.167	38	0.787834		4304	330.607	13	0.0176027
Total	Total[FA20:3]	7020.06	510.029	35		6952.4	554.818	83	0.52363		6957.94	567.542	32	0.640268		7023.39	564.429	38	0.978902		6731.23	469.075	13	0.0769608
Total	Total[FA20:4]	6930.66	367.983	35		6745.39	408.826	83	0.018298		6920.62	346.327	32	0.908842		6594.18	449.538	38	0.000786686		6756	234.018	13	0.0603446
Total	Total[FA20:5]	3312.23	1095.85	35		3239.23	1270.42	83	0.753765		3333.03	982.961	32	0.934972		2980.47	1456.94	38	0.27312		3764.69	1205.5	13	0.250502
Total	Total[FA22:0]	3918.43	507.957	35		3694.42	650.14	83	0.0481419		4105.16	444.603	32	0.113533		3283.87	555.777	38	2.74614e-06		3883.46	634.767	13	0.860307
Total	Total[FA22:1]	4888.69	339.067	35		4748.45	429.142	83	0.0623165		4985.19	288.648	32	0.213065		4525.79	440.578	38	0.000179376		4816.54	365.01	13	0.542077
Total	Total[FA22:2]	935.4	138.366	35		906.867	270.476	83	0.451874		1072.47	326.446	32	0.0333998		774.105	147.967	38	8.12319e-06		887.308	166.562	13	0.364948
Total	Total[FA22:4]	3916.34	410.979	35		3725.59	518.918	83	0.0368084		3856	440.68	32	0.565229		3673	524.485	38	0.0300204		3558.31	637.003	13	0.077743
Total	Total[FA22:5]	5672.34	355.964	35		5742.07	378.459	83	0.343636		5950.94	337.268	32	0.00162661		5585.58	334.791	38	0.288125		5685.38	376.742	13	0.914919
Total	Total[FA22:6]	5839.57	831.468	35		5834.71	730.812	83	0.976143		6147.19	613.218	32	0.0880216		5517.24	737.871	38	0.0853043		5993.54	626.548	13	0.496446
Total	Total[FA24:0]	4980.6	390.472	35		4773.82	507.405	83	0.0189194		5063.69	370.778	32	0.375029		4477.26	451.055	38	2.6469e-06		4927.15	498.827	13	0.731439
Total	Total[FA24:1]	4175.57	516.986	35		4031.4	626.914	83	0.198779		4412.81	425.99	32	0.0437872		3686.39	576.663	38	0.000281948		4101	649.166	13	0.713798
Total	Total[FA26:0]	1961.6	264.676	35		1897.51	334.674	83	0.271513		2060.66	200.497	32	0.0875506		1741.63	360.417	38	0.00390998		1951.54	331.539	13	0.922708
Total	Total[FA26:1]	1856.09	182.585	35		1771.65	256.68	83	0.0463432		1910.75	127.397	32	0.157601		1635.76	271.009	38	0.000116091		1826.46	261.727	13	0.712011

## Sheet: 10.FA Mol%
Fatty Acid Compositions (per class)			Mole %
		HC				MEall					M1					M2					M3
Class		Mean	SD	n		Mean	SD	n	p (ttest) vs HC		Mean	SD	n	p (ttest) vs HC		Mean	SD	n	p (ttest) vs HC		Mean	SD	n	p (ttest) vs HC
CER	CER[FA14:0]	0.442146	0.0995921	35		0.410263	0.0840087	83	0.102342		0.403519	0.0730375	32	0.0734587		0.416756	0.0979508	38	0.276452		0.407884	0.0678362	13	0.184319
CER	CER[FA16:0]	7.44228	1.03971	35		7.56395	1.23617	83	0.585306		7.74622	1.25097	32	0.286193		7.4097	1.29944	38	0.905844		7.56618	1.01446	13	0.712352
CER	CER[FA18:0]	2.23776	0.568734	35		2.80502	0.810505	83	3.85517e-05		3.03036	0.994589	32	0.00024909		2.74472	0.657748	38	0.000735621		2.42658	0.545398	13	0.303345
CER	CER[FA18:1]	0.18043	0.0423203	35		0.184892	0.0501489	83	0.622493		0.203328	0.053865	32	0.0593741		0.177897	0.0452514	38	0.805512		0.159959	0.0405136	13	0.138346
CER	CER[FA20:0]	2.35743	0.389383	35		2.61364	0.463664	83	0.00289037		2.56114	0.477791	32	0.0619207		2.64826	0.49332	38	0.00648842		2.64164	0.341988	13	0.0212779
CER	CER[FA20:1]	0.347996	0.0769054	35		0.342823	0.0986695	83	0.76061		0.371802	0.109291	32	0.311092		0.334196	0.088001	38	0.477119		0.296709	0.0837472	13	0.0683339
CER	CER[FA22:0]	16.3356	1.50127	35		16.3508	1.93716	83	0.963556		15.6494	1.83938	32	0.101372		16.6492	1.98912	38	0.447639		17.2053	1.5226	13	0.0919058
CER	CER[FA22:1]	0.96189	0.146738	35		0.976942	0.175557	83	0.633148		1.02817	0.18319	32	0.109476		0.972636	0.1704	38	0.773156		0.863426	0.115612	13	0.0220198
CER	CER[FA24:0]	47.369	3.79469	35		44.4093	4.78778	83	0.000608618		44.3477	5.44776	32	0.0116204		43.8807	4.18421	38	0.000375622		46.1057	4.68794	13	0.394932
CER	CER[FA24:1]	20.2932	3.5176	35		21.9249	3.59335	83	0.025452		22.3373	4.07144	32	0.0323531		22.0831	2.9716	38	0.022368		20.4476	3.90973	13	0.901928
CER	CER[FA26:0]	1.49951	0.56221	35		1.85137	1.56702	83	0.0760157		1.74478	1.09534	32	0.261459		2.11509	2.06073	38	0.0836195		1.34288	0.236407	13	0.181651
CER	CER[FA26:1]	0.532728	0.151624	35		0.566097	0.185791	83	0.311454		0.576237	0.182818	32	0.295695		0.567793	0.197688	38	0.395986		0.536178	0.166682	13	0.948614
CE	CE[FA12:0]	0.0414811	0.0189964	35		0.0463023	0.0435479	83	0.404181		0.0325608	0.0191708	32	0.0604956		0.0562754	0.0574578	38	0.140333		0.0509752	0.0314321	13	0.322619
CE	CE[FA14:0]	1.26289	0.299778	35		1.14773	0.41117	83	0.0932596		1.03172	0.39378	32	0.00945503		1.23563	0.400662	38	0.741888		1.17632	0.445489	13	0.525888
CE	CE[FA14:1]	0.0691178	0.0249778	35		0.0666453	0.0373348	83	0.675284		0.0573339	0.0292543	32	0.0825288		0.0746377	0.0349558	38	0.437683		0.0662033	0.0557922	13	0.85845
CE	CE[FA15:0]	0.402892	0.0776298	35		0.355234	0.0923003	83	0.00525047		0.373679	0.0918243	32	0.166707		0.339134	0.0919661	38	0.00200581		0.356894	0.0928684	13	0.128418
CE	CE[FA16:0]	15.6436	0.750527	35		15.3953	0.848883	83	0.119058		15.4679	0.881228	32	0.385072		15.3533	0.830109	38	0.121024		15.3396	0.877688	13	0.281865
CE	CE[FA16:1]	4.72769	1.01548	35		5.05685	1.98489	83	0.237844		4.5091	1.27476	32	0.443375		5.68147	2.30913	38	0.0246338		4.57939	2.00024	13	0.802052
CE	CE[FA17:0]	0.330587	0.0511625	35		0.30787	0.0784324	83	0.0657161		0.326847	0.0794206	32	0.821444		0.290276	0.076727	38	0.00984124		0.312586	0.075001	13	0.435721
CE	CE[FA18:0]	1.80285	0.298067	35		1.82134	0.320293	83	0.764379		1.84324	0.356021	32	0.618208		1.77873	0.322106	38	0.740694		1.89196	0.203079	13	0.247068
CE	CE[FA18:1]	22.6785	1.64383	35		22.8858	1.75264	83	0.541672		23.0653	1.5957	32	0.332293		22.7948	2.01474	38	0.787155		22.7101	1.32332	13	0.94582
CE	CE[FA18:2]	39.0429	2.76386	35		37.8389	2.89877	83	0.0368409		38.1768	3.03716	32	0.228161		37.4757	2.92181	38	0.0213008		38.0686	2.54728	13	0.261708
CE	CE[FA18:3]	2.34519	0.766508	35		2.32163	0.811697	83	0.881331		2.09467	0.799537	32	0.196034		2.49807	0.853331	38	0.422774		2.36457	0.606294	13	0.927931
CE	CE[FA18:4]	0.0542633	0.0237084	35		0.0589257	0.0370818	83	0.41635		0.0471946	0.0302137	32	0.294111		0.0681434	0.042698	38	0.0880712		0.0608583	0.0278682	13	0.458127
CE	CE[FA20:0]	0.0268856	0.00307295	35		0.110403	0.775122	83	0.32918		0.246263	1.24828	32	0.327845		0.0241978	0.00443541	38	0.0035004		0.027963	0.00453888	13	0.440269
CE	CE[FA20:1]	0.0675476	0.00912605	35		0.0640315	0.0333188	83	0.377713		0.0721157	0.0510626	32	0.621224		0.0555136	0.0100085	38	9.33223e-07		0.0690302	0.010501	13	0.657864
CE	CE[FA20:2]	0.0720546	0.00958223	35		0.0730513	0.0120537	83	0.63497		0.0730369	0.0123693	32	0.719393		0.0750766	0.0124229	38	0.246491		0.0671663	0.00843949	13	0.0986529
CE	CE[FA20:3]	1.08179	0.227669	35		1.15957	0.254566	83	0.106344		1.12671	0.275699	32	0.47223		1.23302	0.24059	38	0.00736603		1.02577	0.169214	13	0.363617
CE	CE[FA20:4]	7.29446	1.23159	35		7.73645	1.5351	83	0.102843		7.99602	1.68401	32	0.0584744		7.5831	1.54742	38	0.37915		7.54576	1.04891	13	0.488824
CE	CE[FA20:5]	2.04501	1.23287	35		2.41014	1.6275	83	0.187052		2.22848	1.38766	32	0.570734		2.33551	1.80207	38	0.421347		3.07549	1.58968	13	0.0491129
CE	CE[FA22:0]	0.0200862	0.00462637	35		0.0190974	0.0046303	83	0.293035		0.0197986	0.00494442	32	0.807065		0.0176141	0.00439075	38	0.022313		0.0217072	0.00287225	13	0.155422
CE	CE[FA22:1]	0.00882851	0.00280067	35		0.00983838	0.0157436	83	0.574361		0.0124926	0.0251417	32	0.418457		0.00755897	0.00221927	38	0.0365812		0.0099677	0.00321446	13	0.273003
CE	CE[FA22:2]	0.00458468	0.000517829	35		0.0198268	0.13894	83	0.32053		0.0443056	0.223732	32	0.323007		0.00433119	0.000498952	38	0.0370136		0.00486586	0.000599293	13	0.150806
CE	CE[FA22:4]	0.0176657	0.0031792	35		0.0186549	0.00424698	83	0.168031		0.0194111	0.00509836	32	0.102384		0.0180002	0.00321938	38	0.656765		0.0187077	0.00461087	13	0.463182
CE	CE[FA22:5]	0.091968	0.0156418	35		0.10177	0.0185112	83	0.00436568		0.104276	0.0193547	32	0.00605152		0.099704	0.0191598	38	0.0621102		0.101638	0.0145477	13	0.0569039
CE	CE[FA22:6]	0.855801	0.270043	35		0.955564	0.330387	83	0.091026		0.998871	0.359595	32	0.0727296		0.889454	0.319671	38	0.627686		1.04221	0.264181	13	0.0420177
CE	CE[FA24:0]	0.00605326	0.000852803	35		0.0106384	0.0410993	83	0.312672		0.0178787	0.066173	32	0.31992		0.0059114	0.000868972	38	0.483968		0.00663383	0.000499309	13	0.00618746
CE	CE[FA24:1]	0.00520668	0.000558916	35		0.0083883	0.0316864	83	0.363164		0.0140104	0.0510085	32	0.33648		0.00479326	0.000596115	38	0.00314064		0.0050578	0.00101643	13	0.623924
DAG	DAG[FA12:0]	0.889402	0.427996	35		0.847823	0.573312	83	0.665653		0.710166	0.377778	32	0.0732973		0.815152	0.571961	38	0.5301		1.28217	0.781263	13	0.106448
DAG	DAG[FA14:0]	3.17187	0.751406	35		2.90042	1.00434	83	0.110244		2.61841	0.812635	32	0.00532748		3.07472	1.1065	38	0.660083		3.08511	1.03274	13	0.785201
DAG	DAG[FA14:1]	4.976	5.86453	35		4.79658	6.97197	83	0.886456		7.73268	9.14856	32	0.15216		3.05851	4.22553	38	0.116745		2.64975	4.83129	13	0.17463
DAG	DAG[FA15:0]	0.374492	0.095855	35		0.312097	0.108098	83	0.00270857		0.309093	0.106074	32	0.0104769		0.29957	0.110256	38	0.00274025		0.356107	0.103346	13	0.582731
DAG	DAG[FA16:0]	17.0835	5.32335	35		17.7851	5.9509	83	0.530028		19.2039	7.04527	32	0.172908		17.3344	5.00721	38	0.836617		15.6103	5.03224	13	0.384341
DAG	DAG[FA16:1]	4.10606	1.01287	35		4.37497	1.4231	83	0.249036		3.93181	1.16568	32	0.517851		4.80923	1.53081	38	0.0228697		4.19644	1.39568	13	0.833452
DAG	DAG[FA18:0]	3.97923	0.745836	35		4.02598	0.944593	83	0.775333		3.63234	0.974226	32	0.109521		4.25287	0.895284	38	0.159199		4.33169	0.704499	13	0.143397
DAG	DAG[FA18:1]	44.7269	7.56768	35		45.3069	8.54094	83	0.715632		43.0577	10.5927	32	0.464789		46.9545	6.95373	38	0.195845		46.0276	6.07192	13	0.54373
DAG	DAG[FA18:2]	13.2087	2.89904	35		12.7619	3.25643	83	0.463772		12.2225	3.59566	32	0.223972		12.8064	3.0138	38	0.562983		13.9597	2.95315	13	0.440094
DAG	DAG[FA18:3]	0.949262	0.313843	35		0.947954	0.425072	83	0.985266		0.786557	0.263167	32	0.0243352		1.04004	0.523498	38	0.368159		1.07606	0.310957	13	0.2238
DAG	DAG[FA20:0]	0.357141	0.152077	35		0.268289	0.129132	83	0.00373783		0.281605	0.100455	32	0.018707		0.231482	0.13478	38	0.000400271		0.343101	0.145054	13	0.771399
DAG	DAG[FA20:1]	0.237206	0.0491171	35		0.209615	0.060752	83	0.0114054		0.189281	0.0566808	32	0.000487327		0.21698	0.0608277	38	0.121295		0.238139	0.057938	13	0.959384
DAG	DAG[FA20:2]	0.258935	0.0567002	35		0.221053	0.0579938	83	0.00160435		0.2173	0.0603493	32	0.00507359		0.216745	0.0557857	38	0.0020586		0.242881	0.0580161	13	0.400988
DAG	DAG[FA20:3]	0.883276	0.28813	35		0.757418	0.301281	83	0.0361909		0.730286	0.280681	32	0.0313486		0.758532	0.341793	38	0.0953842		0.820948	0.224061	13	0.4366
DAG	DAG[FA20:4]	1.85043	0.763123	35		1.68471	0.679246	83	0.270606		1.58068	0.595101	32	0.11006		1.63131	0.682078	38	0.201617		2.09687	0.762545	13	0.330872
DAG	DAG[FA20:5]	0.82922	0.595683	35		0.809975	0.719983	83	0.880883		0.69016	0.447819	32	0.281764		0.768565	0.787377	38	0.710354		1.22595	0.938854	13	0.17482
DAG	DAG[FA22:4]	0.168414	0.0650061	35		0.127843	0.0416075	83	0.00135993		0.132286	0.0419758	32	0.00846418		0.11413	0.0335404	38	5.19591e-05		0.15699	0.0473382	13	0.50977
DAG	DAG[FA22:5]	0.448346	0.165292	35		0.413764	0.138613	83	0.281757		0.446993	0.155009	32	0.972525		0.371663	0.115086	38	0.0260414		0.455034	0.134093	13	0.88677
DAG	DAG[FA22:6]	1.50171	1.02253	35		1.44758	0.854569	83	0.784161		1.52634	0.752685	32	0.91046		1.24524	0.844861	38	0.249128		1.84519	1.00421	13	0.306136
DCER	DCER[FA14:0]	1.24152	0.245627	34		1.18607	0.274961	70	0.302768		1.12787	0.237117	30	0.0646278		1.27162	0.273985	28	0.653878		1.13197	0.332709	12	0.312291
DCER	DCER[FA16:0]	5.05469	0.720651	35		5.01414	0.936547	83	0.799822		5.18485	1.0419	32	0.558001		4.90823	0.90236	38	0.444437		4.90353	0.743115	13	0.534616
DCER	DCER[FA18:0]	5.78375	4.20648	35		7.0128	5.89237	83	0.204352		8.72938	6.67568	32	0.0372913		6.37875	5.19151	38	0.591024		4.64076	4.87862	13	0.46374
DCER	DCER[FA18:1]	1.28092	0.279513	34		1.22383	0.281607	78	0.325148		1.20879	0.257913	31	0.28332		1.23184	0.278914	35	0.467939		1.23934	0.363519	12	0.723268
DCER	DCER[FA20:0]	4.51891	0.563514	35		4.50603	0.641681	83	0.913682		4.4755	0.72116	32	0.785957		4.47785	0.552837	38	0.754568		4.66353	0.704213	13	0.514153
DCER	DCER[FA20:1]	1.36553	0.247051	33		1.38467	0.294731	79	0.725595		1.35788	0.343163	30	0.920212		1.43277	0.273636	37	0.283773		1.30331	0.208539	12	0.40899
DCER	DCER[FA22:0]	10.9328	1.48183	35		10.6	1.88069	83	0.308381		9.847	1.55149	32	0.00478929		10.8629	1.87617	38	0.859822		11.6853	2.02261	13	0.237303
DCER	DCER[FA22:1]	14.7954	1.64167	35		14.2328	2.36899	83	0.142455		13.9218	2.47988	32	0.0980761		14.6934	2.40861	38	0.832038		13.652	1.81099	13	0.060271
DCER	DCER[FA24:0]	21.5303	2.82749	35		20.234	4.19107	83	0.0536857		19.4753	4.58294	32	0.0335566		20.1914	3.9211	38	0.0970482		22.226	3.53887	13	0.531956
DCER	DCER[FA24:1]	21.775	2.77168	35		21.2541	2.74347	83	0.353166		21.4164	2.73805	32	0.59632		21.2061	2.64039	38	0.373225		20.9948	3.22779	13	0.44952
DCER	DCER[FA26:0]	9.27331	4.16666	35		11.2586	7.83067	83	0.0767629		10.9659	7.58555	32	0.269439		11.4419	7.98533	38	0.146892		11.4435	8.56665	13	0.395788
DCER	DCER[FA26:1]	2.59802	0.506528	35		2.41922	0.525001	83	0.087855		2.48249	0.5956	32	0.397908		2.37295	0.479879	38	0.0558117		2.39875	0.488964	13	0.227004
FFA	FFA[FA12:0]	0.934395	0.16971	35		0.96808	0.245242	83	0.394093		0.943044	0.189791	32	0.845296		0.967759	0.270033	38	0.52632		1.03064	0.295274	13	0.284759
FFA	FFA[FA14:0]	2.27461	0.350704	35		2.18638	0.303243	83	0.199627		2.33046	0.312924	32	0.493392		2.10601	0.274813	38	0.0263659		2.06664	0.226277	13	0.0216345
FFA	FFA[FA14:1]	0.411864	0.306774	35		0.467107	0.447662	83	0.44133		0.561301	0.377968	32	0.082351		0.44564	0.531183	38	0.738155		0.297996	0.272533	13	0.226115
FFA	FFA[FA15:0]	0.285704	0.112965	35		0.294185	0.159746	83	0.744318		0.305253	0.12866	32	0.512774		0.299651	0.196161	38	0.708371		0.250961	0.102596	13	0.320956
FFA	FFA[FA16:0]	38.8152	4.35116	35		37.1546	4.71921	83	0.0691818		33.4668	2.96759	32	1.64623e-07		39.6575	4.07642	38	0.397348		38.916	4.32821	13	0.94362
FFA	FFA[FA16:1]	0.577658	0.390154	35		0.691327	0.420695	83	0.162495		1.0467	0.390386	32	6.43986e-06		0.434455	0.24453	38	0.0680039		0.567429	0.262647	13	0.917741
FFA	FFA[FA17:0]	0.77501	0.0378422	35		0.777256	0.061406	83	0.809508		0.771326	0.0681953	32	0.788374		0.776469	0.0571616	38	0.897384		0.794154	0.0572073	13	0.279566
FFA	FFA[FA18:0]	39.8061	4.18469	35		38.2664	5.0357	83	0.090362		33.9521	3.70716	32	7.32992e-08		41.5857	3.87863	38	0.0643415		39.1833	2.4412	13	0.528693
FFA	FFA[FA18:1]	9.30264	5.03902	35		11.8955	6.39178	83	0.0212419		17.7641	3.91071	32	1.09296e-10		7.68864	4.8263	38	0.16741		9.74666	3.86781	13	0.748224
FFA	FFA[FA18:2]	3.46145	1.72991	35		4.02983	2.14025	83	0.133704		5.76178	1.72204	32	8.47189e-07		2.70875	1.57158	38	0.0564513		3.6282	1.52475	13	0.748465
FFA	FFA[FA18:4]	0.112578	0.01689	35		0.107765	0.021898	83	0.200849		0.091625	0.0134954	32	4.29109e-07		0.115845	0.015443	38	0.392685		0.123879	0.0298031	13	0.215865
FFA	FFA[FA20:0]	0.813152	0.125994	35		0.791235	0.152263	83	0.420681		0.699546	0.124995	32	0.000445065		0.863832	0.150181	38	0.121793		0.804726	0.0960017	13	0.806591
FFA	FFA[FA20:1]	0.172696	0.0708778	35		0.187571	0.0893086	83	0.339505		0.213168	0.0449947	32	0.00665819		0.15329	0.0480328	38	0.179655		0.224769	0.187594	13	0.346822
FFA	FFA[FA20:2]	0.0963666	0.0204578	35		0.105397	0.0245288	83	0.0427546		0.122623	0.0224343	32	5.05282e-06		0.0910368	0.0173786	38	0.236458		0.104974	0.0208685	13	0.215589
FFA	FFA[FA20:3]	0.139543	0.0242877	35		0.147474	0.0278954	83	0.125769		0.158206	0.0270645	32	0.00433591		0.140154	0.0276563	38	0.920212		0.142456	0.0237203	13	0.710721
FFA	FFA[FA20:4]	0.581278	0.191227	35		0.477928	0.107682	83	0.00442555		0.472334	0.105396	32	0.00510176		0.473822	0.119329	38	0.00606898		0.503698	0.0760069	13	0.0503207
FFA	FFA[FA20:5]	0.589872	0.139271	35		0.574315	0.156606	83	0.595212		0.46283	0.105647	32	7.78165e-05		0.638301	0.145021	38	0.150043		0.661706	0.139746	13	0.127805
FFA	FFA[FA22:0]	0.0818888	0.00970744	35		0.0810475	0.0169396	83	0.735076		0.0738177	0.00653425	32	0.000163969		0.0871293	0.0221243	38	0.190043		0.0810663	0.0092069	13	0.788846
FFA	FFA[FA22:1]	0.16403	0.0245969	35		0.165444	0.0341222	83	0.801077		0.149511	0.0256902	32	0.0214452		0.174799	0.0293574	38	0.0929191		0.177322	0.0498696	13	0.372758
FFA	FFA[FA22:2]	0.0274706	0.00395827	35		0.0274345	0.00527241	83	0.967506		0.0283097	0.00642524	32	0.527283		0.02701	0.0049054	38	0.659118		0.0265207	0.00236503	13	0.317384
FFA	FFA[FA22:4]	0.072337	0.00932685	35		0.0767628	0.0199902	83	0.104144		0.0752698	0.0152906	32	0.3531		0.080454	0.0251009	38	0.0692017		0.0696484	0.00894867	13	0.370268
FFA	FFA[FA22:5]	0.150335	0.0258588	35		0.161994	0.0316621	83	0.0400918		0.170712	0.0347773	32	0.00907886		0.153987	0.0277273	38	0.562272		0.163939	0.0307508	13	0.172238
FFA	FFA[FA22:6]	0.279646	0.153504	35		0.291935	0.126126	83	0.677689		0.317498	0.123517	32	0.268517		0.24996	0.0955937	38	0.330282		0.35171	0.172982	13	0.201755
FFA	FFA[FA24:0]	0.040023	0.016541	35		0.0383544	0.0164939	83	0.618148		0.0333792	0.0146065	32	0.0855983		0.0417763	0.0189989	38	0.674781		0.0405988	0.00929244	13	0.880436
FFA	FFA[FA24:1]	0.0341438	0.00972953	35		0.0347129	0.0106589	83	0.778813		0.0282384	0.00718065	32	0.00604297		0.0380089	0.00969687	38	0.0938505		0.0410154	0.0128066	13	0.0967344
HCER	HCER[FA14:0]	0.588274	0.153047	35		0.57976	0.167141	83	0.789154		0.54649	0.132883	32	0.236147		0.613415	0.202756	38	0.549947		0.563279	0.108132	13	0.532689
HCER	HCER[FA16:0]	22.723	2.23585	35		24.0051	2.59147	83	0.00835148		24.2988	2.95584	32	0.0176308		23.9221	2.46461	38	0.032611		23.5251	2.02226	13	0.2474
HCER	HCER[FA18:0]	3.24471	0.612962	35		3.48571	0.589125	83	0.0529371		3.62969	0.551342	32	0.00867815		3.47837	0.64223	38	0.116221		3.15279	0.372936	13	0.534106
HCER	HCER[FA18:1]	0.490643	0.104909	35		0.510058	0.117862	83	0.379402		0.529951	0.123541	32	0.167379		0.510722	0.119904	38	0.44809		0.459149	0.0854671	13	0.297058
HCER	HCER[FA20:0]	2.41235	0.435923	35		2.51243	0.359992	83	0.236513		2.45441	0.309372	32	0.648366		2.55645	0.406002	38	0.149342		2.52658	0.33871	13	0.346998
HCER	HCER[FA20:1]	0.232149	0.0562329	35		0.252976	0.0706207	83	0.093398		0.247375	0.0756726	32	0.357412		0.264029	0.0744007	38	0.04173		0.234454	0.0371058	13	0.870335
HCER	HCER[FA22:0]	22.2469	2.01678	35		20.9098	2.54455	83	0.00325487		20.2314	2.95087	32	0.00208042		21.0191	2.04976	38	0.0120165		22.2603	2.35666	13	0.985637
HCER	HCER[FA22:1]	1.08763	0.157348	35		1.10841	0.206648	83	0.553826		1.06523	0.187076	32	0.599511		1.15385	0.231669	38	0.155147		1.08189	0.153759	13	0.910098
HCER	HCER[FA24:0]	26.5867	2.14208	35		24.8273	2.66136	83	0.000301394		24.5905	3.06152	32	0.00336608		24.65	2.35668	38	0.000453648		25.928	2.34519	13	0.386817
HCER	HCER[FA24:1]	19.6723	2.4999	35		21.1101	3.32258	83	0.0117437		21.7327	3.96295	32	0.0149384		21.1106	2.67104	38	0.0201785		19.5761	3.04709	13	0.92002
HCER	HCER[FA26:0]	0.427393	0.0922502	35		0.396333	0.105813	83	0.11448		0.381336	0.117623	32	0.0815621		0.405003	0.104231	38	0.333643		0.407904	0.079289	13	0.476446
HCER	HCER[FA26:1]	0.287991	0.0586419	35		0.302	0.0696587	83	0.266683		0.292108	0.0746739	32	0.80393		0.316351	0.070008	38	0.0640547		0.284397	0.0489066	13	0.832292
LCER	LCER[FA14:0]	3.99886	0.668557	35		3.74466	0.733354	83	0.0711981		3.52323	0.633268	32	0.00393701		3.8863	0.816698	38	0.520147		3.87569	0.607937	13	0.549789
LCER	LCER[FA16:0]	66.6767	2.71346	35		67.3727	3.52504	83	0.249468		67.99	3.6681	32	0.103739		67.1935	3.3483	38	0.469714		66.377	3.65955	13	0.791027
LCER	LCER[FA18:0]	3.48585	0.610808	35		3.60658	0.645551	83	0.338401		3.49238	0.578923	32	0.964286		3.70886	0.685765	38	0.146145		3.58873	0.6809	13	0.637927
LCER	LCER[FA18:1]	7.37197	1.31936	35		7.37109	1.68028	83	0.997582		7.22838	1.82245	32	0.715393		7.57496	1.5707	38	0.550786		7.12647	1.68967	13	0.641951
LCER	LCER[FA20:0]	1.53663	0.272954	35		1.51006	0.34577	83	0.657696		1.44116	0.375348	32	0.242452		1.56486	0.350712	38	0.701119		1.51947	0.226944	13	0.827692
LCER	LCER[FA20:1]	1.14142	0.296058	35		1.11812	0.319186	83	0.704114		1.09188	0.330363	32	0.521864		1.14638	0.332891	38	0.946438		1.10011	0.260453	13	0.642472
LCER	LCER[FA22:0]	3.16115	0.558334	35		3.02775	0.606252	83	0.251963		2.95696	0.561244	32	0.140786		2.95141	0.552219	38	0.111455		3.42515	0.744745	13	0.260852
LCER	LCER[FA22:1]	1.23185	0.174863	35		1.26527	0.236227	83	0.397671		1.23613	0.218851	32	0.930264		1.26557	0.225043	38	0.475236		1.33614	0.306159	13	0.2642
LCER	LCER[FA24:0]	3.45554	0.409071	35		3.16752	0.511421	83	0.00178093		3.21659	0.53157	32	0.0450736		3.05406	0.440125	38	0.000133938		3.37837	0.603895	13	0.675751
LCER	LCER[FA24:1]	7.29315	0.940949	35		7.1573	0.961576	83	0.479195		7.20275	0.880067	32	0.685841		6.95855	0.912147	38	0.127999		7.6264	1.17605	13	0.370576
LCER	LCER[FA26:0]	0.378788	0.0864855	35		0.381592	0.101577	83	0.879199		0.35518	0.10796	32	0.330078		0.405948	0.101304	38	0.220992		0.375412	0.0705163	13	0.891067
LCER	LCER[FA26:1]	0.268063	0.0554065	35		0.277345	0.0621781	83	0.425779		0.265313	0.0724656	32	0.863054		0.289605	0.0579326	38	0.108883		0.271126	0.0400068	13	0.834369
LPC	LPC[FA14:0]	0.273973	0.0962229	35		0.27427	0.13068	83	0.989107		0.221891	0.10799	32	0.0419557		0.323232	0.133902	38	0.0739508		0.260082	0.127116	13	0.724832
LPC	LPC[FA15:0]	0.437495	0.0887798	35		0.429449	0.107904	83	0.675017		0.441518	0.0964531	32	0.859967		0.431214	0.123256	38	0.802392		0.39458	0.0834978	13	0.133694
LPC	LPC[FA16:0]	52.1929	3.50224	35		53.4328	4.63376	83	0.115891		52.4957	4.17079	32	0.749879		54.997	4.8951	38	0.00611876		51.1677	3.50068	13	0.37726
LPC	LPC[FA16:1]	1.32557	0.232867	35		1.40548	0.389238	83	0.171984		1.32539	0.331227	32	0.997895		1.52865	0.409957	38	0.010913		1.24258	0.373863	13	0.465409
LPC	LPC[FA17:0]	0.862803	0.115927	35		0.823813	0.16947	83	0.152398		0.898944	0.146529	32	0.270344		0.766329	0.172337	38	0.00625377		0.80691	0.152924	13	0.247631
LPC	LPC[FA18:0]	13.9809	1.32139	35		14.4076	2.34458	83	0.213257		14.7032	2.67156	32	0.173687		13.8223	2.03889	38	0.692435		15.3906	1.9857	13	0.0304677
LPC	LPC[FA18:1]	11.4423	1.43697	35		11.4629	1.66832	83	0.946012		11.8787	1.75093	32	0.271791		11.0964	1.70598	38	0.350738		11.5112	1.11207	13	0.861993
LPC	LPC[FA18:2]	15.3664	2.53419	35		13.4945	3.13486	83	0.00103904		13.5322	3.23724	32	0.0128655		12.8853	3.10178	38	0.000355322		15.1824	2.48004	13	0.822494
LPC	LPC[FA18:3]	0.194911	0.0474423	35		0.202011	0.0910385	83	0.580626		0.174649	0.0692693	32	0.171932		0.216443	0.107366	38	0.266641		0.227178	0.0731695	13	0.158751
LPC	LPC[FA20:0]	0.0901775	0.0158551	35		0.0921387	0.0197161	83	0.570756		0.0935076	0.0204955	32	0.462911		0.0891646	0.0182039	38	0.800217		0.0974625	0.0220374	13	0.290392
LPC	LPC[FA20:1]	0.105539	0.0341875	35		0.0985775	0.0263774	83	0.286419		0.100678	0.0246404	32	0.504263		0.0960965	0.0289592	38	0.209212		0.100658	0.0237525	13	0.581512
LPC	LPC[FA20:2]	0.141064	0.0182456	35		0.131374	0.0212859	83	0.0144661		0.133468	0.0253966	32	0.168638		0.132839	0.0183755	38	0.0592067		0.12194	0.0165492	13	0.00207859
LPC	LPC[FA20:3]	1.01339	0.237594	35		1.03431	0.257567	83	0.671493		1.04698	0.292091	32	0.609414		1.07232	0.243333	38	0.298891		0.891982	0.153011	13	0.0454343
LPC	LPC[FA20:4]	1.91191	0.383413	35		1.98554	0.544904	83	0.406006		2.18394	0.569627	32	0.0271489		1.87276	0.538261	38	0.71992		1.82686	0.353403	13	0.476397
LPC	LPC[FA20:5]	0.258536	0.166395	35		0.279355	0.193426	82	0.55734		0.257348	0.137216	32	0.974572		0.281603	0.227597	37	0.623798		0.327126	0.211476	13	0.305763
LPC	LPC[FA22:4]	0.0324005	0.00674038	18		0.0366824	0.00960283	29	0.079835		0.0407067	0.0117061	10	0.0608224		0.03509	0.00855815	15	0.33202		0.0325934	0.00433791	4	0.94489
LPC	LPC[FA22:5]	0.109804	0.0266755	35		0.119938	0.0293938	83	0.0718256		0.133047	0.0280887	32	0.000952673		0.115069	0.0294969	38	0.425882		0.101902	0.0172448	13	0.237765
LPC	LPC[FA22:6]	0.275718	0.0952852	35		0.316423	0.117736	83	0.0522294		0.366139	0.121342	32	0.00132909		0.26688	0.092727	38	0.689632		0.338861	0.123551	13	0.113092
LPE	LPE[FA14:0]	0.114679	0.0173327	2		0.166464	#DIV/0!	1	#DIV/0!		#DIV/0!	#DIV/0!	0	#DIV/0!		0.166464	#DIV/0!	1	#DIV/0!		#DIV/0!	#DIV/0!	0	#DIV/0!
LPE	LPE[FA15:0]	0.152532	0.0273499	13		0.186102	0.0490004	15	0.0327309		0.194722	0.0453341	5	0.106969		0.180728	0.0568851	8	0.221983		0.186045	0.0462591	2	0.487107
LPE	LPE[FA16:0]	20.0529	3.38023	35		20.692	4.09682	83	0.382112		21.7286	4.54301	32	0.0945565		20.5458	3.85105	38	0.562246		18.5681	2.79746	13	0.135468
LPE	LPE[FA16:1]	0.833636	0.267582	35		1.02662	0.597755	83	0.0170069		0.880711	0.336126	32	0.530856		1.20332	0.702585	38	0.00409026		0.86925	0.667287	13	0.854502
LPE	LPE[FA17:0]	0.572532	0.108952	35		0.540063	0.130832	83	0.168477		0.601583	0.112094	32	0.286902		0.491419	0.126421	38	0.00439703		0.530818	0.132474	13	0.323303
LPE	LPE[FA18:0]	17.4079	2.47296	35		18.0775	2.80229	83	0.201089		18.9349	3.30059	32	0.0377081		17.3837	2.41809	38	0.966445		17.9953	1.99946	13	0.405221
LPE	LPE[FA18:1]	18.6035	3.92035	35		17.5513	4.20188	83	0.196888		15.3297	4.29456	32	0.00186188		18.9742	3.56754	38	0.674831		18.8609	3.51139	13	0.828884
LPE	LPE[FA18:2]	24.3011	4.81044	35		22.0175	4.8902	83	0.0221566		20.2124	5.49895	32	0.00200567		22.5169	4.49509	38	0.106875		25.0008	1.96855	13	0.478629
LPE	LPE[FA18:3]	0.432204	0.141156	34		0.502086	0.274333	73	0.0851951		0.401474	0.151133	25	0.431244		0.535589	0.342029	36	0.101681		0.611188	0.175723	12	0.00565774
LPE	LPE[FA20:0]	0.149058	#DIV/0!	1		#DIV/0!	#DIV/0!	0	#DIV/0!		#DIV/0!	#DIV/0!	0	#DIV/0!		#DIV/0!	#DIV/0!	0	#DIV/0!		#DIV/0!	#DIV/0!	0	#DIV/0!
LPE	LPE[FA20:1]	0.347828	0.215164	33		0.33402	0.254451	64	0.779473		0.301283	0.077314	22	0.26164		0.329435	0.20172	31	0.725304		0.412416	0.513894	11	0.692989
LPE	LPE[FA20:2]	0.278359	0.0632041	33		0.29016	0.0811114	69	0.42481		0.306997	0.0914262	26	0.180558		0.286093	0.0767814	31	0.662693		0.264187	0.0643623	12	0.519409
LPE	LPE[FA20:3]	2.22484	0.593257	35		2.45899	0.649036	83	0.0611055		2.47977	0.692846	32	0.11242		2.58159	0.615177	38	0.013931		2.04947	0.491062	13	0.30938
LPE	LPE[FA20:4]	10.38	2.03712	35		11.2925	2.53766	83	0.0426613		12.8422	2.66665	32	8.78689e-05		10.4197	2.0351	38	0.933891		10.0292	1.5231	13	0.524865
LPE	LPE[FA20:5]	0.745969	0.404531	35		0.847814	0.539942	82	0.264786		0.75067	0.312161	32	0.957496		0.909081	0.698738	37	0.227325		0.912561	0.458432	13	0.262558
LPE	LPE[FA22:4]	0.213746	0.0841524	4		0.215155	0.0553853	9	0.976935		0.216244	0.0720098	3	0.968002		0.21461	0.0532242	6	0.986198		#DIV/0!	#DIV/0!	0	#DIV/0!
LPE	LPE[FA22:5]	0.608054	0.247244	35		0.697089	0.25889	83	0.0826886		0.814266	0.308625	32	0.00393512		0.656353	0.19208	38	0.357653		0.527729	0.158861	13	0.19484
LPE	LPE[FA22:6]	3.16741	1.3042	35		3.80938	1.52423	83	0.0231086		4.60434	1.79767	32	0.000469118		3.25595	1.01755	38	0.748864		3.47029	1.24711	13	0.467902
MAG	MAG[FA12:0]	0.730518	0.467477	35		0.706921	0.465028	83	0.802748		0.610926	0.505243	32	0.319757		0.705972	0.434498	38	0.81737		0.945992	0.386879	13	0.118016
MAG	MAG[FA14:0]	0.941884	0.608789	35		0.931604	0.59895	83	0.933174		0.760759	0.609253	32	0.228443		0.970473	0.586696	38	0.838979		1.23853	0.496487	13	0.0961637
MAG	MAG[FA14:1]	1.31277	0.582837	35		1.27985	0.569272	83	0.778691		1.1825	0.639827	32	0.388428		1.28107	0.521887	38	0.807937		1.51587	0.481151	13	0.231801
MAG	MAG[FA15:0]	64.3459	20.7497	35		63.3709	20.5397	83	0.815854		68.1548	22.36	32	0.47371		61.8704	19.8522	38	0.604783		55.9812	15.7724	13	0.146815
MAG	MAG[FA16:0]	7.23022	4.41437	35		7.12125	4.30936	83	0.902233		6.19606	4.7078	32	0.358361		7.34169	4.12584	38	0.91177		8.75428	3.43974	13	0.21883
MAG	MAG[FA16:1]	4.58818	1.30989	35		4.8936	1.33886	83	0.254622		4.50921	1.38409	32	0.811632		5.02288	1.30742	38	0.160657		5.4619	1.11036	13	0.0297595
MAG	MAG[FA17:0]	0.557655	0.358623	35		0.535797	0.353693	83	0.762396		0.462145	0.377886	32	0.29369		0.543	0.333738	38	0.857432		0.69604	0.316342	13	0.206617
MAG	MAG[FA18:0]	5.88656	3.80062	35		5.78883	3.74913	83	0.898474		5.00934	4.0451	32	0.364922		5.85873	3.55483	38	0.974376		7.50324	3.1615	13	0.149094
MAG	MAG[FA18:1]	4.21421	4.09993	35		5.05184	4.46344	83	0.327099		4.27396	4.3599	32	0.954211		5.62502	4.73168	38	0.176819		5.29118	3.90917	13	0.411426
MAG	MAG[FA18:2]	2.73628	2.53948	35		3.03157	2.46566	83	0.562725		2.64247	2.56294	32	0.880994		3.22579	2.48669	38	0.408778		3.42162	2.19541	13	0.366496
MAG	MAG[FA18:3]	1.06267	0.691866	35		1.12129	0.772008	83	0.686008		0.902846	0.719082	32	0.358308		1.23068	0.853442	38	0.357074		1.33925	0.523889	13	0.149119
MAG	MAG[FA18:4]	0.277426	0.18802	35		0.27432	0.185199	83	0.934656		0.241713	0.199828	32	0.455083		0.280751	0.182135	38	0.939135		0.335786	0.147904	13	0.270539
MAG	MAG[FA20:0]	0.623626	0.379843	35		0.616858	0.387765	83	0.93026		0.540181	0.427837	32	0.40351		0.633012	0.368894	38	0.915141		0.758382	0.311156	13	0.22137
MAG	MAG[FA20:1]	0.527087	0.354644	35		0.507394	0.336206	83	0.780607		0.422289	0.352829	32	0.230155		0.52867	0.326268	38	0.984269		0.654689	0.279881	13	0.204172
MAG	MAG[FA20:2]	0.888269	0.673727	35		0.816139	0.614716	83	0.587864		0.672539	0.617644	32	0.176209		0.857332	0.614769	38	0.838667		1.04921	0.558677	13	0.410322
MAG	MAG[FA20:3]	0.321733	0.21004	35		0.316564	0.20541	83	0.902569		0.273411	0.225771	32	0.369094		0.333607	0.200852	38	0.806094		0.372968	0.151402	13	0.358936
MAG	MAG[FA20:4]	0.320559	0.204392	35		0.317099	0.205375	83	0.933412		0.274779	0.22249	32	0.385171		0.327111	0.200974	38	0.890694		0.392003	0.156951	13	0.209142
MAG	MAG[FA20:5]	0.636509	0.323806	35		0.623147	0.317115	83	0.83745		0.562509	0.329418	32	0.357933		0.628121	0.309668	38	0.910425		0.757869	0.285688	13	0.219594
MAG	MAG[FA22:0]	0.440566	0.286236	35		0.418483	0.275	83	0.699903		0.363611	0.302096	32	0.289593		0.41717	0.246339	38	0.710437		0.557389	0.25489	13	0.185305
MAG	MAG[FA22:1]	0.529236	0.342286	35		0.522695	0.342896	83	0.924795		0.429028	0.354241	32	0.244209		0.541189	0.330302	38	0.87995		0.699198	0.290953	13	0.0992518
MAG	MAG[FA22:2]	0.441165	0.301494	35		0.405756	0.268761	83	0.549964		0.34414	0.284001	32	0.179704		0.415107	0.257325	38	0.693675		0.530095	0.232185	13	0.288132
MAG	MAG[FA22:4]	0.224709	0.19135	35		0.218584	0.160849	82	0.868777		0.170808	0.141561	32	0.192312		0.227579	0.160901	37	0.945439		0.310585	0.172328	13	0.149897
MAG	MAG[FA22:5]	0.238107	0.142545	35		0.241917	0.145746	81	0.895995		0.215549	0.159754	32	0.545612		0.240783	0.132774	36	0.93504		0.309961	0.131875	13	0.114418
MAG	MAG[FA22:6]	0.380719	0.168137	35		0.373935	0.159159	83	0.839534		0.344725	0.176939	32	0.397578		0.375552	0.150908	38	0.890848		0.441109	0.121791	13	0.181558
MAG	MAG[FA24:0]	0.259373	0.179805	35		0.246516	0.162348	83	0.716485		0.209094	0.173438	32	0.248426		0.25819	0.158972	38	0.976414		0.30451	0.12909	13	0.344177
MAG	MAG[FA24:1]	0.28403	0.185552	35		0.275595	0.181212	83	0.821075		0.230624	0.185333	32	0.243322		0.278738	0.171571	38	0.89994		0.377106	0.168252	13	0.111087
PC	PC[FA12:0]	0.0357779	0.0113118	35		0.037518	0.0143824	83	0.484821		0.0407563	0.0124232	32	0.0922491		0.0354131	0.016099	38	0.910621		0.0356995	0.0130415	13	0.984922
PC	PC[FA14:0]	0.700128	0.137227	35		0.678588	0.167089	83	0.468543		0.631326	0.169344	32	0.0742681		0.716629	0.162059	38	0.639357		0.683731	0.158584	13	0.745167
PC	PC[FA14:1]	0.00786299	0.00239744	29		0.00808061	0.00306213	68	0.708569		0.00742009	0.00124993	24	0.392767		0.00830089	0.00337683	33	0.554938		0.00886089	0.00456768	11	0.50349
PC	PC[FA15:0]	0.121754	0.0294574	35		0.11039	0.0337407	83	0.0711712		0.11319	0.0331593	32	0.269778		0.110222	0.0358306	38	0.136376		0.103992	0.0302496	13	0.0829446
PC	PC[FA16:0]	34.4374	1.12387	35		34.7332	1.71814	83	0.271869		34.7344	1.72282	32	0.411689		35.0144	1.78974	38	0.101249		33.9082	1.28071	13	0.204357
PC	PC[FA16:1]	0.892111	0.14838	35		0.903328	0.247299	83	0.762126		0.862312	0.161663	32	0.436149		0.969654	0.295858	38	0.157777		0.810413	0.229632	13	0.250183
PC	PC[FA17:0]	0.261576	0.0415777	35		0.246781	0.0610308	83	0.130967		0.269902	0.0634548	32	0.532102		0.227207	0.0572889	38	0.00436917		0.247084	0.0478772	13	0.346776
PC	PC[FA18:0]	10.3908	0.918005	35		10.5479	1.40718	83	0.47482		10.5703	1.332	32	0.527215		10.2946	1.52775	38	0.743346		11.2332	1.01875	13	0.0167802
PC	PC[FA18:1]	12.1408	1.16318	35		12.3468	1.44344	83	0.416959		12.3063	1.39172	32	0.601151		12.4501	1.54362	38	0.334609		12.1446	1.34333	13	0.992838
PC	PC[FA18:2]	22.8794	2.34081	35		21.2264	2.47692	83	0.000992111		20.9212	2.67324	32	0.00232043		21.0466	2.50692	38	0.00187601		22.503	1.40301	13	0.502004
PC	PC[FA18:3]	0.356059	0.0982227	35		0.366189	0.139445	83	0.654813		0.304624	0.104474	32	0.0424125		0.414147	0.157834	38	0.0615728		0.37755	0.101661	13	0.518485
PC	PC[FA18:4]	0.00853706	0.00294665	3		0.0123265	0.00399077	9	0.142759		#DIV/0!	#DIV/0!	0	#DIV/0!		0.0116945	0.00375409	8	0.207113		0.0173824	#DIV/0!	1	#DIV/0!
PC	PC[FA20:0]	0.349557	0.0432405	35		0.344322	0.0503004	83	0.569393		0.361457	0.0565887	32	0.340796		0.331742	0.0441755	38	0.086136		0.338916	0.0410355	13	0.439634
PC	PC[FA20:1]	0.0610554	0.0153919	35		0.058858	0.0163511	83	0.489289		0.0576784	0.0190608	32	0.430765		0.0588509	0.0155288	38	0.544658		0.0617821	0.0114849	13	0.860991
PC	PC[FA20:2]	0.228473	0.0339982	35		0.232598	0.0537291	83	0.617534		0.22289	0.0433025	32	0.561912		0.250279	0.0617862	38	0.0640857		0.204814	0.0321604	13	0.0359765
PC	PC[FA20:3]	2.48156	0.65615	35		2.58341	0.694141	83	0.451754		2.42371	0.662942	32	0.721097		2.87585	0.664197	38	0.0129463		2.12168	0.476582	13	0.0457114
PC	PC[FA20:4]	8.54454	1.53584	35		8.88848	1.94736	83	0.309485		9.28874	2.10519	32	0.106552		8.7513	1.94253	38	0.614174		8.30418	1.40472	13	0.612483
PC	PC[FA20:5]	1.51571	0.916369	35		1.65969	1.12346	83	0.469291		1.5293	0.900316	32	0.951404		1.69125	1.34381	38	0.513864		1.88839	0.926115	13	0.227554
PC	PC[FA22:1]	0.00699975	#DIV/0!	1		0.0110553	0.00767275	3	#DIV/0!		0.0074755	#DIV/0!	1	#DIV/0!		0.0128452	0.00992572	2	#DIV/0!		#DIV/0!	#DIV/0!	0	#DIV/0!
PC	PC[FA22:2]	#DIV/0!	#DIV/0!	0		0.00993234	#DIV/0!	1	#DIV/0!		0.00993234	#DIV/0!	1	#DIV/0!		#DIV/0!	#DIV/0!	0	#DIV/0!		#DIV/0!	#DIV/0!	0	#DIV/0!
PC	PC[FA22:4]	0.193492	0.0404049	35		0.197964	0.0556395	83	0.626742		0.206969	0.056427	32	0.269734		0.204983	0.0502277	38	0.283497		0.155279	0.0529546	13	0.0301909
PC	PC[FA22:5]	0.829262	0.165197	35		0.89481	0.175974	83	0.0577176		0.957396	0.151565	32	0.00151988		0.86987	0.197177	38	0.34215		0.813654	0.113297	13	0.712905
PC	PC[FA22:6]	3.57318	0.987285	35		3.93433	1.20945	83	0.0943481		4.19152	1.27231	32	0.0311957		3.67645	1.2076	38	0.689437		4.05504	0.956319	13	0.13829
PE	PE[FA14:1]	0.0122921	#DIV/0!	1		0.024067	0.00374809	3	#DIV/0!		0.0258985	0.00282317	2	#DIV/0!		0.020404	#DIV/0!	1	#DIV/0!		#DIV/0!	#DIV/0!	0	#DIV/0!
PE	PE[FA16:0]	14.1569	1.19955	35		14.2024	1.39149	83	0.858196		14.1095	1.51216	32	0.888156		14.4049	1.37366	38	0.413144		13.8392	1.10001	13	0.394573
PE	PE[FA16:1]	0.164999	0.0463325	35		0.15953	0.051099	83	0.571992		0.16569	0.0478949	32	0.952432		0.151664	0.0554321	38	0.267238		0.167359	0.045595	13	0.875405
PE	PE[FA17:0]	0.0752744	0.0321823	14		0.0702932	0.0353956	32	0.643289		0.0636257	0.0224212	7	0.348527		0.0733796	0.0389851	23	0.873818		0.058136	0.0394927	2	0.648674
PE	PE[FA18:0]	26.8541	1.53231	35		27.2352	1.58499	83	0.22629		27.3102	1.9881	32	0.300478		27.1829	1.39861	38	0.342987		27.2034	0.948599	13	0.350586
PE	PE[FA18:1]	11.033	1.27928	35		10.5876	1.23078	83	0.0856401		10.3683	1.4005	32	0.0474027		10.674	1.09674	38	0.204164		10.8753	1.15502	13	0.686843
PE	PE[FA18:2]	6.955	1.56339	35		6.37849	1.59866	83	0.0737368		5.72064	1.57514	32	0.00203794		6.91302	1.56569	38	0.90913		6.43531	1.19749	13	0.230974
PE	PE[FA18:3]	0.167477	0.122955	34		0.170477	0.119252	73	0.905962		0.110706	0.0632938	23	0.0266042		0.210745	0.140627	37	0.171213		0.161616	0.0819853	13	0.851259
PE	PE[FA20:1]	0.0323847	0.0173888	17		0.0439067	0.0406153	33	0.168215		0.0207106	0.00351271	5	0.0176862		0.0456377	0.0355116	24	0.122938		0.0625157	0.0807995	4	0.510951
PE	PE[FA20:2]	0.0536894	0.0197833	26		0.0569905	0.0296985	59	0.548684		0.0480133	0.0200018	22	0.330166		0.0667434	0.0344187	30	0.0835758		0.0434068	0.0203365	7	0.261946
PE	PE[FA20:3]	1.29635	0.299227	35		1.33442	0.385532	83	0.56541		1.277	0.38262	32	0.81951		1.43488	0.393542	38	0.0935236		1.18211	0.306696	13	0.261272
PE	PE[FA20:4]	16.9635	2.4515	35		16.8541	3.40287	83	0.845042		17.4781	3.27012	32	0.472318		16.4865	3.58404	38	0.506394		16.3929	3.19348	13	0.56701
PE	PE[FA20:5]	3.63318	1.62902	35		3.86888	2.40902	83	0.538482		3.61591	1.66534	32	0.965964		3.79328	3.03676	38	0.777666		4.71253	1.76011	13	0.06837
PE	PE[FA22:0]	0.0420785	0.0185235	32		0.0466149	0.0325578	71	0.372688		0.0646367	0.0388175	32	0.00482926		0.0305054	0.016374	28	0.0128021		0.0351934	0.0107548	11	0.145423
PE	PE[FA22:1]	0.0170375	#DIV/0!	1		0.0282166	0.00894411	3	#DIV/0!		#DIV/0!	#DIV/0!	0	#DIV/0!		0.0232532	0.00349017	2	#DIV/0!		0.0381434	#DIV/0!	1	#DIV/0!
PE	PE[FA22:2]	#DIV/0!	#DIV/0!	0		0.0163749	#DIV/0!	1	#DIV/0!		0.0163749	#DIV/0!	1	#DIV/0!		#DIV/0!	#DIV/0!	0	#DIV/0!		#DIV/0!	#DIV/0!	0	#DIV/0!
PE	PE[FA22:4]	0.895887	0.239657	35		0.843241	0.291999	83	0.311296		0.866219	0.26933	32	0.636733		0.882168	0.316266	38	0.834396		0.672893	0.22179	13	0.005965
PE	PE[FA22:5]	2.75415	0.506912	35		2.68093	0.48408	83	0.470465		2.81695	0.49467	32	0.609694		2.6364	0.47607	38	0.310907		2.47626	0.411495	13	0.0622304
PE	PE[FA22:6]	15.0052	2.77309	35		15.5782	3.08956	83	0.325355		16.075	3.16462	32	0.147753		15.085	3.13666	38	0.908514		15.7969	2.74571	13	0.385688
PI	PI[FA16:0]	8.41111	1.55908	35		8.48056	2.59369	83	0.858279		7.46453	1.66591	32	0.0195729		9.56927	2.79521	38	0.0311302		7.79917	2.77491	13	0.463623
PI	PI[FA16:1]	0.727899	0.292938	35		0.787437	0.583508	83	0.463615		0.639281	0.305162	32	0.230653		0.960526	0.738428	38	0.0788528		0.646175	0.47934	13	0.572864
PI	PI[FA18:0]	37.5141	1.8265	35		38.07	2.3897	83	0.173681		39.2159	1.92169	32	0.000441015		37.1045	2.28333	38	0.398623		38.0715	2.63711	13	0.492391
PI	PI[FA18:1]	11.4567	2.47529	35		10.3564	2.45097	83	0.030576		9.38357	2.47722	32	0.0010809		10.5999	2.07062	38	0.115011		12.0396	2.48922	13	0.478138
PI	PI[FA18:2]	8.67861	1.88779	35		7.72811	1.82197	83	0.0141791		7.35582	1.65157	32	0.00323148		8.03688	2.11094	38	0.174689		7.74198	1.10725	13	0.0412751
PI	PI[FA18:3]	0.243069	0.0753675	35		0.242591	0.0786193	79	0.975542		0.264924	0.0889269	29	0.299262		0.221274	0.0620763	37	0.186389		0.253447	0.0861972	13	0.70583
PI	PI[FA20:2]	0.319184	0.080108	35		0.302448	0.0805093	83	0.30452		0.294721	0.0696256	32	0.185941		0.310208	0.0936838	38	0.660573		0.298784	0.0659003	13	0.378037
PI	PI[FA20:3]	4.07256	0.775574	35		4.1293	0.863555	83	0.726798		4.03835	0.910872	32	0.869685		4.32061	0.883157	38	0.205644		3.79397	0.536444	13	0.169935
PI	PI[FA20:4]	25.9733	3.32609	35		27.3476	3.18778	83	0.0421414		28.8971	2.51224	32	0.000128913		26.2257	3.38044	38	0.748845		26.8127	2.68396	13	0.376313
PI	PI[FA20:5]	0.427635	0.0920738	15		0.453824	0.205985	33	0.545694		0.448887	0.181088	11	0.726586		0.468277	0.244225	17	0.531179		0.415548	0.126838	5	0.851278
PI	PI[FA22:4]	0.294784	0.0741609	32		0.314732	0.0928554	71	0.247862		0.313739	0.0980828	25	0.426135		0.31357	0.0867639	36	0.339333		0.321398	0.109882	10	0.487703
PI	PI[FA22:5]	0.724089	0.229427	35		0.712132	0.199685	83	0.789344		0.71084	0.206918	32	0.804513		0.71494	0.199401	38	0.856772		0.707103	0.19803	13	0.802632
PI	PI[FA22:6]	1.42656	0.663264	35		1.40543	0.567417	83	0.86967		1.36044	0.545075	32	0.656182		1.43539	0.593045	38	0.952541		1.42856	0.582511	13	0.991998
SM	SM[FA14:0]	4.15042	0.636582	35		3.79262	0.875675	83	0.0150717		3.67108	0.89366	32	0.0151011		3.81752	0.907715	38	0.0724462		4.01903	0.734394	13	0.575075
SM	SM[FA16:0]	35.6895	2.87625	35		35.8078	3.09692	83	0.842504		36.9347	2.87729	32	0.0815175		34.982	3.37307	38	0.337063		35.448	1.83962	13	0.733947
SM	SM[FA18:0]	6.3318	1.09918	35		7.11425	1.14132	83	0.00085928		7.58232	1.18581	32	3.37857e-05		6.92471	1.09163	38	0.0238233		6.51609	0.713284	13	0.501792
SM	SM[FA18:1]	2.23344	0.48919	35		2.50237	0.486898	83	0.00814688		2.67822	0.50873	32	0.000545682		2.43716	0.446926	38	0.0682314		2.26011	0.419542	13	0.853316
SM	SM[FA20:0]	7.04139	1.71053	35		6.68603	1.68141	83	0.304174		6.0913	1.53382	32	0.019419		6.96516	1.78509	38	0.852758		7.33408	1.33085	13	0.537586
SM	SM[FA20:1]	1.62375	0.38451	35		1.67625	0.337255	83	0.485601		1.6959	0.357618	32	0.429074		1.68236	0.319692	38	0.483329		1.61001	0.354705	13	0.908195
SM	SM[FA22:0]	12.5114	3.4107	35		11.7688	2.92255	83	0.265123		10.7641	2.96085	32	0.0282529		12.0504	2.64097	38	0.523309		13.4186	2.88465	13	0.366286
SM	SM[FA22:1]	7.51397	0.512069	35		7.09548	0.774398	83	0.000839928		6.84024	0.759052	32	9.48747e-05		7.31598	0.80661	38	0.211578		7.07927	0.524809	13	0.0179449
SM	SM[FA24:0]	6.37721	0.671747	35		6.29652	0.70555	83	0.55912		6.20239	0.552104	32	0.247278		6.37264	0.83878	38	0.979528		6.3057	0.634688	13	0.735983
SM	SM[FA24:1]	16.2639	1.83021	35		16.9942	2.54375	83	0.0831535		17.2648	2.68815	32	0.0831813		17.1955	2.50889	38	0.0728302		15.7401	2.02811	13	0.424271
SM	SM[FA26:0]	0.0973021	0.014574	35		0.0952577	0.0149758	83	0.492424		0.0957224	0.0186338	32	0.702334		0.0939215	0.012697	38	0.296182		0.0980194	0.0111349	13	0.857222
SM	SM[FA26:1]	0.165933	0.0250644	35		0.170354	0.0352392	83	0.443008		0.179304	0.0455655	32	0.148422		0.162588	0.0259142	38	0.57688		0.171023	0.0254243	13	0.542674
TAG	TAG[FA12:0]	0.443358	0.280243	35		0.499223	0.55917	83	0.472675		0.240591	0.22735	32	0.00176383		0.664912	0.694057	38	0.0757658		0.651535	0.47679	13	0.158776
TAG	TAG[FA14:0]	2.75214	0.917859	35		2.63119	1.1137	83	0.542133		2.04568	0.975458	32	0.00337839		3.12821	1.02182	38	0.102051		2.61963	1.04957	13	0.692316
TAG	TAG[FA14:1]	0.257856	0.0883859	35		0.253986	0.114355	83	0.843274		0.214347	0.0781399	32	0.0362584		0.289495	0.116672	38	0.193855		0.247763	0.15294	13	0.825431
TAG	TAG[FA15:0]	0.471515	0.102587	35		0.43413	0.126997	83	0.0968676		0.440423	0.125316	32	0.27349		0.438118	0.134394	38	0.234689		0.406982	0.113998	13	0.0889232
TAG	TAG[FA16:0]	23.7507	2.88563	35		25.0965	3.31151	83	0.0300719		24.9149	1.9145	32	0.0545668		25.6187	3.88366	38	0.0219784		24.0171	4.09233	13	0.831894
TAG	TAG[FA16:1]	4.32163	0.933758	35		4.76447	1.36024	83	0.0444089		4.53374	1.13492	32	0.409303		5.17027	1.50905	38	0.00495342		4.14621	1.10316	13	0.616307
TAG	TAG[FA17:0]	0.497967	0.0769954	35		0.474117	0.111794	83	0.18574		0.492019	0.11125	32	0.801817		0.460676	0.115831	38	0.10765		0.46934	0.103004	13	0.374403
TAG	TAG[FA18:0]	4.23107	0.702158	35		4.1622	0.903329	83	0.657297		3.93739	0.958661	32	0.161262		4.25277	0.912582	38	0.909278		4.45087	0.618883	13	0.302597
TAG	TAG[FA18:1]	38.8859	3.30811	35		38.494	3.47888	83	0.564682		39.5823	2.72438	32	0.348888		37.6911	4.0201	38	0.168646		38.1623	2.89436	13	0.466571
TAG	TAG[FA18:2]	16.1924	3.02316	35		15.3119	3.01016	83	0.152798		15.854	2.71538	32	0.630928		14.6575	3.16284	38	0.0375408		15.8903	3.08599	13	0.764775
TAG	TAG[FA18:3]	2.46269	0.669137	35		2.54719	1.38933	83	0.657132		2.21211	0.508855	32	0.0878208		2.75073	1.90825	38	0.386606		2.77702	0.897486	13	0.266011
TAG	TAG[FA20:0]	0.17965	0.0365881	35		0.169823	0.119817	83	0.500361		0.192348	0.186338	32	0.707201		0.150187	0.0378216	38	0.0011746		0.171777	0.037585	13	0.522997
TAG	TAG[FA20:1]	0.324724	0.0773263	35		0.304445	0.091607	83	0.222635		0.27109	0.0604231	32	0.00229546		0.323196	0.0836458	38	0.935588		0.33174	0.146467	13	0.87168
TAG	TAG[FA20:2]	0.23671	0.0490608	35		0.214428	0.0481656	83	0.0269181		0.205664	0.0397591	32	0.0057755		0.225877	0.0567727	38	0.385021		0.202532	0.0325241	13	0.00874674
TAG	TAG[FA20:3]	0.574091	0.122985	35		0.519149	0.153748	83	0.0434767		0.537163	0.143889	32	0.265337		0.508115	0.175098	38	0.0652745		0.507058	0.110014	13	0.081996
TAG	TAG[FA20:4]	1.49611	0.395995	35		1.41285	0.427332	83	0.311921		1.49575	0.406731	32	0.997138		1.29355	0.430291	38	0.0397858		1.55747	0.404424	13	0.643323
TAG	TAG[FA20:5]	0.556115	0.402421	35		0.542002	0.403815	83	0.862545		0.513061	0.297559	32	0.61834		0.508258	0.463668	38	0.638443		0.71188	0.430783	13	0.270441
TAG	TAG[FA22:1]	0.0261812	0.00671561	35		0.0248581	0.00734079	83	0.345165		0.0246224	0.00495462	32	0.281131		0.0244945	0.00856752	38	0.350517		0.0265011	0.00866012	13	0.905497
TAG	TAG[FA22:4]	0.0967938	0.0194595	35		0.0957447	0.0224469	83	0.799221		0.100786	0.0203617	32	0.415962		0.0939732	0.0248901	38	0.589828		0.0885131	0.0180964	13	0.180864
TAG	TAG[FA22:5]	0.462558	0.182339	35		0.438383	0.130098	83	0.480023		0.482053	0.124179	32	0.608285		0.391735	0.120591	38	0.0572174		0.467244	0.134556	13	0.923532
TAG	TAG[FA22:6]	1.77976	1.3736	35		1.60935	0.930965	83	0.504975		1.70992	0.852676	32	0.80172		1.3581	0.878714	38	0.12724		2.09619	1.08618	13	0.412689
Total	Total[FA12:0]	2.31684	0.289993	35		2.34685	0.357227	83	0.633843		2.42103	0.140447	32	0.063699		2.25881	0.467346	38	0.522758		2.42161	0.319907	13	0.313768
Total	Total[FA14:0]	5.29766	0.296713	35		5.2066	0.412892	83	0.181456		5.00681	0.364354	32	0.000726913		5.35502	0.432224	38	0.508073		5.26457	0.25716	13	0.707615
Total	Total[FA14:1]	1.85986	0.408617	35		1.94673	0.565291	83	0.352012		1.96434	0.566919	32	0.394303		2.00578	0.595475	38	0.2235		1.73076	0.444552	13	0.371885
Total	Total[FA15:0]	2.6523	0.445914	35		2.62588	0.485138	83	0.775553		2.69037	0.470135	32	0.735468		2.6335	0.497301	38	0.865293		2.44487	0.477491	13	0.188365
Total	Total[FA16:0]	7.35442	0.39045	35		7.40475	0.502519	83	0.560075		7.12261	0.394368	32	0.0186019		7.66786	0.501882	38	0.00385491		7.33014	0.33113	13	0.831786
Total	Total[FA16:1]	4.27601	0.408891	35		4.3865	0.500859	83	0.214672		4.43742	0.44027	32	0.125976		4.45278	0.515913	38	0.107939		4.06742	0.51153	13	0.202788
Total	Total[FA17:0]	2.5889	0.396011	35		2.60726	0.472292	83	0.828873		2.81564	0.48509	32	0.0414041		2.49015	0.386522	38	0.28532		2.43668	0.514746	13	0.347456
Total	Total[FA18:0]	7.66942	0.334744	35		7.83798	0.307108	83	0.0130558		7.65409	0.301697	32	0.844362		7.98204	0.243687	38	2.76439e-05		7.86955	0.263213	13	0.0391457
Total	Total[FA18:1]	6.83682	0.477753	35		7.06324	0.441648	83	0.0193373		7.11893	0.356966	32	0.00772435		6.99405	0.491499	38	0.170245		7.12844	0.480414	13	0.0749625
Total	Total[FA18:2]	3.44519	0.468229	35		3.45279	0.586038	83	0.940814		3.29153	0.498057	32	0.199005		3.59693	0.687548	38	0.271275		3.4284	0.335681	13	0.891595
Total	Total[FA18:3]	3.0547	0.387248	35		2.93719	0.577409	83	0.200317		2.59224	0.495889	32	8.39796e-05		3.16802	0.564468	38	0.317728		3.11155	0.376271	13	0.648944
Total	Total[FA18:4]	1.41961	0.138909	35		1.4105	0.157002	83	0.755372		1.36439	0.0670543	32	0.0408696		1.43452	0.202188	38	0.712684		1.45375	0.145784	13	0.473424
Total	Total[FA20:0]	3.82248	0.2799	35		3.65043	0.369536	83	0.0070833		3.79973	0.44961	32	0.806645		3.50663	0.258834	38	4.26125e-06		3.70325	0.276423	13	0.19942
Total	Total[FA20:1]	3.81465	0.249525	35		3.73635	0.35944	83	0.178525		3.59613	0.247411	32	0.000625044		3.85018	0.376021	38	0.63343		3.74874	0.441731	13	0.6184
Total	Total[FA20:2]	3.3475	0.318876	35		3.34417	0.392336	83	0.961569		3.24988	0.308425	32	0.207445		3.4752	0.458853	38	0.169331		3.19324	0.232706	13	0.0766749
Total	Total[FA20:3]	5.1117	0.436414	35		5.16266	0.456994	83	0.569736		5.01565	0.450457	32	0.379525		5.34348	0.434464	38	0.0261564		4.99601	0.360064	13	0.360003
Total	Total[FA20:4]	5.04229	0.279031	35		5.00502	0.308382	83	0.522963		4.98827	0.321747	32	0.467437		5.01623	0.338232	38	0.719777		5.0135	0.168695	13	0.667356
Total	Total[FA20:5]	2.39213	0.731199	35		2.39171	0.923275	83	0.997949		2.39308	0.678359	32	0.995586		2.25228	1.07515	38	0.515284		2.79591	0.912951	13	0.168945
Total	Total[FA22:0]	2.84224	0.303032	35		2.72793	0.407219	83	0.0963456		2.95172	0.269258	32	0.122258		2.49172	0.38707	38	5.00689e-05		2.8675	0.3906	13	0.835437
Total	Total[FA22:1]	3.55258	0.189543	35		3.51721	0.249731	83	0.404028		3.58933	0.18002	32	0.418751		3.43812	0.289744	38	0.0483951		3.57091	0.216321	13	0.790372
Total	Total[FA22:2]	0.678081	0.0850116	35		0.667995	0.176153	83	0.676246		0.76936	0.214293	32	0.0298446		0.587197	0.105004	38	0.000118595		0.654659	0.10558	13	0.481896
Total	Total[FA22:4]	2.84543	0.261759	35		2.76162	0.37027	83	0.166461		2.77452	0.289544	32	0.298641		2.7954	0.406974	38	0.531297		2.63109	0.432517	13	0.113854
Total	Total[FA22:5]	4.12535	0.24227	35		4.25879	0.250991	83	0.00871061		4.28898	0.286143	32	0.0145804		4.24737	0.220299	38	0.0279789		4.21783	0.254274	13	0.269815
Total	Total[FA22:6]	4.23473	0.503899	35		4.32575	0.518076	83	0.377348		4.42598	0.426148	32	0.0974129		4.19783	0.563712	38	0.768635		4.453	0.537592	13	0.218028
Total	Total[FA24:0]	3.61853	0.218664	35		3.53346	0.290783	83	0.085139		3.64419	0.222984	32	0.636524		3.40179	0.301726	38	0.000745352		3.64575	0.259588	13	0.740419
Total	Total[FA24:1]	3.02879	0.305453	35		2.97826	0.38637	83	0.45174		3.17432	0.261676	32	0.0396862		2.79545	0.387552	38	0.0054649		3.03	0.41093	13	0.992344
Total	Total[FA26:0]	1.42381	0.168687	35		1.4023	0.221853	83	0.567635		1.48355	0.13739	32	0.115676		1.32058	0.255352	38	0.0441356		1.44118	0.214774	13	0.795611
Total	Total[FA26:1]	1.34801	0.111951	35		1.31008	0.164394	83	0.150287		1.37594	0.0860777	32	0.254363		1.24107	0.189771	38	0.00438904		1.34968	0.161695	13	0.972997
