# Supplementary material for: A map of metabolic phenotypes in patients with myalgic encephalomyelitis/chronic fatigue syndrome
Source: JCI Insight. 2021 Aug 23;6(16):e149217. doi: 10.1172/jci.insight.149217 (PMC8409979; doi:10.1172/jci.insight.149217)
Supplement: Supplemental data set 3 [file jciinsight-6-149217-s264.xlsx]

## Sheet: 1 Content 
SHEET	Content
1	Overview of content
2	Group-wise (HC vs ME) comparison of missing values
3	Metabotype-wise comparison of missing values
4	Sex-wise comparison of missing values
5	Group and sex comparison of missing values
6	Metabotype and sex comparison of missing values

## Sheet: 2 Group
Metabolite	Comparisons	Statistics.value	p.value	Selected_variable	HC	ME
glycodeoxycholate	Group	9.02145	0.000837774	Yes	9/35	3/83
5-hydroxylysine	Group	4.46557	0.000949485	Yes	16/35	13/83
deoxycholate	Group	13.3341	0.00866961	Yes	5/35	1/83
taurodeoxycholate	Group	13.3341	0.00866961	Yes	5/35	1/83
leucylglycine	Group	0	0.00972397	Yes	0/35	14/83
mead acid (20:3n9)	Group	0.107516	0.0119379	Yes	1/35	18/83
N2,N5-diacetylornithine	Group	0.124595	0.0211869	No	1/35	16/83
pregnanolone/allopregnanolone sulfate	Group	0.14654	0.0380274	No	1/35	14/83
docosatrienoate (22:3n3)	Group	2.81752	0.0515598	Yes	9/35	9/83
(S)-3-hydroxybutyrylcarnitine	Group	3.17191	0.0560408	Yes	7/35	6/83
5alpha-androstan-3beta,17beta-diol monosulfate (2)	Group	0	0.0562296	No	0/35	9/83
5alpha-pregnan-3beta-ol,20-one sulfate	Group	0.31993	0.0570611	No	4/35	24/83
12-HHTrE	Group	0.160099	0.0622339	Yes	1/35	13/83
N-formylphenylalanine	Group	0.160099	0.0622339	Yes	1/35	13/83
adenosine	Group	5.14094	0.0627434	Yes	4/35	2/83
glyco-beta-muricholate**	Group	5.14094	0.0627434	Yes	4/35	2/83
8-methoxykynurenate	Group	0.297885	0.0736077	Yes	3/35	20/83
tauro-beta-muricholate	Group	2.44701	0.0778949	Yes	11/35	13/83
gamma-glutamylglutamate	Group	0.277149	0.0929263	No	2/35	15/83
3-hydroxyoleate*	Group	0	0.102387	Yes	0/35	7/83
nisinate (24:6n3)	Group	0	0.10304	No	0/35	8/83
3-hydroxysebacate	Group	0.194436	0.106362	No	1/35	11/83
5alpha-androstan-3beta,17alpha-diol disulfate	Group	0.194436	0.106362	No	1/35	11/83
adenosine 5'-monophosphate (AMP)	Group	0.341192	0.115861	No	3/35	18/83
3-hydroxydodecanedioate*	Group	0.383714	0.137832	No	4/35	21/83
5alpha-pregnan-diol disulfate	Group	0.409213	0.139577	No	4/35	20/83
1-stearoyl-2-oleoyl-GPS (18:0/18:1)	Group	0.301171	0.144101	No	2/35	14/83
methylsuccinoylcarnitine	Group	0.437589	0.156357	No	5/35	23/83
taurodeoxycholic acid 3-sulfate	Group	2.5762	0.159505	Yes	5/35	5/83
nervonate (24:1n9)*	Group	2.5762	0.159505	No	5/35	5/83
carboxyethyl-GABA	Group	0	0.17729	Yes	0/35	6/83
docosapentaenoylcarnitine (C22:5n3)*	Group	0.437383	0.205264	No	4/35	19/83
corticosterone	Group	1.85337	0.207033	Yes	9/35	13/83
1-methylhistamine	Group	4.89253	0.209542	No	2/35	1/83
indoleacetylglutamine	Group	0.494787	0.229728	No	5/35	21/83
N6-succinyladenosine	Group	2.52558	0.234571	Yes	4/35	4/83
1-oleoyl-GPG (18:1)*	Group	0.278019	0.277357	No	1/35	8/83
N-carbamoylvaline	Group	0.278019	0.277357	No	1/35	8/83
14-HDoHE/17-HDoHE	Group	0.24398	0.277552	No	1/35	9/83
3-hydroxystearate	Group	0.24398	0.277552	No	1/35	9/83
glycodeoxycholate 3-sulfate	Group	#NUM!	0.29661	Yes	1/35	0/83
3-hydroxyadipate*	Group	#NUM!	0.29661	No	1/35	0/83
lignoceroylcarnitine (C24)*	Group	#NUM!	0.29661	No	1/35	0/83
methylphosphate	Group	#NUM!	0.29661	No	1/35	0/83
ribulonate/xylulonate/lyxonate*	Group	#NUM!	0.29661	No	1/35	0/83
stearidonate (18:4n3)	Group	#NUM!	0.29661	No	1/35	0/83
N-acetyl-1-methylhistidine*	Group	2.12365	0.298598	Yes	5/35	6/83
3-methoxytyramine sulfate	Group	0	0.317079	Yes	0/35	4/83
beta-sitosterol	Group	0	0.317079	Yes	0/35	4/83
isovalerylglycine	Group	0	0.317079	Yes	0/35	4/83
tiglylcarnitine (C5:1-DC)	Group	0	0.317079	Yes	0/35	4/83
cystathionine	Group	0	0.317079	No	0/35	4/83
azelate (C9-DC)	Group	0	0.319939	Yes	0/35	5/83
valylglycine	Group	0	0.319939	Yes	0/35	5/83
4-hydroxyphenylacetylglutamine	Group	0	0.319939	No	0/35	5/83
O-acetylhomoserine	Group	0.399316	0.339703	No	2/35	11/83
chenodeoxycholate	Group	0.507424	0.38768	No	3/35	13/83
indole-3-carboxylate	Group	1.62909	0.403832	Yes	7/35	11/83
phenylalanylglycine	Group	0.542904	0.422323	No	4/35	16/83
1-stearoyl-GPS (18:0)*	Group	0.321744	0.433221	Yes	1/35	7/83
5alpha-androstan-3alpha,17alpha-diol monosulfate	Group	0.321744	0.433221	No	1/35	7/83
orotidine	Group	0.321744	0.433221	No	1/35	7/83
gamma-glutamylalanine	Group	1.9998	0.447391	No	4/35	5/83
taurochenodeoxycholic acid 3-sulfate	Group	1.9998	0.447391	No	4/35	5/83
tyramine O-sulfate	Group	1.9998	0.447391	No	4/35	5/83
5-hydroxyhexanoate	Group	1.56294	0.452723	No	9/35	15/83
heneicosapentaenoate (21:5n3)	Group	1.56294	0.452723	No	9/35	15/83
hexanoylglycine	Group	0.613254	0.472273	No	6/35	21/83
N-linoleoylserine*	Group	0.500899	0.502994	No	2/35	9/83
4-methoxyphenol sulfate	Group	2.39153	0.507026	Yes	1/35	1/83
(12 or 13)-methylmyristate (a15:0 or i15:0)	Group	2.39153	0.507026	No	1/35	1/83
2'-O-methylcytidine	Group	2.39153	0.507026	No	1/35	1/83
3-methylglutarylcarnitine (2)	Group	2.39153	0.507026	No	1/35	1/83
anthranilate	Group	2.39153	0.507026	No	1/35	1/83
gamma-glutamyl-2-aminobutyrate	Group	2.39153	0.507026	No	1/35	1/83
picolinate	Group	2.39153	0.507026	No	1/35	1/83
succinylcarnitine (C4-DC)	Group	2.39153	0.507026	No	1/35	1/83
sucrose	Group	2.39153	0.507026	No	1/35	1/83
taurolithocholate 3-sulfate	Group	2.39153	0.507026	No	1/35	1/83
tetradecadienedioate (C14:2-DC)*	Group	2.39153	0.507026	No	1/35	1/83
behenoylcarnitine (C22)*	Group	1.5562	0.523765	No	5/35	8/83
1-carboxyethylisoleucine	Group	0.615978	0.551391	No	3/35	11/83
leucylphenylalanine/isoleucylphenylalanine	Group	0	0.553773	Yes	0/35	3/83
1-palmitoyl-GPA (16:0)	Group	0	0.553773	No	0/35	3/83
2-methylcitrate/homocitrate	Group	0	0.553773	No	0/35	3/83
3b-hydroxy-5-cholenoic acid	Group	0	0.553773	No	0/35	3/83
carotene diol (3)	Group	0	0.553773	No	0/35	3/83
dihomo-linoleoylcarnitine (C20:2)*	Group	0	0.553773	No	0/35	3/83
dopamine 4-sulfate	Group	0	0.553773	No	0/35	3/83
glu-gly-asn-val**	Group	0	0.553773	No	0/35	3/83
guanidinosuccinate	Group	0	0.553773	No	0/35	3/83
hyocholate	Group	0	0.553773	No	0/35	3/83
margaroylcarnitine (C17)*	Group	0	0.553773	No	0/35	3/83
phenylacetate	Group	0	0.553773	No	0/35	3/83
prolylglycine	Group	0	0.553773	No	0/35	3/83
N6-methyladenosine	Group	0.638226	0.580463	No	4/35	14/83
S-methylmethionine	Group	0.638226	0.580463	No	4/35	14/83
alpha-ketobutyrate	Group	2.43351	0.580935	Yes	2/35	2/83
hydantoin-5-propionate	Group	2.43351	0.580935	No	2/35	2/83
p-cresol glucuronide*	Group	2.43351	0.580935	No	2/35	2/83
N-acetyl-aspartyl-glutamate (NAAG)	Group	1.34267	0.596467	No	7/35	13/83
N-linoleoyltaurine*	Group	0.649314	0.605643	No	5/35	17/83
homovanillate (HVA)	Group	1.33977	0.613229	Yes	8/35	15/83
ursodeoxycholate	Group	1.33977	0.613229	No	8/35	15/83
galactonate	Group	0.461389	0.668183	Yes	1/35	5/83
17alpha-hydroxypregnenolone 3-sulfate	Group	0.461389	0.668183	No	1/35	5/83
deoxycholic acid glucuronide	Group	0.461389	0.668183	No	1/35	5/83
picolinoylglycine	Group	0.461389	0.668183	No	1/35	5/83
N-methylhydroxyproline**	Group	0.379979	0.672331	No	1/35	6/83
N-acetylisoleucine	Group	1.4575	0.692995	No	3/35	5/83
5,6-dihydrouracil	Group	0.570631	0.72116	No	2/35	8/83
eicosenoylcarnitine (C20:1)*	Group	1.39673	0.730197	No	4/35	7/83
(2 or 3)-decenoate (10:1n7 or n8)	Group	0.686439	0.752605	No	3/35	10/83
3-(3-amino-3-carboxypropyl)uridine*	Group	1.21456	0.766359	Yes	5/35	10/83
nervonoylcarnitine (C24:1)*	Group	1.22195	0.780977	No	6/35	12/83
21-hydroxypregnenolone monosulfate (1)	Group	1.22987	0.792829	No	7/35	14/83
12-HETE	Group	0	1	Yes	0/35	1/83
12,13-DiHOME	Group	0	1	Yes	0/35	1/83
2-aminooctanoate	Group	0	1	Yes	0/35	1/83
2-ketocaprylate	Group	0	1	Yes	0/35	1/83
5-(galactosylhydroxy)-L-lysine	Group	0.9459	1	Yes	2/35	5/83
acisoga	Group	1.18933	1	Yes	1/35	2/83
branched chain 14:0 dicarboxylic acid**	Group	0	1	Yes	0/35	1/83
butyrylcarnitine (C4)	Group	0	1	Yes	0/35	1/83
campesterol	Group	0	1	Yes	0/35	1/83
cysteine-glutathione disulfide	Group	0	1	Yes	0/35	2/83
Fibrinopeptide A, phosphono-ser(3)*	Group	0	1	Yes	0/35	2/83
isobutyrylglycine	Group	0	1	Yes	0/35	2/83
leucylleucine	Group	0	1	Yes	0/35	2/83
N,N,N-trimethyl-5-aminovalerate	Group	0	1	Yes	0/35	1/83
sarcosine	Group	0	1	Yes	0/35	1/83
1-carboxyethylleucine	Group	1.0177	1	No	3/35	7/83
2-aminoheptanoate	Group	0	1	No	0/35	1/83
2-hydroxyglutarate	Group	0	1	No	0/35	1/83
2-hydroxyheptanoate*	Group	0	1	No	0/35	1/83
2-hydroxyphenylacetate	Group	0.879854	1	No	3/35	8/83
2-methylbutyrylcarnitine (C5)	Group	0	1	No	0/35	1/83
2-pyrrolidinone	Group	0	1	No	0/35	1/83
2'-O-methyluridine	Group	0.660168	1	No	2/35	7/83
3-hydroxybutyroylglycine**	Group	0	1	No	0/35	2/83
3-hydroxydecanoylcarnitine	Group	0	1	No	0/35	1/83
3-hydroxyhexanoylcarnitine (1)	Group	1.08958	1	No	9/35	20/83
3-hydroxyisobutyrate	Group	0	1	No	0/35	1/83
3-hydroxylaurate	Group	0.785871	1	No	1/35	3/83
3-hydroxymyristate	Group	0	1	No	0/35	1/83
3-methyladipate	Group	0.93843	1	No	6/35	15/83
3-methylcytidine	Group	0	1	No	0/35	1/83
3-ureidopropionate	Group	0	1	No	0/35	1/83
5alpha-androstan-3alpha,17beta-diol monosulfate (1)	Group	0	1	No	0/35	2/83
9,10-DiHOME	Group	0	1	No	0/35	1/83
acetoacetate	Group	0.779388	1	No	2/35	6/83
arachidonoylcarnitine (C20:4)	Group	0	1	No	0/35	1/83
argininate*	Group	0	1	No	0/35	1/83
beta-citrylglutamate	Group	1.18933	1	No	1/35	2/83
cholate	Group	0	1	No	0/35	1/83
dihomo-linolenoylcarnitine (C20:3n3 or 6)*	Group	0	1	No	0/35	1/83
dodecenedioate (C12:1-DC)*	Group	0	1	No	0/35	2/83
eicosapentaenoylcholine	Group	0	1	No	0/35	1/83
Fibrinopeptide A (8-16)**	Group	0	1	No	0/35	1/83
Fibrinopeptide B (1-9)**	Group	0	1	No	0/35	1/83
formiminoglutamate	Group	0	1	No	0/35	2/83
gamma-glutamyl-epsilon-lysine	Group	0	1	No	0/35	1/83
gentisate	Group	0	1	No	0/35	1/83
glutarylcarnitine (C5-DC)	Group	0	1	No	0/35	1/83
glycohyocholate	Group	1.18933	1	No	1/35	2/83
glycolithocholate	Group	1.0177	1	No	3/35	7/83
gulonate*	Group	0	1	No	0/35	2/83
heptenedioate (C7:1-DC)*	Group	0	1	No	0/35	1/83
hexanoylglutamine	Group	0.785871	1	No	1/35	3/83
lanthionine	Group	1.04647	1	No	7/35	16/83
linolenoylcarnitine (C18:3)*	Group	1.19506	1	No	2/35	4/83
linoleoyl ethanolamide	Group	0	1	No	0/35	2/83
lithocholate sulfate (1)	Group	0.785871	1	No	1/35	3/83
N-acetyl-beta-alanine	Group	0	1	No	0/35	1/83
N-acetylcitrulline	Group	0.785871	1	No	1/35	3/83
N-acetylproline	Group	0	1	No	0/35	2/83
N-acetyltyrosine	Group	0	1	No	0/35	1/83
N-carbamoylalanine	Group	0.779388	1	No	2/35	6/83
N-stearoylserine*	Group	0	1	No	0/35	1/83
N2-acetyl,N6-methyllysine	Group	1.19506	1	No	2/35	4/83
nicotinamide	Group	0	1	No	0/35	1/83
nonanoylcarnitine (C9)	Group	0	1	No	0/35	1/83
pantoate	Group	0	1	No	0/35	1/83
phosphoethanolamine	Group	0	1	No	0/35	1/83
pimeloylcarnitine/3-methyladipoylcarnitine (C7-DC)	Group	0.660168	1	No	2/35	7/83
suberate (C8-DC)	Group	1.19506	1	No	2/35	4/83
uracil	Group	0	1	No	0/35	1/83
vanillactate	Group	0	1	No	0/35	1/83
ximenoylcarnitine (C26:1)*	Group	0	1	No	0/35	1/83

## Sheet: 3 Metabotype
Metabolite	Comparisons	Statistics.value	p.value	Selected_variable	HC	Metabotype.1	Metabotype.2	Metabotype.3
nisinate (24:6n3)	Metabotype	23.0636	3.91682e-05	No	0/35	8/32	0/38	0/13
3-hydroxydodecanedioate*	Metabotype	19.1552	0.000253927	No	4/35	2/32	17/38	2/13
1-oleoyl-GPG (18:1)*	Metabotype	19.0498	0.000266996	No	1/35	8/32	0/38	0/13
5-hydroxylysine	Metabotype	16.1021	0.00108062	Yes	16/35	8/32	2/38	3/13
glycodeoxycholate	Metabotype	14.1853	0.00266349	Yes	9/35	2/32	0/38	1/13
azelate (C9-DC)	Metabotype	14.0321	0.00286181	Yes	0/35	5/32	0/38	0/13
hexanoylglycine	Metabotype	13.6279	0.00345795	No	6/35	2/32	16/38	3/13
O-acetylhomoserine	Metabotype	13.43	0.00379326	No	2/35	9/32	1/38	1/13
N-linoleoylserine*	Metabotype	13.1926	0.004238	No	2/35	8/32	1/38	0/13
pregnanolone/allopregnanolone sulfate	Metabotype	11.8146	0.0080462	No	1/35	9/32	5/38	0/13
3-hydroxysebacate	Metabotype	11.4718	0.00942999	No	1/35	1/32	9/38	1/13
homovanillate (HVA)	Metabotype	11.16	0.0108914	Yes	8/35	7/32	2/38	6/13
8-methoxykynurenate	Metabotype	11.0862	0.0112689	Yes	3/35	4/32	14/38	2/13
mead acid (20:3n9)	Metabotype	10.8124	0.0127851	Yes	1/35	10/32	7/38	1/13
(2 or 3)-decenoate (10:1n7 or n8)	Metabotype	10.5419	0.0144796	No	3/35	0/32	9/38	1/13
leucylglycine	Metabotype	10.269	0.016413	Yes	0/35	8/32	5/38	1/13
deoxycholate	Metabotype	10.0726	0.0179589	Yes	5/35	0/32	0/38	1/13
3-hydroxyoleate*	Metabotype	9.86208	0.0197757	Yes	0/35	0/32	5/38	2/13
docosapentaenoylcarnitine (C22:5n3)*	Metabotype	9.85488	0.0198408	No	4/35	6/32	13/38	0/13
docosatrienoate (22:3n3)	Metabotype	9.34609	0.0250263	Yes	9/35	0/32	6/38	3/13
taurodeoxycholate	Metabotype	9.12625	0.0276586	Yes	5/35	1/32	0/38	0/13
5alpha-pregnan-3beta-ol,20-one sulfate	Metabotype	8.92113	0.0303581	No	4/35	13/32	7/38	4/13
1-carboxyethylisoleucine	Metabotype	8.89505	0.0307194	No	3/35	8/32	1/38	2/13
heneicosapentaenoate (21:5n3)	Metabotype	8.79092	0.0322038	No	9/35	2/32	12/38	1/13
nervonate (24:1n9)*	Metabotype	8.56582	0.0356567	No	5/35	0/32	2/38	3/13
N-formylphenylalanine	Metabotype	8.27723	0.0406166	Yes	1/35	8/32	4/38	1/13
1-palmitoyl-GPA (16:0)	Metabotype	8.27283	0.0406972	No	0/35	3/32	0/38	0/13
hyocholate	Metabotype	8.27283	0.0406972	No	0/35	3/32	0/38	0/13
N2,N5-diacetylornithine	Metabotype	8.26106	0.0409135	No	1/35	4/32	10/38	2/13
N-acetyl-beta-alanine	Metabotype	8.14596	0.0430896	No	0/35	0/32	0/38	1/13
gamma-glutamylalanine	Metabotype	7.83423	0.0495648	No	4/35	5/32	0/38	0/13
5alpha-androstan-3beta,17beta-diol monosulfate (2)	Metabotype	7.6955	0.0527424	No	0/35	3/32	6/38	0/13
12-HHTrE	Metabotype	7.47868	0.0581088	Yes	1/35	6/32	7/38	0/13
5,6-dihydrouracil	Metabotype	6.7285	0.0810738	No	2/35	0/32	6/38	2/13
dihomo-linoleoylcarnitine (C20:2)*	Metabotype	6.48055	0.0904328	No	0/35	0/32	3/38	0/13
glu-gly-asn-val**	Metabotype	6.48055	0.0904328	No	0/35	0/32	3/38	0/13
margaroylcarnitine (C17)*	Metabotype	6.48055	0.0904328	No	0/35	0/32	3/38	0/13
orotidine	Metabotype	6.46785	0.0909392	No	1/35	2/32	2/38	3/13
1-stearoyl-2-oleoyl-GPS (18:0/18:1)	Metabotype	6.43306	0.09234	No	2/35	6/32	8/38	0/13
tauro-beta-muricholate	Metabotype	6.39533	0.0938831	Yes	11/35	7/32	3/38	3/13
17alpha-hydroxypregnenolone 3-sulfate	Metabotype	6.22456	0.101182	No	1/35	4/32	0/38	1/13
deoxycholic acid glucuronide	Metabotype	6.22456	0.101182	No	1/35	4/32	0/38	1/13
N-carbamoylvaline	Metabotype	5.97485	0.11284	No	1/35	3/32	2/38	3/13
3-(3-amino-3-carboxypropyl)uridine*	Metabotype	5.79976	0.121769	Yes	5/35	4/32	2/38	4/13
adenosine	Metabotype	5.74071	0.12493	Yes	4/35	2/32	0/38	0/13
5alpha-pregnan-diol disulfate	Metabotype	5.61212	0.132084	No	4/35	10/32	9/38	1/13
cysteine-glutathione disulfide	Metabotype	5.46767	0.140585	Yes	0/35	2/32	0/38	0/13
5alpha-androstan-3alpha,17beta-diol monosulfate (1)	Metabotype	5.46767	0.140585	No	0/35	2/32	0/38	0/13
formiminoglutamate	Metabotype	5.46767	0.140585	No	0/35	2/32	0/38	0/13
gulonate*	Metabotype	5.46767	0.140585	No	0/35	2/32	0/38	0/13
2-hydroxyphenylacetate	Metabotype	5.44134	0.14219	No	3/35	6/32	1/38	1/13
S-methylmethionine	Metabotype	5.42365	0.143277	No	4/35	3/32	10/38	1/13
chenodeoxycholate	Metabotype	5.39372	0.145135	No	3/35	8/32	3/38	2/13
glyco-beta-muricholate**	Metabotype	5.39205	0.14524	Yes	4/35	1/32	0/38	1/13
corticosterone	Metabotype	5.30854	0.150549	Yes	9/35	6/32	3/38	4/13
14-HDoHE/17-HDoHE	Metabotype	5.28251	0.152241	No	1/35	3/32	6/38	0/13
beta-sitosterol	Metabotype	5.2512	0.154301	Yes	0/35	3/32	1/38	0/13
ursodeoxycholate	Metabotype	5.13576	0.162122	No	8/35	9/32	3/38	3/13
5alpha-androstan-3beta,17alpha-diol disulfate	Metabotype	4.9903	0.172509	No	1/35	3/32	7/38	1/13
3-hydroxystearate	Metabotype	4.94323	0.176001	No	1/35	5/32	4/38	0/13
N-acetyl-1-methylhistidine*	Metabotype	4.94032	0.17622	Yes	5/35	0/32	4/38	2/13
adenosine 5'-monophosphate (AMP)	Metabotype	4.72186	0.193334	No	3/35	9/32	6/38	3/13
eicosenoylcarnitine (C20:1)*	Metabotype	4.70016	0.195116	No	4/35	0/32	5/38	2/13
1-methylhistamine	Metabotype	4.63882	0.200238	No	2/35	0/32	0/38	1/13
phenylalanylglycine	Metabotype	4.4248	0.219096	No	4/35	9/32	6/38	1/13
carboxyethyl-GABA	Metabotype	4.41356	0.220131	Yes	0/35	3/32	3/38	0/13
(S)-3-hydroxybutyrylcarnitine	Metabotype	4.39889	0.221488	Yes	7/35	3/32	2/38	1/13
gamma-glutamylglutamate	Metabotype	4.39252	0.22208	No	2/35	4/32	8/38	3/13
4-hydroxyphenylacetylglutamine	Metabotype	4.30409	0.230445	No	0/35	3/32	2/38	0/13
sucrose	Metabotype	4.29701	0.231127	No	1/35	0/32	0/38	1/13
dodecenedioate (C12:1-DC)*	Metabotype	4.28312	0.23247	No	0/35	0/32	2/38	0/13
linoleoyl ethanolamide	Metabotype	4.28312	0.23247	No	0/35	0/32	2/38	0/13
2-methylcitrate/homocitrate	Metabotype	4.27467	0.233292	No	0/35	0/32	2/38	1/13
3b-hydroxy-5-cholenoic acid	Metabotype	4.27467	0.233292	No	0/35	0/32	2/38	1/13
1-stearoyl-GPS (18:0)*	Metabotype	4.25779	0.234939	Yes	1/35	2/32	5/38	0/13
Fibrinopeptide A, phosphono-ser(3)*	Metabotype	4.16163	0.244532	Yes	0/35	0/32	1/38	1/13
tiglylcarnitine (C5:1-DC)	Metabotype	4.04587	0.256554	Yes	0/35	1/32	3/38	0/13
cystathionine	Metabotype	4.04587	0.256554	No	0/35	1/32	3/38	0/13
taurodeoxycholic acid 3-sulfate	Metabotype	4.01003	0.260383	Yes	5/35	1/32	2/38	2/13
3-hydroxylaurate	Metabotype	3.96407	0.26537	No	1/35	0/32	3/38	0/13
methylsuccinoylcarnitine	Metabotype	3.91615	0.270661	No	5/35	7/32	11/38	5/13
3-hydroxyhexanoylcarnitine (1)	Metabotype	3.90302	0.272128	No	9/35	5/32	13/38	2/13
1-carboxyethylleucine	Metabotype	3.79267	0.28474	No	3/35	5/32	1/38	1/13
valylglycine	Metabotype	3.69609	0.296206	Yes	0/35	2/32	3/38	0/13
galactonate	Metabotype	3.6424	0.302758	Yes	1/35	1/32	4/38	0/13
behenoylcarnitine (C22)*	Metabotype	3.61566	0.306069	No	5/35	2/32	6/38	0/13
3-methyladipate	Metabotype	3.49846	0.320962	No	6/35	3/32	10/38	2/13
taurochenodeoxycholic acid 3-sulfate	Metabotype	3.26043	0.353188	No	4/35	2/32	1/38	2/13
beta-citrylglutamate	Metabotype	3.11979	0.373522	No	1/35	2/32	0/38	0/13
glycohyocholate	Metabotype	3.11979	0.373522	No	1/35	2/32	0/38	0/13
nervonoylcarnitine (C24:1)*	Metabotype	3.09199	0.377658	No	6/35	2/32	8/38	2/13
leucylphenylalanine/isoleucylphenylalanine	Metabotype	3.02876	0.387213	Yes	0/35	2/32	1/38	0/13
dopamine 4-sulfate	Metabotype	3.02876	0.387213	No	0/35	2/32	1/38	0/13
prolylglycine	Metabotype	3.02876	0.387213	No	0/35	2/32	1/38	0/13
pimeloylcarnitine/3-methyladipoylcarnitine (C7-DC)	Metabotype	2.99117	0.392988	No	2/35	2/32	5/38	0/13
N6-succinyladenosine	Metabotype	2.89338	0.408358	Yes	4/35	1/32	3/38	0/13
isovalerylglycine	Metabotype	2.89075	0.408777	Yes	0/35	2/32	2/38	0/13
indoleacetylglutamine	Metabotype	2.83481	0.417802	No	5/35	10/32	8/38	3/13
3-methoxytyramine sulfate	Metabotype	2.82894	0.418758	Yes	0/35	2/32	1/38	1/13
N-methylhydroxyproline**	Metabotype	2.71084	0.438389	No	1/35	2/32	2/38	2/13
12,13-DiHOME	Metabotype	2.71047	0.438451	Yes	0/35	1/32	0/38	0/13
2-aminooctanoate	Metabotype	2.71047	0.438451	Yes	0/35	1/32	0/38	0/13
2-ketocaprylate	Metabotype	2.71047	0.438451	Yes	0/35	1/32	0/38	0/13
N,N,N-trimethyl-5-aminovalerate	Metabotype	2.71047	0.438451	Yes	0/35	1/32	0/38	0/13
sarcosine	Metabotype	2.71047	0.438451	Yes	0/35	1/32	0/38	0/13
2-aminoheptanoate	Metabotype	2.71047	0.438451	No	0/35	1/32	0/38	0/13
2-hydroxyglutarate	Metabotype	2.71047	0.438451	No	0/35	1/32	0/38	0/13
2-hydroxyheptanoate*	Metabotype	2.71047	0.438451	No	0/35	1/32	0/38	0/13
2-pyrrolidinone	Metabotype	2.71047	0.438451	No	0/35	1/32	0/38	0/13
3-hydroxyisobutyrate	Metabotype	2.71047	0.438451	No	0/35	1/32	0/38	0/13
3-methylcytidine	Metabotype	2.71047	0.438451	No	0/35	1/32	0/38	0/13
3-ureidopropionate	Metabotype	2.71047	0.438451	No	0/35	1/32	0/38	0/13
9,10-DiHOME	Metabotype	2.71047	0.438451	No	0/35	1/32	0/38	0/13
argininate*	Metabotype	2.71047	0.438451	No	0/35	1/32	0/38	0/13
cholate	Metabotype	2.71047	0.438451	No	0/35	1/32	0/38	0/13
eicosapentaenoylcholine	Metabotype	2.71047	0.438451	No	0/35	1/32	0/38	0/13
gamma-glutamyl-epsilon-lysine	Metabotype	2.71047	0.438451	No	0/35	1/32	0/38	0/13
gentisate	Metabotype	2.71047	0.438451	No	0/35	1/32	0/38	0/13
N-acetyltyrosine	Metabotype	2.71047	0.438451	No	0/35	1/32	0/38	0/13
N-stearoylserine*	Metabotype	2.71047	0.438451	No	0/35	1/32	0/38	0/13
nicotinamide	Metabotype	2.71047	0.438451	No	0/35	1/32	0/38	0/13
pantoate	Metabotype	2.71047	0.438451	No	0/35	1/32	0/38	0/13
phosphoethanolamine	Metabotype	2.71047	0.438451	No	0/35	1/32	0/38	0/13
vanillactate	Metabotype	2.71047	0.438451	No	0/35	1/32	0/38	0/13
hydantoin-5-propionate	Metabotype	2.56359	0.463908	No	2/35	0/32	2/38	0/13
p-cresol glucuronide*	Metabotype	2.56359	0.463908	No	2/35	0/32	2/38	0/13
N-linoleoyltaurine*	Metabotype	2.46389	0.481852	No	5/35	8/32	8/38	1/13
carotene diol (3)	Metabotype	2.43133	0.487829	No	0/35	1/32	2/38	0/13
guanidinosuccinate	Metabotype	2.43133	0.487829	No	0/35	1/32	2/38	0/13
phenylacetate	Metabotype	2.43133	0.487829	No	0/35	1/32	2/38	0/13
glycodeoxycholate 3-sulfate	Metabotype	2.3917	0.495182	Yes	1/35	0/32	0/38	0/13
3-hydroxyadipate*	Metabotype	2.3917	0.495182	No	1/35	0/32	0/38	0/13
lignoceroylcarnitine (C24)*	Metabotype	2.3917	0.495182	No	1/35	0/32	0/38	0/13
methylphosphate	Metabotype	2.3917	0.495182	No	1/35	0/32	0/38	0/13
ribulonate/xylulonate/lyxonate*	Metabotype	2.3917	0.495182	No	1/35	0/32	0/38	0/13
stearidonate (18:4n3)	Metabotype	2.3917	0.495182	No	1/35	0/32	0/38	0/13
hexanoylglutamine	Metabotype	2.29515	0.51345	No	1/35	0/32	2/38	1/13
acisoga	Metabotype	2.24153	0.523815	Yes	1/35	0/32	1/38	1/13
tyramine O-sulfate	Metabotype	2.23146	0.525778	No	4/35	3/32	2/38	0/13
12-HETE	Metabotype	2.12326	0.547222	Yes	0/35	0/32	1/38	0/13
branched chain 14:0 dicarboxylic acid**	Metabotype	2.12326	0.547222	Yes	0/35	0/32	1/38	0/13
butyrylcarnitine (C4)	Metabotype	2.12326	0.547222	Yes	0/35	0/32	1/38	0/13
campesterol	Metabotype	2.12326	0.547222	Yes	0/35	0/32	1/38	0/13
2-methylbutyrylcarnitine (C5)	Metabotype	2.12326	0.547222	No	0/35	0/32	1/38	0/13
3-hydroxydecanoylcarnitine	Metabotype	2.12326	0.547222	No	0/35	0/32	1/38	0/13
3-hydroxymyristate	Metabotype	2.12326	0.547222	No	0/35	0/32	1/38	0/13
arachidonoylcarnitine (C20:4)	Metabotype	2.12326	0.547222	No	0/35	0/32	1/38	0/13
dihomo-linolenoylcarnitine (C20:3n3 or 6)*	Metabotype	2.12326	0.547222	No	0/35	0/32	1/38	0/13
Fibrinopeptide A (8-16)**	Metabotype	2.12326	0.547222	No	0/35	0/32	1/38	0/13
Fibrinopeptide B (1-9)**	Metabotype	2.12326	0.547222	No	0/35	0/32	1/38	0/13
glutarylcarnitine (C5-DC)	Metabotype	2.12326	0.547222	No	0/35	0/32	1/38	0/13
heptenedioate (C7:1-DC)*	Metabotype	2.12326	0.547222	No	0/35	0/32	1/38	0/13
nonanoylcarnitine (C9)	Metabotype	2.12326	0.547222	No	0/35	0/32	1/38	0/13
uracil	Metabotype	2.12326	0.547222	No	0/35	0/32	1/38	0/13
ximenoylcarnitine (C26:1)*	Metabotype	2.12326	0.547222	No	0/35	0/32	1/38	0/13
N-acetyl-aspartyl-glutamate (NAAG)	Metabotype	1.94084	0.584776	No	7/35	3/32	7/38	3/13
acetoacetate	Metabotype	1.86654	0.600564	No	2/35	2/32	4/38	0/13
N-acetylisoleucine	Metabotype	1.60258	0.658806	No	3/35	3/32	2/38	0/13
linolenoylcarnitine (C18:3)*	Metabotype	1.60153	0.659043	No	2/35	1/32	3/38	0/13
4-methoxyphenol sulfate	Metabotype	1.55583	0.669445	Yes	1/35	1/32	0/38	0/13
2'-O-methylcytidine	Metabotype	1.55583	0.669445	No	1/35	1/32	0/38	0/13
gamma-glutamyl-2-aminobutyrate	Metabotype	1.55583	0.669445	No	1/35	1/32	0/38	0/13
picolinate	Metabotype	1.55583	0.669445	No	1/35	1/32	0/38	0/13
succinylcarnitine (C4-DC)	Metabotype	1.55583	0.669445	No	1/35	1/32	0/38	0/13
taurolithocholate 3-sulfate	Metabotype	1.55583	0.669445	No	1/35	1/32	0/38	0/13
N6-methyladenosine	Metabotype	1.44332	0.695412	No	4/35	6/32	5/38	3/13
N-carbamoylalanine	Metabotype	1.42412	0.69989	No	2/35	3/32	3/38	0/13
isobutyrylglycine	Metabotype	1.42046	0.700747	Yes	0/35	1/32	1/38	0/13
leucylleucine	Metabotype	1.42046	0.700747	Yes	0/35	1/32	1/38	0/13
3-hydroxybutyroylglycine**	Metabotype	1.42046	0.700747	No	0/35	1/32	1/38	0/13
N-acetylproline	Metabotype	1.42046	0.700747	No	0/35	1/32	1/38	0/13
2'-O-methyluridine	Metabotype	1.38217	0.709719	No	2/35	2/32	3/38	2/13
indole-3-carboxylate	Metabotype	1.3174	0.725004	Yes	7/35	5/32	5/38	1/13
5alpha-androstan-3alpha,17alpha-diol monosulfate	Metabotype	1.28502	0.732693	No	1/35	3/32	3/38	1/13
(12 or 13)-methylmyristate (a15:0 or i15:0)	Metabotype	1.2597	0.738725	No	1/35	0/32	1/38	0/13
3-methylglutarylcarnitine (2)	Metabotype	1.2597	0.738725	No	1/35	0/32	1/38	0/13
anthranilate	Metabotype	1.2597	0.738725	No	1/35	0/32	1/38	0/13
tetradecadienedioate (C14:2-DC)*	Metabotype	1.2597	0.738725	No	1/35	0/32	1/38	0/13
alpha-ketobutyrate	Metabotype	1.10715	0.775348	Yes	2/35	1/32	1/38	0/13
21-hydroxypregnenolone monosulfate (1)	Metabotype	1.0906	0.779343	No	7/35	7/32	5/38	2/13
5-hydroxyhexanoate	Metabotype	0.957249	0.811595	No	9/35	6/32	7/38	2/13
lithocholate sulfate (1)	Metabotype	0.900521	0.825302	No	1/35	1/32	2/38	0/13
N-acetylcitrulline	Metabotype	0.900521	0.825302	No	1/35	1/32	2/38	0/13
N2-acetyl,N6-methyllysine	Metabotype	0.817706	0.845227	No	2/35	2/32	2/38	0/13
suberate (C8-DC)	Metabotype	0.775762	0.855255	No	2/35	2/32	1/38	1/13
picolinoylglycine	Metabotype	0.63555	0.888248	No	1/35	2/32	2/38	1/13
lanthionine	Metabotype	0.559989	0.905528	No	7/35	7/32	6/38	3/13
5-(galactosylhydroxy)-L-lysine	Metabotype	0.111423	0.990432	Yes	2/35	2/32	2/38	1/13
glycolithocholate	Metabotype	0.0606005	0.996104	No	3/35	3/32	3/38	1/13

## Sheet: 4 Sex
Metabolite	Comparisons	Statistics.value	p.value	Selected_variable	F	M
21-hydroxypregnenolone monosulfate (1)	Sex	8.43103	0.0139162	No	20/88	1/30
leucylglycine	Sex	0.287704	0.0443982	Yes	7/88	7/30
3-hydroxylaurate	Sex	0.105974	0.0501294	No	1/88	3/30
lanthionine	Sex	4.3461	0.0592648	No	21/88	2/30
leucylleucine	Sex	0	0.0630161	Yes	0/88	2/30
anthranilate	Sex	0	0.0630161	No	0/88	2/30
glycolithocholate	Sex	#NUM!	0.0630586	No	10/88	0/30
indoleacetylglutamine	Sex	3.15861	0.0773281	No	23/88	3/30
valylglycine	Sex	0.212777	0.103426	Yes	2/88	3/30
2'-O-methyluridine	Sex	#NUM!	0.10929	No	9/88	0/30
N-carbamoylvaline	Sex	#NUM!	0.10929	No	9/88	0/30
1-carboxyethylisoleucine	Sex	4.98005	0.113433	No	13/88	1/30
5-hydroxyhexanoate	Sex	2.80004	0.12179	No	21/88	3/30
leucylphenylalanine/isoleucylphenylalanine	Sex	0.164057	0.158627	Yes	1/88	2/30
carotene diol (3)	Sex	0.164057	0.158627	No	1/88	2/30
glu-gly-asn-val**	Sex	0.164057	0.158627	No	1/88	2/30
adenosine 5'-monophosphate (AMP)	Sex	0.480022	0.169218	No	13/88	8/30
galactonate	Sex	0.32141	0.17103	Yes	3/88	3/30
suberate (C8-DC)	Sex	0.32141	0.17103	No	3/88	3/30
3-hydroxysebacate	Sex	0.435662	0.17897	No	7/88	5/30
(2 or 3)-decenoate (10:1n7 or n8)	Sex	4.53705	0.179694	No	12/88	1/30
docosapentaenoylcarnitine (C22:5n3)*	Sex	2.62859	0.182875	No	20/88	3/30
12-HHTrE	Sex	0.403633	0.186584	Yes	8/88	6/30
5alpha-androstan-3alpha,17alpha-diol monosulfate	Sex	#NUM!	0.199964	No	8/88	0/30
acetoacetate	Sex	#NUM!	0.199964	No	8/88	0/30
N-acetylisoleucine	Sex	#NUM!	0.199964	No	8/88	0/30
hexanoylglycine	Sex	2.28565	0.20917	No	23/88	4/30
tyramine O-sulfate	Sex	0.395247	0.229369	No	5/88	4/30
indole-3-carboxylate	Sex	0.47279	0.237076	Yes	11/88	7/30
S-methylmethionine	Sex	0.47279	0.237076	No	11/88	7/30
12-HETE	Sex	0	0.254237	Yes	0/88	1/30
12,13-DiHOME	Sex	0	0.254237	Yes	0/88	1/30
sarcosine	Sex	0	0.254237	Yes	0/88	1/30
3-hydroxyisobutyrate	Sex	0	0.254237	No	0/88	1/30
9,10-DiHOME	Sex	0	0.254237	No	0/88	1/30
eicosapentaenoylcholine	Sex	0	0.254237	No	0/88	1/30
Fibrinopeptide A (8-16)**	Sex	0	0.254237	No	0/88	1/30
N-acetyl-beta-alanine	Sex	0	0.254237	No	0/88	1/30
N-stearoylserine*	Sex	0	0.254237	No	0/88	1/30
nicotinamide	Sex	0	0.254237	No	0/88	1/30
ribulonate/xylulonate/lyxonate*	Sex	0	0.254237	No	0/88	1/30
beta-sitosterol	Sex	0.329361	0.267124	Yes	2/88	2/30
p-cresol glucuronide*	Sex	0.329361	0.267124	No	2/88	2/30
taurodeoxycholic acid 3-sulfate	Sex	0.479037	0.272739	Yes	6/88	4/30
phenylalanylglycine	Sex	0.572527	0.275516	No	13/88	7/30
2-hydroxyphenylacetate	Sex	3.68752	0.285686	No	10/88	1/30
eicosenoylcarnitine (C20:1)*	Sex	3.68752	0.285686	No	10/88	1/30
N-linoleoylserine*	Sex	3.68752	0.285686	No	10/88	1/30
4-hydroxyphenylacetylglutamine	Sex	#NUM!	0.327335	No	5/88	0/30
3-hydroxyhexanoylcarnitine (1)	Sex	1.86583	0.328197	No	24/88	5/30
methylsuccinoylcarnitine	Sex	1.76133	0.332732	No	23/88	5/30
17alpha-hydroxypregnenolone 3-sulfate	Sex	#NUM!	0.335494	No	6/88	0/30
deoxycholic acid glucuronide	Sex	#NUM!	0.335494	No	6/88	0/30
linolenoylcarnitine (C18:3)*	Sex	#NUM!	0.335494	No	6/88	0/30
N2-acetyl,N6-methyllysine	Sex	#NUM!	0.335494	No	6/88	0/30
picolinoylglycine	Sex	#NUM!	0.335494	No	6/88	0/30
chenodeoxycholate	Sex	2.63079	0.353133	No	14/88	2/30
3-hydroxyoleate*	Sex	0.432173	0.3684	Yes	4/88	3/30
nervonoylcarnitine (C24:1)*	Sex	0.634237	0.392616	No	12/88	6/30
mead acid (20:3n9)	Sex	1.98968	0.394359	Yes	16/88	3/30
N-acetyl-aspartyl-glutamate (NAAG)	Sex	2.14275	0.397394	No	17/88	3/30
1-stearoyl-GPS (18:0)*	Sex	0.545363	0.417393	Yes	5/88	3/30
8-methoxykynurenate	Sex	1.78183	0.427954	Yes	19/88	4/30
5alpha-pregnan-diol disulfate	Sex	0.613872	0.430533	No	16/88	8/30
5alpha-androstan-3beta,17beta-diol monosulfate (2)	Sex	2.87979	0.445044	No	8/88	1/30
gamma-glutamylalanine	Sex	2.87979	0.445044	No	8/88	1/30
pimeloylcarnitine/3-methyladipoylcarnitine (C7-DC)	Sex	2.87979	0.445044	No	8/88	1/30
cysteine-glutathione disulfide	Sex	0.337102	0.445458	Yes	1/88	1/30
(12 or 13)-methylmyristate (a15:0 or i15:0)	Sex	0.337102	0.445458	No	1/88	1/30
gulonate*	Sex	0.337102	0.445458	No	1/88	1/30
sucrose	Sex	0.337102	0.445458	No	1/88	1/30
tetradecadienedioate (C14:2-DC)*	Sex	0.337102	0.445458	No	1/88	1/30
1-carboxyethylleucine	Sex	3.27863	0.44862	No	9/88	1/30
5,6-dihydrouracil	Sex	3.27863	0.44862	No	9/88	1/30
gamma-glutamylglutamate	Sex	1.69577	0.555051	No	14/88	3/30
N2,N5-diacetylornithine	Sex	1.69577	0.555051	No	14/88	3/30
N6-methyladenosine	Sex	1.84074	0.556936	No	15/88	3/30
acisoga	Sex	#NUM!	0.569752	Yes	3/88	0/30
2-methylcitrate/homocitrate	Sex	#NUM!	0.569752	No	3/88	0/30
3b-hydroxy-5-cholenoic acid	Sex	#NUM!	0.569752	No	3/88	0/30
beta-citrylglutamate	Sex	#NUM!	0.569752	No	3/88	0/30
dihomo-linoleoylcarnitine (C20:2)*	Sex	#NUM!	0.569752	No	3/88	0/30
dopamine 4-sulfate	Sex	#NUM!	0.569752	No	3/88	0/30
guanidinosuccinate	Sex	#NUM!	0.569752	No	3/88	0/30
hyocholate	Sex	#NUM!	0.569752	No	3/88	0/30
margaroylcarnitine (C17)*	Sex	#NUM!	0.569752	No	3/88	0/30
phenylacetate	Sex	#NUM!	0.569752	No	3/88	0/30
prolylglycine	Sex	#NUM!	0.569752	No	3/88	0/30
3-methoxytyramine sulfate	Sex	#NUM!	0.570999	Yes	4/88	0/30
alpha-ketobutyrate	Sex	#NUM!	0.570999	Yes	4/88	0/30
isovalerylglycine	Sex	#NUM!	0.570999	Yes	4/88	0/30
tiglylcarnitine (C5:1-DC)	Sex	#NUM!	0.570999	Yes	4/88	0/30
cystathionine	Sex	#NUM!	0.570999	No	4/88	0/30
hexanoylglutamine	Sex	#NUM!	0.570999	No	4/88	0/30
lithocholate sulfate (1)	Sex	#NUM!	0.570999	No	4/88	0/30
azelate (C9-DC)	Sex	0.497492	0.600164	Yes	3/88	2/30
glyco-beta-muricholate**	Sex	0.669161	0.643332	Yes	4/88	2/30
nisinate (24:6n3)	Sex	2.49062	0.67774	No	7/88	1/30
orotidine	Sex	2.49062	0.67774	No	7/88	1/30
1-oleoyl-GPG (18:1)*	Sex	0.66107	0.691133	No	6/88	3/30
taurochenodeoxycholic acid 3-sulfate	Sex	0.66107	0.691133	No	6/88	3/30
N-acetyl-1-methylhistidine*	Sex	1.58924	0.727262	Yes	9/88	2/30
5alpha-androstan-3beta,17alpha-diol disulfate	Sex	1.78704	0.728112	No	10/88	2/30
(S)-3-hydroxybutyrylcarnitine	Sex	0.742502	0.736576	Yes	9/88	4/30
behenoylcarnitine (C22)*	Sex	0.742502	0.736576	No	9/88	4/30
O-acetylhomoserine	Sex	0.742502	0.736576	No	9/88	4/30
N-formylphenylalanine	Sex	0.834692	0.750945	Yes	10/88	4/30
docosatrienoate (22:3n3)	Sex	0.867758	0.77517	Yes	13/88	5/30
homovanillate (HVA)	Sex	1.28304	0.792451	Yes	18/88	5/30
ursodeoxycholate	Sex	1.28304	0.792451	No	18/88	5/30
tauro-beta-muricholate	Sex	1.37324	0.793179	Yes	19/88	5/30
3-hydroxydodecanedioate*	Sex	0.846152	0.797348	No	18/88	7/30
5-hydroxylysine	Sex	0.863058	0.807707	Yes	21/88	8/30
2-aminooctanoate	Sex	#NUM!	1	Yes	1/88	0/30
2-ketocaprylate	Sex	#NUM!	1	Yes	1/88	0/30
3-(3-amino-3-carboxypropyl)uridine*	Sex	0.929165	1	Yes	11/88	4/30
4-methoxyphenol sulfate	Sex	#NUM!	1	Yes	2/88	0/30
5-(galactosylhydroxy)-L-lysine	Sex	0.844662	1	Yes	5/88	2/30
adenosine	Sex	1.73983	1	Yes	5/88	1/30
branched chain 14:0 dicarboxylic acid**	Sex	#NUM!	1	Yes	1/88	0/30
butyrylcarnitine (C4)	Sex	#NUM!	1	Yes	1/88	0/30
campesterol	Sex	#NUM!	1	Yes	1/88	0/30
carboxyethyl-GABA	Sex	1.73983	1	Yes	5/88	1/30
corticosterone	Sex	1.19544	1	Yes	17/88	5/30
deoxycholate	Sex	1.73983	1	Yes	5/88	1/30
Fibrinopeptide A, phosphono-ser(3)*	Sex	#NUM!	1	Yes	2/88	0/30
glycodeoxycholate	Sex	1.02512	1	Yes	9/88	3/30
glycodeoxycholate 3-sulfate	Sex	#NUM!	1	Yes	1/88	0/30
isobutyrylglycine	Sex	#NUM!	1	Yes	2/88	0/30
N,N,N-trimethyl-5-aminovalerate	Sex	#NUM!	1	Yes	1/88	0/30
N6-succinyladenosine	Sex	1.02419	1	Yes	6/88	2/30
taurodeoxycholate	Sex	1.73983	1	Yes	5/88	1/30
1-methylhistamine	Sex	0.676873	1	No	2/88	1/30
1-palmitoyl-GPA (16:0)	Sex	0.676873	1	No	2/88	1/30
1-stearoyl-2-oleoyl-GPS (18:0/18:1)	Sex	1.02609	1	No	12/88	4/30
14-HDoHE/17-HDoHE	Sex	1.39635	1	No	8/88	2/30
2-aminoheptanoate	Sex	#NUM!	1	No	1/88	0/30
2-hydroxyglutarate	Sex	#NUM!	1	No	1/88	0/30
2-hydroxyheptanoate*	Sex	#NUM!	1	No	1/88	0/30
2-methylbutyrylcarnitine (C5)	Sex	#NUM!	1	No	1/88	0/30
2-pyrrolidinone	Sex	#NUM!	1	No	1/88	0/30
2'-O-methylcytidine	Sex	#NUM!	1	No	2/88	0/30
3-hydroxyadipate*	Sex	#NUM!	1	No	1/88	0/30
3-hydroxybutyroylglycine**	Sex	#NUM!	1	No	2/88	0/30
3-hydroxydecanoylcarnitine	Sex	#NUM!	1	No	1/88	0/30
3-hydroxymyristate	Sex	#NUM!	1	No	1/88	0/30
3-hydroxystearate	Sex	1.39635	1	No	8/88	2/30
3-methyladipate	Sex	1.11015	1	No	16/88	5/30
3-methylcytidine	Sex	#NUM!	1	No	1/88	0/30
3-methylglutarylcarnitine (2)	Sex	#NUM!	1	No	2/88	0/30
3-ureidopropionate	Sex	#NUM!	1	No	1/88	0/30
5alpha-androstan-3alpha,17beta-diol monosulfate (1)	Sex	#NUM!	1	No	2/88	0/30
5alpha-pregnan-3beta-ol,20-one sulfate	Sex	1.0296	1	No	21/88	7/30
arachidonoylcarnitine (C20:4)	Sex	#NUM!	1	No	1/88	0/30
argininate*	Sex	#NUM!	1	No	1/88	0/30
cholate	Sex	#NUM!	1	No	1/88	0/30
dihomo-linolenoylcarnitine (C20:3n3 or 6)*	Sex	#NUM!	1	No	1/88	0/30
dodecenedioate (C12:1-DC)*	Sex	#NUM!	1	No	2/88	0/30
Fibrinopeptide B (1-9)**	Sex	#NUM!	1	No	1/88	0/30
formiminoglutamate	Sex	#NUM!	1	No	2/88	0/30
gamma-glutamyl-2-aminobutyrate	Sex	#NUM!	1	No	2/88	0/30
gamma-glutamyl-epsilon-lysine	Sex	#NUM!	1	No	1/88	0/30
gentisate	Sex	#NUM!	1	No	1/88	0/30
glutarylcarnitine (C5-DC)	Sex	#NUM!	1	No	1/88	0/30
glycohyocholate	Sex	0.676873	1	No	2/88	1/30
heneicosapentaenoate (21:5n3)	Sex	1.02833	1	No	18/88	6/30
heptenedioate (C7:1-DC)*	Sex	#NUM!	1	No	1/88	0/30
hydantoin-5-propionate	Sex	1.02334	1	No	3/88	1/30
lignoceroylcarnitine (C24)*	Sex	#NUM!	1	No	1/88	0/30
linoleoyl ethanolamide	Sex	#NUM!	1	No	2/88	0/30
methylphosphate	Sex	#NUM!	1	No	1/88	0/30
N-acetylcitrulline	Sex	1.02334	1	No	3/88	1/30
N-acetylproline	Sex	#NUM!	1	No	2/88	0/30
N-acetyltyrosine	Sex	#NUM!	1	No	1/88	0/30
N-carbamoylalanine	Sex	1.02419	1	No	6/88	2/30
N-linoleoyltaurine*	Sex	1.19544	1	No	17/88	5/30
N-methylhydroxyproline**	Sex	0.844662	1	No	5/88	2/30
nervonate (24:1n9)*	Sex	1.39635	1	No	8/88	2/30
nonanoylcarnitine (C9)	Sex	#NUM!	1	No	1/88	0/30
pantoate	Sex	#NUM!	1	No	1/88	0/30
phosphoethanolamine	Sex	#NUM!	1	No	1/88	0/30
picolinate	Sex	#NUM!	1	No	2/88	0/30
pregnanolone/allopregnanolone sulfate	Sex	0.929165	1	No	11/88	4/30
stearidonate (18:4n3)	Sex	#NUM!	1	No	1/88	0/30
succinylcarnitine (C4-DC)	Sex	#NUM!	1	No	2/88	0/30
taurolithocholate 3-sulfate	Sex	#NUM!	1	No	2/88	0/30
uracil	Sex	#NUM!	1	No	1/88	0/30
vanillactate	Sex	#NUM!	1	No	1/88	0/30
ximenoylcarnitine (C26:1)*	Sex	#NUM!	1	No	1/88	0/30

## Sheet: 5 Group-Sex
Metabolite	Comparisons	Statistics.value	p.value		Selected_variable	HC.F	HC.M	ME.F	ME.M
leucylglycine	Group-Sex	16.1002	0.00108161		Yes	0/24	0/11	7/64	7/19
glycodeoxycholate	Group-Sex	14.2315	0.00260633		Yes	7/24	2/11	2/64	1/19
5-hydroxylysine	Group-Sex	11.9951	0.00739984		Yes	11/24	5/11	10/64	3/19
leucylleucine	Group-Sex	10.6007	0.014093		Yes	0/24	0/11	0/64	2/19
12-HHTrE	Group-Sex	9.95539	0.0189492		Yes	1/24	0/11	7/64	6/19
ribulonate/xylulonate/lyxonate*	Group-Sex	9.81041	0.0202484		No	0/24	1/11	0/64	0/19
deoxycholate	Group-Sex	9.69948	0.0213013		Yes	4/24	1/11	1/64	0/19
taurodeoxycholate	Group-Sex	9.69948	0.0213013		Yes	4/24	1/11	1/64	0/19
adenosine	Group-Sex	8.90636	0.0305622		Yes	4/24	0/11	1/64	1/19
valylglycine	Group-Sex	7.99262	0.0461645		Yes	0/24	0/11	2/64	3/19
3-hydroxysebacate	Group-Sex	7.65839	0.0536255		No	1/24	0/11	6/64	5/19
mead acid (20:3n9)	Group-Sex	7.19261	0.0660054		Yes	1/24	0/11	15/64	3/19
21-hydroxypregnenolone monosulfate (1)	Group-Sex	6.81938	0.0778832		No	7/24	0/11	13/64	1/19
adenosine 5'-monophosphate (AMP)	Group-Sex	6.76623	0.0797341		No	2/24	1/11	11/64	7/19
anthranilate	Group-Sex	6.58043	0.0865439		No	0/24	1/11	0/64	1/19
leucylphenylalanine/isoleucylphenylalanine	Group-Sex	6.04908	0.109247		Yes	0/24	0/11	1/64	2/19
carotene diol (3)	Group-Sex	6.04908	0.109247		No	0/24	0/11	1/64	2/19
glu-gly-asn-val**	Group-Sex	6.04908	0.109247		No	0/24	0/11	1/64	2/19
N2,N5-diacetylornithine	Group-Sex	5.73198	0.125404		No	1/24	0/11	13/64	3/19
3-hydroxylaurate	Group-Sex	5.54112	0.1362		No	0/24	1/11	1/64	2/19
3-hydroxyoleate*	Group-Sex	5.52713	0.137025		Yes	0/24	0/11	4/64	3/19
docosatrienoate (22:3n3)	Group-Sex	5.38182	0.145881		Yes	7/24	2/11	6/64	3/19
12-HETE	Group-Sex	5.25506	0.154045		Yes	0/24	0/11	0/64	1/19
12,13-DiHOME	Group-Sex	5.25506	0.154045		Yes	0/24	0/11	0/64	1/19
sarcosine	Group-Sex	5.25506	0.154045		Yes	0/24	0/11	0/64	1/19
3-hydroxyisobutyrate	Group-Sex	5.25506	0.154045		No	0/24	0/11	0/64	1/19
9,10-DiHOME	Group-Sex	5.25506	0.154045		No	0/24	0/11	0/64	1/19
eicosapentaenoylcholine	Group-Sex	5.25506	0.154045		No	0/24	0/11	0/64	1/19
Fibrinopeptide A (8-16)**	Group-Sex	5.25506	0.154045		No	0/24	0/11	0/64	1/19
N-acetyl-beta-alanine	Group-Sex	5.25506	0.154045		No	0/24	0/11	0/64	1/19
N-stearoylserine*	Group-Sex	5.25506	0.154045		No	0/24	0/11	0/64	1/19
nicotinamide	Group-Sex	5.25506	0.154045		No	0/24	0/11	0/64	1/19
N-acetyl-aspartyl-glutamate (NAAG)	Group-Sex	5.22607	0.155972		No	4/24	3/11	13/64	0/19
5alpha-androstan-3beta,17beta-diol monosulfate (2)	Group-Sex	5.1976	0.157887		No	0/24	0/11	8/64	1/19
indoleacetylglutamine	Group-Sex	5.12204	0.163076		No	4/24	1/11	19/64	2/19
(S)-3-hydroxybutyrylcarnitine	Group-Sex	5.05856	0.167559		Yes	4/24	3/11	5/64	1/19
N-carbamoylvaline	Group-Sex	5.04196	0.16875		No	1/24	0/11	8/64	0/19
pregnanolone/allopregnanolone sulfate	Group-Sex	4.86206	0.182181		No	1/24	0/11	10/64	4/19
ursodeoxycholate	Group-Sex	4.80039	0.187011		No	4/24	4/11	14/64	1/19
glyco-beta-muricholate**	Group-Sex	4.74661	0.19132		Yes	3/24	1/11	1/64	1/19
8-methoxykynurenate	Group-Sex	4.67779	0.196969		Yes	3/24	0/11	16/64	4/19
N-formylphenylalanine	Group-Sex	4.67047	0.19758		Yes	1/24	0/11	9/64	4/19
1-carboxyethylisoleucine	Group-Sex	4.65903	0.198536		No	2/24	1/11	11/64	0/19
5-hydroxyhexanoate	Group-Sex	4.48932	0.213245		No	8/24	1/11	13/64	2/19
4-hydroxyphenylacetylglutamine	Group-Sex	4.40542	0.220883		No	0/24	0/11	5/64	0/19
nisinate (24:6n3)	Group-Sex	4.36523	0.224631		No	0/24	0/11	7/64	1/19
sucrose	Group-Sex	4.3594	0.22518		No	0/24	1/11	1/64	0/19
tetradecadienedioate (C14:2-DC)*	Group-Sex	4.3594	0.22518		No	0/24	1/11	1/64	0/19
tauro-beta-muricholate	Group-Sex	4.34905	0.226156		Yes	8/24	3/11	11/64	2/19
gamma-glutamylglutamate	Group-Sex	4.33513	0.227476		No	1/24	1/11	13/64	2/19
lanthionine	Group-Sex	4.30857	0.230014		No	6/24	1/11	15/64	1/19
5alpha-pregnan-3beta-ol,20-one sulfate	Group-Sex	4.30472	0.230385		No	3/24	1/11	18/64	6/19
methylsuccinoylcarnitine	Group-Sex	4.28709	0.232086		No	5/24	0/11	18/64	5/19
beta-sitosterol	Group-Sex	4.19653	0.241009		Yes	0/24	0/11	2/64	2/19
5alpha-androstan-3alpha,17alpha-diol monosulfate	Group-Sex	4.19174	0.24149		No	1/24	0/11	7/64	0/19
docosapentaenoylcarnitine (C22:5n3)*	Group-Sex	4.18867	0.241799		No	4/24	0/11	16/64	3/19
indole-3-carboxylate	Group-Sex	4.16041	0.244655		Yes	5/24	2/11	6/64	5/19
glycodeoxycholate 3-sulfate	Group-Sex	3.95014	0.266898		Yes	1/24	0/11	0/64	0/19
3-hydroxyadipate*	Group-Sex	3.95014	0.266898		No	1/24	0/11	0/64	0/19
lignoceroylcarnitine (C24)*	Group-Sex	3.95014	0.266898		No	1/24	0/11	0/64	0/19
methylphosphate	Group-Sex	3.95014	0.266898		No	1/24	0/11	0/64	0/19
stearidonate (18:4n3)	Group-Sex	3.95014	0.266898		No	1/24	0/11	0/64	0/19
3-hydroxystearate	Group-Sex	3.81728	0.281883		No	0/24	1/11	8/64	1/19
glycolithocholate	Group-Sex	3.77969	0.286258		No	3/24	0/11	7/64	0/19
5alpha-pregnan-diol disulfate	Group-Sex	3.74136	0.290781		No	2/24	2/11	14/64	6/19
nervonate (24:1n9)*	Group-Sex	3.63318	0.303895		No	3/24	2/11	5/64	0/19
(12 or 13)-methylmyristate (a15:0 or i15:0)	Group-Sex	3.62504	0.304904		No	1/24	0/11	0/64	1/19
N-acetylisoleucine	Group-Sex	3.53246	0.316577		No	3/24	0/11	5/64	0/19
1-stearoyl-GPS (18:0)*	Group-Sex	3.52812	0.317133		Yes	1/24	0/11	4/64	3/19
3-methoxytyramine sulfate	Group-Sex	3.49342	0.321616		Yes	0/24	0/11	4/64	0/19
isovalerylglycine	Group-Sex	3.49342	0.321616		Yes	0/24	0/11	4/64	0/19
tiglylcarnitine (C5:1-DC)	Group-Sex	3.49342	0.321616		Yes	0/24	0/11	4/64	0/19
cystathionine	Group-Sex	3.49342	0.321616		No	0/24	0/11	4/64	0/19
O-acetylhomoserine	Group-Sex	3.49062	0.32198		No	2/24	0/11	7/64	4/19
2'-O-methyluridine	Group-Sex	3.48953	0.322123		No	2/24	0/11	7/64	0/19
azelate (C9-DC)	Group-Sex	3.43262	0.329607		Yes	0/24	0/11	3/64	2/19
N-linoleoyltaurine*	Group-Sex	3.33438	0.342886		No	5/24	0/11	12/64	5/19
chenodeoxycholate	Group-Sex	3.33353	0.343003		No	2/24	1/11	12/64	1/19
3-hydroxydodecanedioate*	Group-Sex	3.29075	0.348932		No	2/24	2/11	16/64	5/19
5alpha-androstan-3beta,17alpha-diol disulfate	Group-Sex	3.25637	0.353762		No	1/24	0/11	9/64	2/19
taurodeoxycholic acid 3-sulfate	Group-Sex	3.12426	0.37286		Yes	3/24	2/11	3/64	2/19
glycohyocholate	Group-Sex	3.11324	0.374493		No	0/24	1/11	2/64	0/19
hydantoin-5-propionate	Group-Sex	3.03305	0.386557		No	2/24	0/11	1/64	1/19
acetoacetate	Group-Sex	2.95559	0.398524		No	2/24	0/11	6/64	0/19
N-acetylcitrulline	Group-Sex	2.92956	0.402613		No	0/24	1/11	3/64	0/19
1-methylhistamine	Group-Sex	2.90304	0.406818		No	1/24	1/11	1/64	0/19
carboxyethyl-GABA	Group-Sex	2.86295	0.413241		Yes	0/24	0/11	5/64	1/19
alpha-ketobutyrate	Group-Sex	2.85727	0.414158		Yes	2/24	0/11	2/64	0/19
galactonate	Group-Sex	2.83817	0.417255		Yes	0/24	1/11	3/64	2/19
S-methylmethionine	Group-Sex	2.83086	0.418444		No	2/24	2/11	9/64	5/19
1-stearoyl-2-oleoyl-GPS (18:0/18:1)	Group-Sex	2.79328	0.424608		No	1/24	1/11	11/64	3/19
hexanoylglycine	Group-Sex	2.78136	0.426577		No	5/24	1/11	18/64	3/19
tyramine O-sulfate	Group-Sex	2.76796	0.428801		No	2/24	2/11	3/64	2/19
(2 or 3)-decenoate (10:1n7 or n8)	Group-Sex	2.66293	0.446563		No	3/24	0/11	9/64	1/19
17alpha-hydroxypregnenolone 3-sulfate	Group-Sex	2.63576	0.451255		No	1/24	0/11	5/64	0/19
deoxycholic acid glucuronide	Group-Sex	2.63576	0.451255		No	1/24	0/11	5/64	0/19
picolinoylglycine	Group-Sex	2.63576	0.451255		No	1/24	0/11	5/64	0/19
2-methylcitrate/homocitrate	Group-Sex	2.59728	0.457966		No	0/24	0/11	3/64	0/19
3b-hydroxy-5-cholenoic acid	Group-Sex	2.59728	0.457966		No	0/24	0/11	3/64	0/19
dihomo-linoleoylcarnitine (C20:2)*	Group-Sex	2.59728	0.457966		No	0/24	0/11	3/64	0/19
dopamine 4-sulfate	Group-Sex	2.59728	0.457966		No	0/24	0/11	3/64	0/19
guanidinosuccinate	Group-Sex	2.59728	0.457966		No	0/24	0/11	3/64	0/19
hyocholate	Group-Sex	2.59728	0.457966		No	0/24	0/11	3/64	0/19
margaroylcarnitine (C17)*	Group-Sex	2.59728	0.457966		No	0/24	0/11	3/64	0/19
phenylacetate	Group-Sex	2.59728	0.457966		No	0/24	0/11	3/64	0/19
prolylglycine	Group-Sex	2.59728	0.457966		No	0/24	0/11	3/64	0/19
1-oleoyl-GPG (18:1)*	Group-Sex	2.5193	0.471813		No	0/24	1/11	6/64	2/19
phenylalanylglycine	Group-Sex	2.46431	0.481775		No	2/24	2/11	11/64	5/19
eicosenoylcarnitine (C20:1)*	Group-Sex	2.4383	0.486545		No	3/24	1/11	7/64	0/19
homovanillate (HVA)	Group-Sex	2.43594	0.48698		Yes	7/24	1/11	11/64	4/19
gamma-glutamylalanine	Group-Sex	2.41425	0.490987		No	3/24	1/11	5/64	0/19
linolenoylcarnitine (C18:3)*	Group-Sex	2.312	0.510225		No	2/24	0/11	4/64	0/19
N2-acetyl,N6-methyllysine	Group-Sex	2.312	0.510225		No	2/24	0/11	4/64	0/19
N-linoleoylserine*	Group-Sex	2.29355	0.513758		No	2/24	0/11	8/64	1/19
1-carboxyethylleucine	Group-Sex	2.26578	0.519107		No	2/24	1/11	7/64	0/19
14-HDoHE/17-HDoHE	Group-Sex	2.19639	0.53266		No	1/24	0/11	7/64	2/19
3-methyladipate	Group-Sex	2.09882	0.552152		No	3/24	3/11	13/64	2/19
corticosterone	Group-Sex	2.09413	0.553102		Yes	6/24	3/11	11/64	2/19
suberate (C8-DC)	Group-Sex	2.08274	0.555412		No	1/24	1/11	2/64	2/19
taurochenodeoxycholic acid 3-sulfate	Group-Sex	2.07929	0.556114		No	2/24	2/11	4/64	1/19
N-acetyl-1-methylhistidine*	Group-Sex	2.0751	0.556967		Yes	4/24	1/11	5/64	1/19
cysteine-glutathione disulfide	Group-Sex	2.06209	0.55962		Yes	0/24	0/11	1/64	1/19
gulonate*	Group-Sex	2.06209	0.55962		No	0/24	0/11	1/64	1/19
p-cresol glucuronide*	Group-Sex	1.99208	0.574052		No	1/24	1/11	1/64	1/19
2-hydroxyphenylacetate	Group-Sex	1.98548	0.575427		No	3/24	0/11	7/64	1/19
N6-succinyladenosine	Group-Sex	1.84798	0.60455		Yes	3/24	1/11	3/64	1/19
orotidine	Group-Sex	1.81052	0.612648		No	1/24	0/11	6/64	1/19
5,6-dihydrouracil	Group-Sex	1.77229	0.620984		No	2/24	0/11	7/64	1/19
Fibrinopeptide A, phosphono-ser(3)*	Group-Sex	1.71659	0.633251		Yes	0/24	0/11	2/64	0/19
isobutyrylglycine	Group-Sex	1.71659	0.633251		Yes	0/24	0/11	2/64	0/19
3-hydroxybutyroylglycine**	Group-Sex	1.71659	0.633251		No	0/24	0/11	2/64	0/19
5alpha-androstan-3alpha,17beta-diol monosulfate (1)	Group-Sex	1.71659	0.633251		No	0/24	0/11	2/64	0/19
dodecenedioate (C12:1-DC)*	Group-Sex	1.71659	0.633251		No	0/24	0/11	2/64	0/19
formiminoglutamate	Group-Sex	1.71659	0.633251		No	0/24	0/11	2/64	0/19
linoleoyl ethanolamide	Group-Sex	1.71659	0.633251		No	0/24	0/11	2/64	0/19
N-acetylproline	Group-Sex	1.71659	0.633251		No	0/24	0/11	2/64	0/19
1-palmitoyl-GPA (16:0)	Group-Sex	1.56838	0.66658		No	0/24	0/11	2/64	1/19
N-methylhydroxyproline**	Group-Sex	1.55796	0.668959		No	1/24	0/11	4/64	2/19
nervonoylcarnitine (C24:1)*	Group-Sex	1.44445	0.69515		No	3/24	3/11	9/64	3/19
3-hydroxyhexanoylcarnitine (1)	Group-Sex	1.44308	0.695469		No	7/24	2/11	17/64	3/19
hexanoylglutamine	Group-Sex	1.42594	0.699465		No	1/24	0/11	3/64	0/19
lithocholate sulfate (1)	Group-Sex	1.42594	0.699465		No	1/24	0/11	3/64	0/19
4-methoxyphenol sulfate	Group-Sex	1.40401	0.704596		Yes	1/24	0/11	1/64	0/19
2'-O-methylcytidine	Group-Sex	1.40401	0.704596		No	1/24	0/11	1/64	0/19
3-methylglutarylcarnitine (2)	Group-Sex	1.40401	0.704596		No	1/24	0/11	1/64	0/19
gamma-glutamyl-2-aminobutyrate	Group-Sex	1.40401	0.704596		No	1/24	0/11	1/64	0/19
picolinate	Group-Sex	1.40401	0.704596		No	1/24	0/11	1/64	0/19
succinylcarnitine (C4-DC)	Group-Sex	1.40401	0.704596		No	1/24	0/11	1/64	0/19
taurolithocholate 3-sulfate	Group-Sex	1.40401	0.704596		No	1/24	0/11	1/64	0/19
N6-methyladenosine	Group-Sex	1.3976	0.706097		No	3/24	1/11	12/64	2/19
pimeloylcarnitine/3-methyladipoylcarnitine (C7-DC)	Group-Sex	1.35347	0.716476		No	2/24	0/11	6/64	1/19
N-carbamoylalanine	Group-Sex	1.34209	0.719165		No	2/24	0/11	4/64	2/19
acisoga	Group-Sex	1.12585	0.770839		Yes	1/24	0/11	2/64	0/19
beta-citrylglutamate	Group-Sex	1.12585	0.770839		No	1/24	0/11	2/64	0/19
heneicosapentaenoate (21:5n3)	Group-Sex	0.990666	0.80351		No	6/24	3/11	12/64	3/19
2-aminooctanoate	Group-Sex	0.850962	0.837243		Yes	0/24	0/11	1/64	0/19
2-ketocaprylate	Group-Sex	0.850962	0.837243		Yes	0/24	0/11	1/64	0/19
branched chain 14:0 dicarboxylic acid**	Group-Sex	0.850962	0.837243		Yes	0/24	0/11	1/64	0/19
butyrylcarnitine (C4)	Group-Sex	0.850962	0.837243		Yes	0/24	0/11	1/64	0/19
campesterol	Group-Sex	0.850962	0.837243		Yes	0/24	0/11	1/64	0/19
N,N,N-trimethyl-5-aminovalerate	Group-Sex	0.850962	0.837243		Yes	0/24	0/11	1/64	0/19
2-aminoheptanoate	Group-Sex	0.850962	0.837243		No	0/24	0/11	1/64	0/19
2-hydroxyglutarate	Group-Sex	0.850962	0.837243		No	0/24	0/11	1/64	0/19
2-hydroxyheptanoate*	Group-Sex	0.850962	0.837243		No	0/24	0/11	1/64	0/19
2-methylbutyrylcarnitine (C5)	Group-Sex	0.850962	0.837243		No	0/24	0/11	1/64	0/19
2-pyrrolidinone	Group-Sex	0.850962	0.837243		No	0/24	0/11	1/64	0/19
3-hydroxydecanoylcarnitine	Group-Sex	0.850962	0.837243		No	0/24	0/11	1/64	0/19
3-hydroxymyristate	Group-Sex	0.850962	0.837243		No	0/24	0/11	1/64	0/19
3-methylcytidine	Group-Sex	0.850962	0.837243		No	0/24	0/11	1/64	0/19
3-ureidopropionate	Group-Sex	0.850962	0.837243		No	0/24	0/11	1/64	0/19
arachidonoylcarnitine (C20:4)	Group-Sex	0.850962	0.837243		No	0/24	0/11	1/64	0/19
argininate*	Group-Sex	0.850962	0.837243		No	0/24	0/11	1/64	0/19
cholate	Group-Sex	0.850962	0.837243		No	0/24	0/11	1/64	0/19
dihomo-linolenoylcarnitine (C20:3n3 or 6)*	Group-Sex	0.850962	0.837243		No	0/24	0/11	1/64	0/19
Fibrinopeptide B (1-9)**	Group-Sex	0.850962	0.837243		No	0/24	0/11	1/64	0/19
gamma-glutamyl-epsilon-lysine	Group-Sex	0.850962	0.837243		No	0/24	0/11	1/64	0/19
gentisate	Group-Sex	0.850962	0.837243		No	0/24	0/11	1/64	0/19
glutarylcarnitine (C5-DC)	Group-Sex	0.850962	0.837243		No	0/24	0/11	1/64	0/19
heptenedioate (C7:1-DC)*	Group-Sex	0.850962	0.837243		No	0/24	0/11	1/64	0/19
N-acetyltyrosine	Group-Sex	0.850962	0.837243		No	0/24	0/11	1/64	0/19
nonanoylcarnitine (C9)	Group-Sex	0.850962	0.837243		No	0/24	0/11	1/64	0/19
pantoate	Group-Sex	0.850962	0.837243		No	0/24	0/11	1/64	0/19
phosphoethanolamine	Group-Sex	0.850962	0.837243		No	0/24	0/11	1/64	0/19
uracil	Group-Sex	0.850962	0.837243		No	0/24	0/11	1/64	0/19
vanillactate	Group-Sex	0.850962	0.837243		No	0/24	0/11	1/64	0/19
ximenoylcarnitine (C26:1)*	Group-Sex	0.850962	0.837243		No	0/24	0/11	1/64	0/19
3-(3-amino-3-carboxypropyl)uridine*	Group-Sex	0.812056	0.846581		Yes	4/24	1/11	7/64	3/19
behenoylcarnitine (C22)*	Group-Sex	0.810543	0.846944		No	3/24	2/11	6/64	2/19
5-(galactosylhydroxy)-L-lysine	Group-Sex	0.357564	0.948862		Yes	1/24	1/11	4/64	1/19

## Sheet: 6 Metabotype-Sex
Metabolite	Comparisons	Statistics.value	p.value	Selected_variable	HC.F	HC.M	Metabotype.1.F	Metabotype.1.M	Metabotype.2.F	Metabotype.2.M	Metabotype.3.F	Metabotype.3.M
N-acetyl-beta-alanine	Metabotype-Sex	58.4957	3.01213e-10	No	0/24	0/11	0/24	0/8	0/29	0/9	0/11	1/2
nisinate (24:6n3)	Metabotype-Sex	25.7008	0.000569575	No	0/24	0/11	7/24	1/8	0/29	0/9	0/11	0/2
leucylglycine	Metabotype-Sex	21.617	0.00295662	Yes	0/24	0/11	4/24	4/8	3/29	2/9	0/11	1/2
3-hydroxydodecanedioate*	Metabotype-Sex	21.0045	0.00376346	No	2/24	2/11	2/24	0/8	12/29	5/9	2/11	0/2
glycodeoxycholate	Metabotype-Sex	20.269	0.00501713	Yes	7/24	2/11	2/24	0/8	0/29	0/9	0/11	1/2
1-oleoyl-GPG (18:1)*	Metabotype-Sex	19.9346	0.00571275	No	0/24	1/11	6/24	2/8	0/29	0/9	0/11	0/2
tauro-beta-muricholate	Metabotype-Sex	18.8024	0.00882934	Yes	8/24	3/11	7/24	0/8	3/29	0/9	1/11	2/2
leucylphenylalanine/isoleucylphenylalanine	Metabotype-Sex	18.4932	0.00993246	Yes	0/24	0/11	0/24	2/8	1/29	0/9	0/11	0/2
adenosine 5'-monophosphate (AMP)	Metabotype-Sex	18.404	0.0102743	No	2/24	1/11	7/24	2/8	1/29	5/9	3/11	0/2
3-hydroxysebacate	Metabotype-Sex	18.3583	0.010454	No	1/24	0/11	0/24	1/8	5/29	4/9	1/11	0/2
5-hydroxylysine	Metabotype-Sex	17.8571	0.0126316	Yes	11/24	5/11	5/24	3/8	2/29	0/9	3/11	0/2
mead acid (20:3n9)	Metabotype-Sex	17.2835	0.0156569	Yes	1/24	0/11	9/24	1/8	6/29	1/9	0/11	1/2
3-hydroxyoleate*	Metabotype-Sex	16.6738	0.0196255	Yes	0/24	0/11	0/24	0/8	3/29	2/9	1/11	1/2
azelate (C9-DC)	Metabotype-Sex	16.3425	0.0221651	Yes	0/24	0/11	3/24	2/8	0/29	0/9	0/11	0/2
glu-gly-asn-val**	Metabotype-Sex	16.251	0.0229199	No	0/24	0/11	0/24	0/8	1/29	2/9	0/11	0/2
O-acetylhomoserine	Metabotype-Sex	15.9283	0.0257798	No	2/24	0/11	6/24	3/8	0/29	1/9	1/11	0/2
1-carboxyethylisoleucine	Metabotype-Sex	15.8877	0.0261619	No	2/24	1/11	8/24	0/8	1/29	0/9	2/11	0/2
N-linoleoylserine*	Metabotype-Sex	15.8806	0.0262298	No	2/24	0/11	7/24	1/8	1/29	0/9	0/11	0/2
hexanoylglycine	Metabotype-Sex	15.681	0.0281956	No	5/24	1/11	2/24	0/8	13/29	3/9	3/11	0/2
docosapentaenoylcarnitine (C22:5n3)*	Metabotype-Sex	15.4656	0.0304734	No	4/24	0/11	4/24	2/8	12/29	1/9	0/11	0/2
glyco-beta-muricholate**	Metabotype-Sex	14.5558	0.0421345	Yes	3/24	1/11	1/24	0/8	0/29	0/9	0/11	1/2
12,13-DiHOME	Metabotype-Sex	13.8675	0.0535884	Yes	0/24	0/11	0/24	1/8	0/29	0/9	0/11	0/2
sarcosine	Metabotype-Sex	13.8675	0.0535884	Yes	0/24	0/11	0/24	1/8	0/29	0/9	0/11	0/2
3-hydroxyisobutyrate	Metabotype-Sex	13.8675	0.0535884	No	0/24	0/11	0/24	1/8	0/29	0/9	0/11	0/2
9,10-DiHOME	Metabotype-Sex	13.8675	0.0535884	No	0/24	0/11	0/24	1/8	0/29	0/9	0/11	0/2
eicosapentaenoylcholine	Metabotype-Sex	13.8675	0.0535884	No	0/24	0/11	0/24	1/8	0/29	0/9	0/11	0/2
N-stearoylserine*	Metabotype-Sex	13.8675	0.0535884	No	0/24	0/11	0/24	1/8	0/29	0/9	0/11	0/2
nicotinamide	Metabotype-Sex	13.8675	0.0535884	No	0/24	0/11	0/24	1/8	0/29	0/9	0/11	0/2
(2 or 3)-decenoate (10:1n7 or n8)	Metabotype-Sex	13.7885	0.0550742	No	3/24	0/11	0/24	0/8	8/29	1/9	1/11	0/2
12-HHTrE	Metabotype-Sex	13.6981	0.0568198	Yes	1/24	0/11	3/24	3/8	4/29	3/9	0/11	0/2
phenylalanylglycine	Metabotype-Sex	13.6648	0.057474	No	2/24	2/11	5/24	4/8	6/29	0/9	0/11	1/2
beta-sitosterol	Metabotype-Sex	13.4524	0.061823	Yes	0/24	0/11	1/24	2/8	1/29	0/9	0/11	0/2
homovanillate (HVA)	Metabotype-Sex	13.443	0.0620237	Yes	7/24	1/11	5/24	2/8	1/29	1/9	5/11	1/2
3-hydroxylaurate	Metabotype-Sex	13.2597	0.0660292	No	0/24	1/11	0/24	0/8	1/29	2/9	0/11	0/2
pregnanolone/allopregnanolone sulfate	Metabotype-Sex	12.8997	0.0745905	No	1/24	0/11	7/24	2/8	3/29	2/9	0/11	0/2
1-stearoyl-GPS (18:0)*	Metabotype-Sex	12.7198	0.0792381	Yes	1/24	0/11	2/24	0/8	2/29	3/9	0/11	0/2
8-methoxykynurenate	Metabotype-Sex	12.2863	0.0915296	Yes	3/24	0/11	3/24	1/8	11/29	3/9	2/11	0/2
12-HETE	Metabotype-Sex	12.2146	0.0937181	Yes	0/24	0/11	0/24	0/8	0/29	1/9	0/11	0/2
Fibrinopeptide A (8-16)**	Metabotype-Sex	12.2146	0.0937181	No	0/24	0/11	0/24	0/8	0/29	1/9	0/11	0/2
leucylleucine	Metabotype-Sex	12.1363	0.0961662	Yes	0/24	0/11	0/24	1/8	0/29	1/9	0/11	0/2
hyocholate	Metabotype-Sex	12.0565	0.0987154	No	0/24	0/11	3/24	0/8	0/29	0/9	0/11	0/2
docosatrienoate (22:3n3)	Metabotype-Sex	11.753	0.108981	Yes	7/24	2/11	0/24	0/8	4/29	2/9	2/11	1/2
gamma-glutamylalanine	Metabotype-Sex	11.6549	0.112493	No	3/24	1/11	5/24	0/8	0/29	0/9	0/11	0/2
3-(3-amino-3-carboxypropyl)uridine*	Metabotype-Sex	11.2634	0.127533	Yes	4/24	1/11	3/24	1/8	0/29	2/9	4/11	0/2
deoxycholate	Metabotype-Sex	11.2594	0.127698	Yes	4/24	1/11	0/24	0/8	0/29	0/9	1/11	0/2
suberate (C8-DC)	Metabotype-Sex	10.9536	0.140658	No	1/24	1/11	1/24	1/8	1/29	0/9	0/11	1/2
adenosine	Metabotype-Sex	10.9454	0.141017	Yes	4/24	0/11	1/24	1/8	0/29	0/9	0/11	0/2
nervonate (24:1n9)*	Metabotype-Sex	10.9238	0.141978	No	3/24	2/11	0/24	0/8	2/29	0/9	3/11	0/2
valylglycine	Metabotype-Sex	10.6889	0.152775	Yes	0/24	0/11	1/24	1/8	1/29	2/9	0/11	0/2
taurodeoxycholate	Metabotype-Sex	10.2391	0.175426	Yes	4/24	1/11	1/24	0/8	0/29	0/9	0/11	0/2
17alpha-hydroxypregnenolone 3-sulfate	Metabotype-Sex	10.2391	0.175426	No	1/24	0/11	4/24	0/8	0/29	0/9	1/11	0/2
deoxycholic acid glucuronide	Metabotype-Sex	10.2391	0.175426	No	1/24	0/11	4/24	0/8	0/29	0/9	1/11	0/2
N-formylphenylalanine	Metabotype-Sex	10.1339	0.18111	Yes	1/24	0/11	5/24	3/8	3/29	1/9	1/11	0/2
anthranilate	Metabotype-Sex	10.0902	0.183519	No	0/24	1/11	0/24	0/8	0/29	1/9	0/11	0/2
ursodeoxycholate	Metabotype-Sex	9.93068	0.192536	No	4/24	4/11	8/24	1/8	3/29	0/9	3/11	0/2
orotidine	Metabotype-Sex	9.8429	0.197653	No	1/24	0/11	1/24	1/8	2/29	0/9	3/11	0/2
ribulonate/xylulonate/lyxonate*	Metabotype-Sex	9.81041	0.199574	No	0/24	1/11	0/24	0/8	0/29	0/9	0/11	0/2
S-methylmethionine	Metabotype-Sex	9.79215	0.200661	No	2/24	2/11	2/24	1/8	7/29	3/9	0/11	1/2
N-carbamoylvaline	Metabotype-Sex	9.74167	0.203691	No	1/24	0/11	3/24	0/8	2/29	0/9	3/11	0/2
methylsuccinoylcarnitine	Metabotype-Sex	9.73994	0.203796	No	5/24	0/11	6/24	1/8	7/29	4/9	5/11	0/2
5alpha-pregnan-3beta-ol,20-one sulfate	Metabotype-Sex	9.60426	0.21213	No	3/24	1/11	10/24	3/8	5/29	2/9	3/11	1/2
N-methylhydroxyproline**	Metabotype-Sex	9.49022	0.219349	No	1/24	0/11	2/24	0/8	1/29	1/9	1/11	1/2
dihomo-linoleoylcarnitine (C20:2)*	Metabotype-Sex	9.44708	0.222131	No	0/24	0/11	0/24	0/8	3/29	0/9	0/11	0/2
margaroylcarnitine (C17)*	Metabotype-Sex	9.44708	0.222131	No	0/24	0/11	0/24	0/8	3/29	0/9	0/11	0/2
5alpha-androstan-3beta,17beta-diol monosulfate (2)	Metabotype-Sex	9.39252	0.225689	No	0/24	0/11	3/24	0/8	5/29	1/9	0/11	0/2
5-(galactosylhydroxy)-L-lysine	Metabotype-Sex	9.3529	0.228302	Yes	1/24	1/11	2/24	0/8	2/29	0/9	0/11	1/2
indoleacetylglutamine	Metabotype-Sex	9.30961	0.231185	No	4/24	1/11	9/24	1/8	8/29	0/9	2/11	1/2
heneicosapentaenoate (21:5n3)	Metabotype-Sex	9.18086	0.239931	No	6/24	3/11	2/24	0/8	9/29	3/9	1/11	0/2
3-hydroxystearate	Metabotype-Sex	9.10957	0.244885	No	0/24	1/11	5/24	0/8	3/29	1/9	0/11	0/2
taurochenodeoxycholic acid 3-sulfate	Metabotype-Sex	9.02606	0.250791	No	2/24	2/11	2/24	0/8	1/29	0/9	1/11	1/2
N2,N5-diacetylornithine	Metabotype-Sex	8.98119	0.254009	No	1/24	0/11	3/24	1/8	8/29	2/9	2/11	0/2
sucrose	Metabotype-Sex	8.87774	0.261553	No	0/24	1/11	0/24	0/8	0/29	0/9	1/11	0/2
1-palmitoyl-GPA (16:0)	Metabotype-Sex	8.69324	0.275437	No	0/24	0/11	2/24	1/8	0/29	0/9	0/11	0/2
taurodeoxycholic acid 3-sulfate	Metabotype-Sex	8.62964	0.280351	Yes	3/24	2/11	1/24	0/8	1/29	1/9	1/11	1/2
nervonoylcarnitine (C24:1)*	Metabotype-Sex	8.60056	0.28262	No	3/24	3/11	0/24	2/8	7/29	1/9	2/11	0/2
galactonate	Metabotype-Sex	8.49253	0.29117	Yes	0/24	1/11	1/24	0/8	2/29	2/9	0/11	0/2
5,6-dihydrouracil	Metabotype-Sex	8.45787	0.293954	No	2/24	0/11	0/24	0/8	5/29	1/9	2/11	0/2
cysteine-glutathione disulfide	Metabotype-Sex	7.96839	0.335389	Yes	0/24	0/11	1/24	1/8	0/29	0/9	0/11	0/2
5alpha-androstan-3alpha,17beta-diol monosulfate (1)	Metabotype-Sex	7.96839	0.335389	No	0/24	0/11	2/24	0/8	0/29	0/9	0/11	0/2
formiminoglutamate	Metabotype-Sex	7.96839	0.335389	No	0/24	0/11	2/24	0/8	0/29	0/9	0/11	0/2
gulonate*	Metabotype-Sex	7.96839	0.335389	No	0/24	0/11	1/24	1/8	0/29	0/9	0/11	0/2
chenodeoxycholate	Metabotype-Sex	7.92381	0.33936	No	2/24	1/11	7/24	1/8	3/29	0/9	2/11	0/2
21-hydroxypregnenolone monosulfate (1)	Metabotype-Sex	7.89562	0.341888	No	7/24	0/11	6/24	1/8	5/29	0/9	2/11	0/2
eicosenoylcarnitine (C20:1)*	Metabotype-Sex	7.88109	0.343196	No	3/24	1/11	0/24	0/8	5/29	0/9	2/11	0/2
carotene diol (3)	Metabotype-Sex	7.84275	0.346664	No	0/24	0/11	0/24	1/8	1/29	1/9	0/11	0/2
2-hydroxyphenylacetate	Metabotype-Sex	7.59059	0.370074	No	3/24	0/11	5/24	1/8	1/29	0/9	1/11	0/2
N-carbamoylalanine	Metabotype-Sex	7.53645	0.375236	No	2/24	0/11	1/24	2/8	3/29	0/9	0/11	0/2
1-carboxyethylleucine	Metabotype-Sex	7.4413	0.38442	No	2/24	1/11	5/24	0/8	1/29	0/9	1/11	0/2
4-hydroxyphenylacetylglutamine	Metabotype-Sex	7.41956	0.386539	No	0/24	0/11	3/24	0/8	2/29	0/9	0/11	0/2
glycohyocholate	Metabotype-Sex	7.31735	0.396602	No	0/24	1/11	2/24	0/8	0/29	0/9	0/11	0/2
corticosterone	Metabotype-Sex	7.16467	0.411938	Yes	6/24	3/11	5/24	1/8	2/29	1/9	4/11	0/2
(12 or 13)-methylmyristate (a15:0 or i15:0)	Metabotype-Sex	7.13482	0.414979	No	1/24	0/11	0/24	0/8	0/29	1/9	0/11	0/2
5alpha-pregnan-diol disulfate	Metabotype-Sex	7.08484	0.420101	No	2/24	2/11	7/24	3/8	6/29	3/9	1/11	0/2
1-stearoyl-2-oleoyl-GPS (18:0/18:1)	Metabotype-Sex	6.95837	0.433227	No	1/24	1/11	5/24	1/8	6/29	2/9	0/11	0/2
N-acetyl-aspartyl-glutamate (NAAG)	Metabotype-Sex	6.94676	0.434444	No	4/24	3/11	3/24	0/8	7/29	0/9	3/11	0/2
3-methyladipate	Metabotype-Sex	6.94089	0.435061	No	3/24	3/11	2/24	1/8	9/29	1/9	2/11	0/2
(S)-3-hydroxybutyrylcarnitine	Metabotype-Sex	6.7748	0.452699	Yes	4/24	3/11	3/24	0/8	1/29	1/9	1/11	0/2
carboxyethyl-GABA	Metabotype-Sex	6.60887	0.470706	Yes	0/24	0/11	3/24	0/8	2/29	1/9	0/11	0/2
tiglylcarnitine (C5:1-DC)	Metabotype-Sex	6.60835	0.470764	Yes	0/24	0/11	1/24	0/8	3/29	0/9	0/11	0/2
cystathionine	Metabotype-Sex	6.60835	0.470764	No	0/24	0/11	1/24	0/8	3/29	0/9	0/11	0/2
gamma-glutamylglutamate	Metabotype-Sex	6.50682	0.481965	No	1/24	1/11	3/24	1/8	7/29	1/9	3/11	0/2
5alpha-androstan-3beta,17alpha-diol disulfate	Metabotype-Sex	6.49951	0.482778	No	1/24	0/11	3/24	0/8	5/29	2/9	1/11	0/2
dodecenedioate (C12:1-DC)*	Metabotype-Sex	6.24376	0.511593	No	0/24	0/11	0/24	0/8	2/29	0/9	0/11	0/2
linoleoyl ethanolamide	Metabotype-Sex	6.24376	0.511593	No	0/24	0/11	0/24	0/8	2/29	0/9	0/11	0/2
2-methylcitrate/homocitrate	Metabotype-Sex	6.15759	0.521473	No	0/24	0/11	0/24	0/8	2/29	0/9	1/11	0/2
3b-hydroxy-5-cholenoic acid	Metabotype-Sex	6.15759	0.521473	No	0/24	0/11	0/24	0/8	2/29	0/9	1/11	0/2
N6-methyladenosine	Metabotype-Sex	6.1352	0.524054	No	3/24	1/11	6/24	0/8	3/29	2/9	3/11	0/2
N-acetyl-1-methylhistidine*	Metabotype-Sex	6.11904	0.525921	Yes	4/24	1/11	0/24	0/8	3/29	1/9	2/11	0/2
1-methylhistamine	Metabotype-Sex	5.94146	0.546601	No	1/24	1/11	0/24	0/8	0/29	0/9	1/11	0/2
14-HDoHE/17-HDoHE	Metabotype-Sex	5.91842	0.549307	No	1/24	0/11	2/24	1/8	5/29	1/9	0/11	0/2
indole-3-carboxylate	Metabotype-Sex	5.90517	0.550865	Yes	5/24	2/11	3/24	2/8	2/29	3/9	1/11	0/2
N-linoleoyltaurine*	Metabotype-Sex	5.88704	0.552999	No	5/24	0/11	6/24	2/8	5/29	3/9	1/11	0/2
3-hydroxyhexanoylcarnitine (1)	Metabotype-Sex	5.66641	0.579194	No	7/24	2/11	4/24	1/8	11/29	2/9	2/11	0/2
Fibrinopeptide A, phosphono-ser(3)*	Metabotype-Sex	5.49119	0.600247	Yes	0/24	0/11	0/24	0/8	1/29	0/9	1/11	0/2
tetradecadienedioate (C14:2-DC)*	Metabotype-Sex	5.49119	0.600247	No	0/24	1/11	0/24	0/8	1/29	0/9	0/11	0/2
N-acetylisoleucine	Metabotype-Sex	5.46767	0.603086	No	3/24	0/11	3/24	0/8	2/29	0/9	0/11	0/2
acetoacetate	Metabotype-Sex	5.4222	0.608583	No	2/24	0/11	2/24	0/8	4/29	0/9	0/11	0/2
hydantoin-5-propionate	Metabotype-Sex	5.39455	0.611931	No	2/24	0/11	0/24	0/8	1/29	1/9	0/11	0/2
beta-citrylglutamate	Metabotype-Sex	5.32995	0.619766	No	1/24	0/11	2/24	0/8	0/29	0/9	0/11	0/2
isovalerylglycine	Metabotype-Sex	5.16057	0.640376	Yes	0/24	0/11	2/24	0/8	2/29	0/9	0/11	0/2
lanthionine	Metabotype-Sex	5.04972	0.653895	No	6/24	1/11	6/24	1/8	6/29	0/9	3/11	0/2
dopamine 4-sulfate	Metabotype-Sex	5.04001	0.65508	No	0/24	0/11	2/24	0/8	1/29	0/9	0/11	0/2
prolylglycine	Metabotype-Sex	5.04001	0.65508	No	0/24	0/11	2/24	0/8	1/29	0/9	0/11	0/2
3-methoxytyramine sulfate	Metabotype-Sex	4.77768	0.687072	Yes	0/24	0/11	2/24	0/8	1/29	0/9	1/11	0/2
5-hydroxyhexanoate	Metabotype-Sex	4.68462	0.698387	No	8/24	1/11	5/24	1/8	6/29	1/9	2/11	0/2
2'-O-methyluridine	Metabotype-Sex	4.55438	0.714159	No	2/24	0/11	2/24	0/8	3/29	0/9	2/11	0/2
behenoylcarnitine (C22)*	Metabotype-Sex	4.55238	0.714401	No	3/24	2/11	1/24	1/8	5/29	1/9	0/11	0/2
linolenoylcarnitine (C18:3)*	Metabotype-Sex	4.42571	0.729644	No	2/24	0/11	1/24	0/8	3/29	0/9	0/11	0/2
pimeloylcarnitine/3-methyladipoylcarnitine (C7-DC)	Metabotype-Sex	4.39618	0.73318	No	2/24	0/11	2/24	0/8	4/29	1/9	0/11	0/2
5alpha-androstan-3alpha,17alpha-diol monosulfate	Metabotype-Sex	4.35992	0.737513	No	1/24	0/11	3/24	0/8	3/29	0/9	1/11	0/2
p-cresol glucuronide*	Metabotype-Sex	4.35358	0.738269	No	1/24	1/11	0/24	0/8	1/29	1/9	0/11	0/2
guanidinosuccinate	Metabotype-Sex	4.1702	0.759979	No	0/24	0/11	1/24	0/8	2/29	0/9	0/11	0/2
phenylacetate	Metabotype-Sex	4.1702	0.759979	No	0/24	0/11	1/24	0/8	2/29	0/9	0/11	0/2
hexanoylglutamine	Metabotype-Sex	4.1196	0.765904	No	1/24	0/11	0/24	0/8	2/29	0/9	1/11	0/2
N-acetylcitrulline	Metabotype-Sex	4.1196	0.765904	No	0/24	1/11	1/24	0/8	2/29	0/9	0/11	0/2
tyramine O-sulfate	Metabotype-Sex	3.99017	0.780909	No	2/24	2/11	2/24	1/8	1/29	1/9	0/11	0/2
2-aminooctanoate	Metabotype-Sex	3.95014	0.785502	Yes	0/24	0/11	1/24	0/8	0/29	0/9	0/11	0/2
2-ketocaprylate	Metabotype-Sex	3.95014	0.785502	Yes	0/24	0/11	1/24	0/8	0/29	0/9	0/11	0/2
glycodeoxycholate 3-sulfate	Metabotype-Sex	3.95014	0.785502	Yes	1/24	0/11	0/24	0/8	0/29	0/9	0/11	0/2
N,N,N-trimethyl-5-aminovalerate	Metabotype-Sex	3.95014	0.785502	Yes	0/24	0/11	1/24	0/8	0/29	0/9	0/11	0/2
2-aminoheptanoate	Metabotype-Sex	3.95014	0.785502	No	0/24	0/11	1/24	0/8	0/29	0/9	0/11	0/2
2-hydroxyglutarate	Metabotype-Sex	3.95014	0.785502	No	0/24	0/11	1/24	0/8	0/29	0/9	0/11	0/2
2-hydroxyheptanoate*	Metabotype-Sex	3.95014	0.785502	No	0/24	0/11	1/24	0/8	0/29	0/9	0/11	0/2
2-pyrrolidinone	Metabotype-Sex	3.95014	0.785502	No	0/24	0/11	1/24	0/8	0/29	0/9	0/11	0/2
3-hydroxyadipate*	Metabotype-Sex	3.95014	0.785502	No	1/24	0/11	0/24	0/8	0/29	0/9	0/11	0/2
3-methylcytidine	Metabotype-Sex	3.95014	0.785502	No	0/24	0/11	1/24	0/8	0/29	0/9	0/11	0/2
3-ureidopropionate	Metabotype-Sex	3.95014	0.785502	No	0/24	0/11	1/24	0/8	0/29	0/9	0/11	0/2
argininate*	Metabotype-Sex	3.95014	0.785502	No	0/24	0/11	1/24	0/8	0/29	0/9	0/11	0/2
cholate	Metabotype-Sex	3.95014	0.785502	No	0/24	0/11	1/24	0/8	0/29	0/9	0/11	0/2
gamma-glutamyl-epsilon-lysine	Metabotype-Sex	3.95014	0.785502	No	0/24	0/11	1/24	0/8	0/29	0/9	0/11	0/2
gentisate	Metabotype-Sex	3.95014	0.785502	No	0/24	0/11	1/24	0/8	0/29	0/9	0/11	0/2
lignoceroylcarnitine (C24)*	Metabotype-Sex	3.95014	0.785502	No	1/24	0/11	0/24	0/8	0/29	0/9	0/11	0/2
methylphosphate	Metabotype-Sex	3.95014	0.785502	No	1/24	0/11	0/24	0/8	0/29	0/9	0/11	0/2
N-acetyltyrosine	Metabotype-Sex	3.95014	0.785502	No	0/24	0/11	1/24	0/8	0/29	0/9	0/11	0/2
pantoate	Metabotype-Sex	3.95014	0.785502	No	0/24	0/11	1/24	0/8	0/29	0/9	0/11	0/2
phosphoethanolamine	Metabotype-Sex	3.95014	0.785502	No	0/24	0/11	1/24	0/8	0/29	0/9	0/11	0/2
stearidonate (18:4n3)	Metabotype-Sex	3.95014	0.785502	No	1/24	0/11	0/24	0/8	0/29	0/9	0/11	0/2
vanillactate	Metabotype-Sex	3.95014	0.785502	No	0/24	0/11	1/24	0/8	0/29	0/9	0/11	0/2
glycolithocholate	Metabotype-Sex	3.91672	0.789318	No	3/24	0/11	3/24	0/8	3/29	0/9	1/11	0/2
acisoga	Metabotype-Sex	3.66412	0.817548	Yes	1/24	0/11	0/24	0/8	1/29	0/9	1/11	0/2
N2-acetyl,N6-methyllysine	Metabotype-Sex	3.44328	0.841196	No	2/24	0/11	2/24	0/8	2/29	0/9	0/11	0/2
N6-succinyladenosine	Metabotype-Sex	3.38994	0.846742	Yes	3/24	1/11	1/24	0/8	2/29	1/9	0/11	0/2
alpha-ketobutyrate	Metabotype-Sex	3.27406	0.858545	Yes	2/24	0/11	1/24	0/8	1/29	0/9	0/11	0/2
branched chain 14:0 dicarboxylic acid**	Metabotype-Sex	3.0952	0.876058	Yes	0/24	0/11	0/24	0/8	1/29	0/9	0/11	0/2
butyrylcarnitine (C4)	Metabotype-Sex	3.0952	0.876058	Yes	0/24	0/11	0/24	0/8	1/29	0/9	0/11	0/2
campesterol	Metabotype-Sex	3.0952	0.876058	Yes	0/24	0/11	0/24	0/8	1/29	0/9	0/11	0/2
2-methylbutyrylcarnitine (C5)	Metabotype-Sex	3.0952	0.876058	No	0/24	0/11	0/24	0/8	1/29	0/9	0/11	0/2
3-hydroxydecanoylcarnitine	Metabotype-Sex	3.0952	0.876058	No	0/24	0/11	0/24	0/8	1/29	0/9	0/11	0/2
3-hydroxymyristate	Metabotype-Sex	3.0952	0.876058	No	0/24	0/11	0/24	0/8	1/29	0/9	0/11	0/2
arachidonoylcarnitine (C20:4)	Metabotype-Sex	3.0952	0.876058	No	0/24	0/11	0/24	0/8	1/29	0/9	0/11	0/2
dihomo-linolenoylcarnitine (C20:3n3 or 6)*	Metabotype-Sex	3.0952	0.876058	No	0/24	0/11	0/24	0/8	1/29	0/9	0/11	0/2
Fibrinopeptide B (1-9)**	Metabotype-Sex	3.0952	0.876058	No	0/24	0/11	0/24	0/8	1/29	0/9	0/11	0/2
glutarylcarnitine (C5-DC)	Metabotype-Sex	3.0952	0.876058	No	0/24	0/11	0/24	0/8	1/29	0/9	0/11	0/2
heptenedioate (C7:1-DC)*	Metabotype-Sex	3.0952	0.876058	No	0/24	0/11	0/24	0/8	1/29	0/9	0/11	0/2
nonanoylcarnitine (C9)	Metabotype-Sex	3.0952	0.876058	No	0/24	0/11	0/24	0/8	1/29	0/9	0/11	0/2
uracil	Metabotype-Sex	3.0952	0.876058	No	0/24	0/11	0/24	0/8	1/29	0/9	0/11	0/2
ximenoylcarnitine (C26:1)*	Metabotype-Sex	3.0952	0.876058	No	0/24	0/11	0/24	0/8	1/29	0/9	0/11	0/2
4-methoxyphenol sulfate	Metabotype-Sex	2.96695	0.888042	Yes	1/24	0/11	1/24	0/8	0/29	0/9	0/11	0/2
2'-O-methylcytidine	Metabotype-Sex	2.96695	0.888042	No	1/24	0/11	1/24	0/8	0/29	0/9	0/11	0/2
gamma-glutamyl-2-aminobutyrate	Metabotype-Sex	2.96695	0.888042	No	1/24	0/11	1/24	0/8	0/29	0/9	0/11	0/2
picolinate	Metabotype-Sex	2.96695	0.888042	No	1/24	0/11	1/24	0/8	0/29	0/9	0/11	0/2
succinylcarnitine (C4-DC)	Metabotype-Sex	2.96695	0.888042	No	1/24	0/11	1/24	0/8	0/29	0/9	0/11	0/2
taurolithocholate 3-sulfate	Metabotype-Sex	2.96695	0.888042	No	1/24	0/11	1/24	0/8	0/29	0/9	0/11	0/2
picolinoylglycine	Metabotype-Sex	2.73691	0.908227	No	1/24	0/11	2/24	0/8	2/29	0/9	1/11	0/2
lithocholate sulfate (1)	Metabotype-Sex	2.61598	0.918114	No	1/24	0/11	1/24	0/8	2/29	0/9	0/11	0/2
isobutyrylglycine	Metabotype-Sex	2.5358	0.924378	Yes	0/24	0/11	1/24	0/8	1/29	0/9	0/11	0/2
3-hydroxybutyroylglycine**	Metabotype-Sex	2.5358	0.924378	No	0/24	0/11	1/24	0/8	1/29	0/9	0/11	0/2
3-methylglutarylcarnitine (2)	Metabotype-Sex	2.5358	0.924378	No	1/24	0/11	0/24	0/8	1/29	0/9	0/11	0/2
N-acetylproline	Metabotype-Sex	2.5358	0.924378	No	0/24	0/11	1/24	0/8	1/29	0/9	0/11	0/2
