# Supplementary material for: A map of metabolic phenotypes in patients with myalgic encephalomyelitis/chronic fatigue syndrome
Source: JCI Insight. 2021 Aug 23;6(16):e149217. doi: 10.1172/jci.insight.149217 (PMC8409979; doi:10.1172/jci.insight.149217)
Supplement: Supplemental data set 4 [file jciinsight-6-149217-s265.xlsx]

## Sheet: Female
Comparison ME/CFS female vs HC female groups (FC, fold change)			Mean FC	Mean FC	Mean FC	Mean FC		pval	pval	pval	pval		qval	qval	qval	qval
Metabolite	SUPER_PATHWAY	SUB_PATHWAY	MEall	M1	M2	M3		MEall	M1	M2	M3		MEall	M1	M2	M3
1,5-anhydroglucitol 1,5-AG	Carbohydrate	Glucose	0.920169	0.784311	1.09715	0.750009		0.262891	0.0121631	0.274482	0.00800479		0.563647	0.0439023	0.478384	0.617654
10-heptadecenoate 171n7	Lipid	LC-MUFA	1.13099	1.88022	0.647303	0.771502		0.460767	1.8533e-05	0.059188	0.542888		0.697068	0.000332504	0.19103	0.95863
10-nonadecenoate 191n9	Lipid	LC-MUFA	1.22807	2.02953	0.689608	0.899001		0.307558	6.65816e-07	0.0356778	0.858803		0.595268	3.89723e-05	0.133724	0.984994
10-undecenoate 111n1	Lipid	SMC-FA	0.727933	0.951364	0.521539	0.78458		0.00388905	0.921162	2.30685e-06	0.160093		0.0515722	0.952388	0.000351795	0.852038
11beta-hydroxyandrosterone glucuronide	Lipid	Androgenic ster	1.50123	1.62966	1.56023	1.06546		0.00658245	0.00551161	0.0103129	0.579822		0.0712569	0.0245408	0.0729417	0.95863
12 or 13-methylmyristate a150 or i150	Lipid	FA other	1.00865	1.51812	0.61835	0.926069		0.467946	0.0348259	0.643136	0.53425		0.700546	0.0947907	0.778399	0.95863
12,13-DiHOME	Lipid	OH-FA	0.87622	0.808194	0.911228	0.932348		0.0842891	0.104145	0.132092	0.710187		0.329834	0.221615	0.312487	0.95863
12-HETE	Lipid	Doco/Eicosan	0.557175	0.470135	0.651587	0.498177		0.0483841	0.0290898	0.116604	0.35244		0.227793	0.0840251	0.291741	0.954554
12-HHTrE	Lipid	Doco/Eicosan	0.387376	0.236021	0.545468	0.300819		0.00656452	0.00736162	0.0470783	0.0589175		0.0712569	0.0303418	0.163169	0.653448
13-HODE 9-HODE	Lipid	OH-FA	1.00213	1.36251	0.737098	0.914567		0.0882102	0.599122	0.0142191	0.622045		0.330965	0.741737	0.0843911	0.95863
14 or 15-methylpalmitate a170 or i170	Lipid	FA other	1.04788	1.53129	0.697781	0.916136		0.990587	6.54769e-06	0.00108914	0.568162		0.998774	0.00017943	0.0187186	0.95863
14-HDoHE/17-HDoHE	Lipid	Doco/Eicosan	1.04669	1.68016	0.556445	0.95702		0.424005	0.831038	0.113339	0.355236		0.674435	0.895641	0.289057	0.954554
16 or 17-methylstearate a190 or i190	Lipid	FA other	1.1929	1.72846	0.7997	1.06102		0.19319	7.20332e-08	0.0229676	0.770263		0.493078	1.46468e-05	0.10378	0.970786
16a-hydroxy DHEA 3-sulfate	Lipid	Androgenic ster	1.55545	1.48005	1.76971	1.15509		0.0290777	0.131897	0.0201934	0.392857		0.16577	0.262075	0.0963953	0.95863
16-hydroxypalmitate	Lipid	OH-FA	1.08837	1.40912	0.844538	1.03136		0.379675	0.000805047	0.195174	0.860178		0.64513	0.00558044	0.396855	0.984994
17alpha-hydroxypregnenolone 3-sulfate	Lipid	Pregn & Progest	1.58125	1.47597	1.89069	0.995163		0.165951	0.616115	0.0216254	0.759095		0.462238	0.753821	0.0991841	0.970786
1-arachidonoyl-GPA 204	Lipid	PL/LPL	0.843204	0.636805	0.951025	1.00927		0.0229066	0.00131283	0.219424	0.970757		0.150248	0.00825594	0.419588	0.997106
1-carboxyethylisoleucine	Amino Acid	Leu/Ile/Val	0.918767	0.348613	1.388	0.925678		0.426774	0.000270023	0.0383794	0.527576		0.674435	0.00225635	0.138529	0.95863
1-carboxyethylleucine	Amino Acid	Leu/Ile/Val	0.919741	0.468496	1.292	0.922869		0.307963	0.000302119	0.110975	0.511328		0.595268	0.00244275	0.285633	0.95863
1-carboxyethylphenylalanine	Amino Acid	Phe	0.849991	0.412816	1.23036	0.801045		0.10065	5.5554e-07	0.0904803	0.196635		0.363292	3.76533e-05	0.247135	0.862
1-carboxyethylvaline	Amino Acid	Leu/Ile/Val	0.879018	0.451185	1.21621	0.923507		0.113699	7.02779e-07	0.105064	0.436366		0.389642	3.89723e-05	0.273885	0.95863
1-linoleoyl-GPG 182	Lipid	PL/LPL	0.934112	0.791214	1.06879	0.89082		0.135165	0.000662396	0.506558	0.182161		0.420668	0.00464439	0.688986	0.852038
1-methyl-4-imidazoleacetate	Amino Acid	His	1.14756	1.05822	1.29806	0.945706		0.0720357	0.466849	0.00368905	0.711512		0.300971	0.624513	0.0375054	0.95863
1-methyl-5-imidazoleacetate	Amino Acid	His	0.858482	0.79453	0.96264	0.723417		0.421721	0.786108	0.209251	0.444822		0.674435	0.88199	0.410676	0.95863
1-methylhistamine	Amino Acid	His	1.08273	0.999669	1.29222	0.711666		0.653774	0.905983	0.0930639	0.218853		0.829111	0.944287	0.252306	0.885609
1-methylhistidine	Amino Acid	His	1.1775	1.27019	1.19805	0.921053		0.180597	0.0347242	0.306666	0.557789		0.47462	0.0947907	0.51111	0.95863
1-methylnicotinamide	Cofactors and Vitamins	Vit B3 - NAD	0.932609	0.958652	0.951103	0.827033		0.52158	0.827117	0.51317	0.427571		0.732016	0.894577	0.689502	0.95863
1-oleoyl-GPG 181	Lipid	PL/LPL	0.971686	0.550393	1.29186	1.04679		0.0402613	0.00176438	0.00294392	0.711809		0.213782	0.0104999	0.0348281	0.95863
1-palmitoyl-GPA 160	Lipid	PL/LPL	1.15255	0.853162	1.49194	0.911041		0.803122	0.0774061	0.10434	0.389828		0.910603	0.18022	0.273165	0.95863
1-palmitoyl-GPG 160	Lipid	PL/LPL	0.984231	0.814728	1.1633	0.881975		0.678015	0.00936604	0.0729162	0.221145		0.845785	0.0361597	0.215294	0.885609
1-ribosyl-imidazoleacetate	Amino Acid	His	1.01923	0.80626	1.24678	0.883981		0.995597	0.0589113	0.0512978	0.408319		0.998872	0.146677	0.170488	0.95863
1-stearoyl-2-oleoyl-GPS 180/181	Lipid	PL/LPL	0.859813	0.690501	0.998759	0.862906		0.0634752	0.0256548	0.328969	0.735319		0.282787	0.0778578	0.537318	0.961181
1-stearoyl-GPG 180	Lipid	PL/LPL	1.16849	0.974982	1.35971	1.08659		0.129893	0.751941	0.00305315	0.872906		0.406332	0.856861	0.0348281	0.987919
1-stearoyl-GPS 180	Lipid	PL/LPL	0.826185	0.697576	0.856173	1.02773		0.346921	0.184658	0.351942	0.310509		0.621773	0.332001	0.551643	0.954554
2 or 3-decenoate 101n7 or n8	Lipid	SMC-FA	1.12445	1.94761	0.619996	0.658416		0.765337	0.00159232	0.144035	0.700385		0.887558	0.009617	0.33001	0.95863
2,3-dihydroxy-5-methylthio-4-pentenoate DMTPA	Amino Acid	Met/Cys/Tau	1.02997	0.966497	1.10377	0.973883		0.476859	0.514558	0.0265524	0.684347		0.703883	0.666413	0.113265	0.95863
21-hydroxypregnenolone disulfate	Lipid	Pregn & Progest	1.12414	1.21097	1.10663	0.980858		0.477717	0.297875	0.646551	0.90013		0.703883	0.459676	0.779439	0.990207
21-hydroxypregnenolone monosulfate 1	Lipid	Pregn & Progest	1.51413	1.78571	1.42082	1.1676		0.0802649	0.124795	0.0893232	0.521168		0.320017	0.251238	0.247135	0.95863
2-aminoadipate	Amino Acid	Lys	0.984255	0.961839	0.995432	1.0037		0.693272	0.548993	0.80666	0.904376		0.853248	0.697678	0.880255	0.990429
2-aminobutyrate	Amino Acid	GSH	1.01642	1.06792	0.918949	1.16103		0.792428	0.426514	0.331199	0.0587153		0.903177	0.587299	0.537318	0.653448
2-aminoheptanoate	Lipid	FA other	1.15827	1.00912	1.31139	1.07998		0.31975	0.722753	0.0184724	0.340121		0.598306	0.836584	0.0944451	0.954554
2-aminooctanoate	Lipid	FA other	0.81871	0.7954	0.696295	1.1923		0.0277793	0.0912553	0.00518548	0.311709		0.162936	0.202421	0.0441388	0.954554
2'-deoxyuridine	Nucleotide	Pyrimidine	1.17752	1.28463	1.13083	1.06692		0.0883013	0.0147573	0.284056	0.811358		0.330965	0.0511476	0.490187	0.976635
2-hydroxy-3-methylvalerate	Amino Acid	Leu/Ile/Val	0.982502	0.804628	1.16838	0.880559		0.83626	0.0347525	0.0415996	0.350727		0.922803	0.0947907	0.148396	0.954554
2-hydroxyarachidate	Lipid	OH-FA	1.12122	0.930556	1.25592	1.18212		0.183101	0.730325	0.0544702	0.206545		0.475282	0.840885	0.178639	0.873084
2-hydroxybutyrate/2-hydroxyisobutyrate	Amino Acid	GSH	1.27355	1.52297	1.08894	1.21605		0.00772434	1.06921e-05	0.472763	0.127758		0.0785308	0.000260887	0.663991	0.852038
2-hydroxydecanoate	Lipid	OH-FA	0.764214	0.585975	0.830566	0.978174		0.000529221	2.49658e-05	0.0156943	0.962997		0.0140359	0.000400767	0.0878302	0.997106
2-hydroxyglutarate	Lipid	DC-FA	1.01383	0.877084	1.12284	1.0248		0.463953	0.0807161	0.229856	0.765928		0.697073	0.184408	0.429657	0.970786
2-hydroxyheptanoate	Lipid	OH-FA	1.04276	0.905531	1.14584	1.07038		0.540319	0.181628	0.460726	0.769872		0.745689	0.32779	0.654572	0.970786
2-hydroxynervonate	Lipid	OH-FA	1.14163	1.30188	1.07667	0.963254		0.0429482	0.000538122	0.34419	0.62746		0.214741	0.00390779	0.546547	0.95863
2-hydroxyoctanoate	Lipid	OH-FA	0.710092	0.588417	0.780441	0.790099		0.00170544	0.000304342	0.0357329	0.208165		0.0315534	0.00244275	0.133724	0.873084
2-hydroxypalmitate	Lipid	OH-FA	1.0146	1.05109	1.00506	0.960164		0.638971	0.299173	0.784566	0.644097		0.824043	0.459676	0.863872	0.95863
2-hydroxyphenylacetate	Amino Acid	Phe	1.16352	0.942621	1.40864	0.999224		0.651914	0.488606	0.0856596	0.901721		0.828999	0.645792	0.243034	0.990207
2-hydroxysebacate	Lipid	DC-FA	0.739418	0.577663	0.787395	0.965853		0.000181843	9.84267e-05	0.0137638	0.528873		0.00739495	0.00100067	0.083959	0.95863
2-hydroxystearate	Lipid	OH-FA	1.10004	1.18725	1.05255	1.035		0.0471582	0.00647176	0.330182	0.527761		0.224738	0.0272534	0.537318	0.95863
2-ketocaprylate	Amino Acid	Leu/Ile/Val	0.656421	0.559752	0.677688	0.811268		5.7968e-05	0.00139017	0.00123334	0.160087		0.00392894	0.0086531	0.0192908	0.852038
2-methylbutyrylcarnitine C5	Amino Acid	Leu/Ile/Val	0.932588	0.915154	0.926675	0.986217		0.157774	0.235675	0.220264	0.805187		0.451842	0.392792	0.419878	0.976635
2-methylcitrate/homocitrate	Energy	TCA	1.01355	1.08767	0.966914	0.974783		0.269758	0.61665	0.24783	0.444193		0.563647	0.753821	0.44993	0.95863
2-methylserine	Amino Acid	Gly/Ser/Thr/Crn	0.921218	0.808735	0.959766	1.06501		0.315199	0.111153	0.697467	0.472936		0.595268	0.23141	0.817966	0.95863
2'-O-methylcytidine	Nucleotide	Pyrimidine	1.03314	0.935719	1.10072	1.06752		0.556602	0.795602	0.22766	0.328706		0.75672	0.885959	0.4273	0.954554
2'-O-methyluridine	Nucleotide	Pyrimidine	1.17688	1.30208	1.13527	1.01339		0.31205	0.0574767	0.519363	0.760043		0.595268	0.144879	0.69102	0.970786
2-oxoarginine	Amino Acid	Urea/Arg/Pro	0.732314	0.427776	0.929077	0.878019		0.0776606	4.29244e-05	0.880012	0.830226		0.317557	0.000546468	0.930992	0.983494
2-pyrrolidinone	Amino Acid	Glu/Gln	0.953944	0.886486	0.992727	0.998878		0.311177	0.190915	0.850215	0.800151		0.595268	0.340521	0.913083	0.976635
2R,3R-dihydroxybutyrate	Lipid	OH-FA	0.955872	0.676838	1.26651	0.745724		0.80924	0.0193786	0.0648408	0.171031		0.914141	0.0625447	0.202835	0.852038
2S,3R-dihydroxybutyrate	Lipid	OH-FA	0.886595	0.910265	0.852339	0.925264		0.693788	0.761239	0.633107	0.901415		0.853248	0.861514	0.774757	0.990207
3,4-dihydroxybutyrate	Lipid	OH-FA	1.06034	0.929838	1.15122	1.10547		0.33015	0.685589	0.0396712	0.577691		0.607214	0.810089	0.142349	0.95863
3-3-amino-3-carboxypropyluridine	Nucleotide	Pyrimidine	1.43125	1.51497	1.594	0.81953		0.0139951	0.0116136	0.000403945	0.325745		0.112647	0.0426764	0.00985625	0.954554
3-4-hydroxyphenyllactate	Amino Acid	Tyr	0.702562	0.624969	0.766852	0.702366		2.11798e-06	3.3675e-07	0.0010112	0.00212335		0.000430656	2.93454e-05	0.0186918	0.323811
3-amino-2-piperidone	Amino Acid	Urea/Arg/Pro	0.969918	0.902276	0.932117	1.21715		0.361686	0.104101	0.184552	0.0344218		0.637655	0.221615	0.384063	0.634175
3-aminoisobutyrate	Nucleotide	Pyrimidine	1.35934	1.21405	1.56606	1.13135		0.00650982	0.0270175	0.0176049	0.142691		0.0712569	0.0801285	0.0942018	0.852038
3beta,7alpha-dihydroxy-5-cholestenoate	Lipid	Sterols	0.88116	0.939819	0.837534	0.868193		0.0406537	0.359519	0.0319436	0.186484		0.213782	0.518455	0.12902	0.852038
3beta-hydroxy-5-cholestenoate	Lipid	Sterols	0.933014	1.10175	0.828254	0.841042		0.0780877	0.423869	0.00415575	0.0393476		0.317557	0.587299	0.0401527	0.634175
3b-hydroxy-5-cholenoic acid	Lipid	Bile products	1.27907	1.4871	1.31921	0.719379		0.446479	0.0132791	0.75413	0.115371		0.694697	0.0473698	0.847046	0.846687
3-carboxy-4-methyl-5-pentyl-2-furanpropionate 3-CMPFP	Lipid	DC-FA	0.856345	0.973513	0.72214	0.95452		0.0653656	0.697783	0.0052201	0.899668		0.282787	0.818553	0.0441388	0.990207
3-carboxy-4-methyl-5-propyl-2-furanpropanoate CMPF	Lipid	DC-FA	1.01091	1.18108	0.829153	1.1188		0.140419	0.691977	0.0336416	0.928652		0.431539	0.814173	0.129048	0.993644
3-hydroxy-2-ethylpropionate	Amino Acid	Leu/Ile/Val	0.980682	1.04991	0.940529	0.935493		0.733536	0.506365	0.386144	0.487061		0.877236	0.658598	0.581599	0.95863
3-hydroxy-3-methylglutarate	Lipid	Sterols	0.955722	0.699505	1.16712	0.957407		0.872009	0.00546628	0.10179	0.79123		0.941461	0.0245179	0.269753	0.976635
3-hydroxyadipate	Lipid	DC-FA	1.14913	1.27976	1.24525	0.610719		0.201649	0.0548975	0.181174	0.461349		0.497036	0.140115	0.378481	0.95863
3-hydroxybutyrate	Lipid	Ket/Glycerol	1.68579	3.16558	0.751171	0.921114		0.041013	4.85903e-06	0.667967	0.708926		0.213829	0.000156	0.795517	0.95863
3-hydroxybutyroylglycine	Lipid	FA other	0.867186	1.15955	0.679746	0.723467		0.461665	0.489108	0.142897	0.358099		0.697068	0.645792	0.33001	0.954554
3-hydroxydecanoate	Lipid	OH-FA	1.16501	1.74941	0.808731	0.829243		0.396642	2.06527e-05	0.163462	0.377923		0.659268	0.000359947	0.353579	0.95863
3-hydroxydecanoylcarnitine	Lipid	DC&OH-Carn	1.02096	1.44614	0.716886	0.894953		0.64673	0.00812871	0.0216068	0.42142		0.828792	0.0326218	0.0991841	0.95863
3-hydroxydodecanedioate	Lipid	DC-FA	1.07985	1.99448	0.568936	0.431232		0.451563	0.0204249	0.0101322	0.0368191		0.697068	0.0651768	0.0727134	0.634175
3-hydroxyhexanoate	Lipid	OH-FA	0.9462	1.15715	0.799978	0.871441		0.363229	0.098791	0.0183067	0.280201		0.638529	0.215223	0.0944451	0.933775
3-hydroxyhexanoylcarnitine 1	Lipid	DC&OH-Carn	1.28001	1.70075	0.976772	1.16149		0.5917	0.127146	0.61889	0.645326		0.788073	0.254853	0.766194	0.95863
3-hydroxyisobutyrate	Amino Acid	Leu/Ile/Val	0.905926	0.976978	0.862885	0.864377		0.456721	0.959778	0.233979	0.583319		0.697068	0.972532	0.435144	0.95863
3-hydroxylaurate	Lipid	OH-FA	1.30568	2.22131	0.703046	0.896709		0.518826	1.62128e-05	0.0897538	0.798458		0.732016	0.000323846	0.247135	0.976635
3-hydroxymyristate	Lipid	OH-FA	1.46651	2.38312	0.879672	1.01373		0.226439	4.03087e-07	0.193107	0.763592		0.517333	3.07354e-05	0.395285	0.970786
3-hydroxyoctanoate	Lipid	OH-FA	0.937288	1.19994	0.765374	0.817466		0.314071	0.0520679	0.0152774	0.175043		0.595268	0.133451	0.0878302	0.852038
3-hydroxyoleate	Lipid	OH-FA	0.858443	1.07465	0.665379	0.895717		0.0206732	0.425905	0.0142279	0.308497		0.140119	0.587299	0.0843911	0.954554
3-hydroxysebacate	Lipid	OH-FA	0.934477	1.58026	0.582556	0.453301		0.500458	0.0143746	0.0319807	0.0291032		0.718158	0.0501057	0.12902	0.617654
3-hydroxystearate	Lipid	OH-FA	1.02727	1.06219	0.919313	1.23572		0.0485461	0.123577	0.124301	0.516689		0.227793	0.251238	0.301444	0.95863
3-indoxyl sulfate	Amino Acid	Trp	1.14668	0.91139	1.26379	1.35129		0.424232	0.201704	0.0258659	0.165976		0.674435	0.351541	0.112886	0.852038
3-methoxytyramine sulfate	Amino Acid	Tyr	1.28204	1.22892	1.40351	1.07767		0.12171	0.0443707	0.129042	0.925639		0.394337	0.115667	0.310577	0.993644
3-methoxytyrosine	Amino Acid	Tyr	1.08787	1.12493	1.08495	1.01469		0.261678	0.0710037	0.480161	0.931153		0.563647	0.168077	0.665678	0.993644
3-methyl-2-oxobutyrate	Amino Acid	Leu/Ile/Val	1.04566	1.00137	1.11401	0.962098		0.790956	0.463014	0.240607	0.581267		0.903177	0.622313	0.444062	0.95863
3-methyl-2-oxovalerate	Amino Acid	Leu/Ile/Val	1.01546	0.838271	1.14704	1.05516		0.984609	0.0693973	0.0514259	0.361812		0.99439	0.166663	0.170488	0.954554
3-methyladipate	Lipid	DC-FA	0.816069	1.09858	0.606069	0.753313		0.280449	0.341225	0.0247489	0.548262		0.569185	0.502772	0.109397	0.95863
3-methylcytidine	Nucleotide	Pyrimidine	1.07931	1.02728	1.16223	0.974236		0.525167	0.746571	0.0655608	0.916508		0.732245	0.852824	0.203005	0.993644
3-methylglutaconate	Amino Acid	Leu/Ile/Val	1.24293	0.971721	1.49066	1.18155		0.299822	0.636186	0.142683	0.365863		0.595268	0.76777	0.33001	0.957838
3-methylglutarylcarnitine 2	Amino Acid	Leu/Ile/Val	1.55468	1.26117	1.96793	1.10558		0.104441	0.180705	0.0876999	0.641774		0.370198	0.327093	0.24653	0.95863
3-methylhistidine	Amino Acid	His	1.09207	0.969931	1.28241	0.856737		0.960247	0.473878	0.670321	0.743536		0.974732	0.631148	0.795517	0.961181
3-ureidopropionate	Nucleotide	Pyrimidine	0.919218	0.882708	0.888509	1.07983		0.214918	0.201577	0.197265	0.56344		0.517287	0.351541	0.398449	0.95863
4-acetamidobutanoate	Amino Acid	Polyamine	1.29688	1.13911	1.40915	1.34516		0.00584314	0.564	5.77696e-05	0.0125928		0.0672513	0.709361	0.00251711	0.617654
4-cholesten-3-one	Lipid	Sterols	1.18433	1.12544	1.28231	1.05452		0.0317007	0.18027	0.0105227	0.814213		0.177408	0.327093	0.0729417	0.977697
4-guanidinobutanoate	Amino Acid	Urea/Arg/Pro	0.772102	0.500343	0.912117	0.9959		0.0280523	5.00561e-05	0.366007	0.565151		0.162971	0.000587196	0.559559	0.95863
4-hydroxyphenylacetylglutamine	Peptide	Acetylated pept	1.13682	0.97767	1.35195	0.916899		0.347865	0.942437	0.157492	0.42895		0.621773	0.962959	0.345576	0.95863
4-hydroxyphenylpyruvate	Amino Acid	Tyr	1.02057	0.744546	1.22078	1.09497		0.846572	0.0447663	0.150171	0.178477		0.928793	0.116202	0.334634	0.852038
4-methoxyphenol sulfate	Amino Acid	Tyr	0.563385	0.502457	0.564857	0.69244		0.0876127	0.0610834	0.17166	0.438203		0.330965	0.151467	0.361079	0.95863
4-methyl-2-oxopentanoate	Amino Acid	Leu/Ile/Val	0.979152	0.852136	1.09311	0.955834		0.482457	0.0843238	0.294054	0.71526		0.705256	0.191218	0.497021	0.95863
5,6-dihydrothymine	Nucleotide	Pyrimidine	0.957436	1.03537	0.908981	0.915139		0.181289	0.542332	0.065282	0.246772		0.47462	0.695006	0.203005	0.91787
5,6-dihydrouracil	Nucleotide	Pyrimidine	1.10053	1.37809	0.93251	0.937888		0.649055	0.016606	0.634372	0.660137		0.828999	0.056153	0.774757	0.95863
5,6-dihydrouridine	Nucleotide	Pyrimidine	1.06884	0.983412	1.19614	0.919612		0.174026	0.818034	0.00141041	0.208968		0.46823	0.887902	0.0209841	0.873084
5alpha-androstan-3alpha,17alpha-diol monosulfate	Lipid	Androgenic ster	1.2252	1.71896	0.809958	1.24263		0.471049	0.80382	0.131654	0.822839		0.700828	0.886674	0.312487	0.98195
5alpha-androstan-3alpha,17beta-diol monosulfate 1	Lipid	Androgenic ster	1.07649	1.3316	0.878723	1.04123		0.252706	0.552496	0.153074	0.923073		0.550538	0.700671	0.338316	0.993644
5alpha-androstan-3beta,17alpha-diol disulfate	Lipid	Androgenic ster	1.02226	1.28877	0.73943	1.18641		0.860969	0.5581	0.308994	0.734802		0.935938	0.70339	0.513587	0.961181
5alpha-androstan-3beta,17beta-diol disulfate	Lipid	Androgenic ster	0.85615	0.857188	0.801351	0.998353		0.167499	0.199369	0.167693	0.982227		0.462328	0.349468	0.358077	0.997498
5alpha-androstan-3beta,17beta-diol monosulfate 2	Lipid	Androgenic ster	1.00074	1.23527	0.812732	0.984734		0.128059	0.546692	0.0501109	0.984208		0.406332	0.697661	0.168882	0.997498
5alpha-pregnan-3beta,20alpha-diol disulfate	Lipid	Pregn & Progest	1.36017	1.92925	0.970017	1.1471		0.433169	0.812675	0.210724	0.926613		0.681013	0.88711	0.410676	0.993644
5alpha-pregnan-3beta,20alpha-diol monosulfate 2	Lipid	Pregn & Progest	1.29196	1.73474	0.907417	1.33971		0.417681	0.934839	0.073757	0.719623		0.674435	0.962542	0.216306	0.95863
5alpha-pregnan-3beta,20beta-diol monosulfate 1	Lipid	Pregn & Progest	1.30062	1.95744	0.80206	1.18192		0.343402	0.880098	0.0527358	0.95782		0.620615	0.92562	0.173886	0.997106
5alpha-pregnan-3beta-ol,20-one sulfate	Lipid	Pregn & Progest	1.288	1.59282	1.01161	1.35164		0.28086	0.269271	0.371471	0.910893		0.569185	0.428866	0.565081	0.993644
5alpha-pregnan-diol disulfate	Lipid	Pregn & Progest	1.7637	2.83568	0.985155	1.47736		0.568579	0.635477	0.482947	0.800482		0.766496	0.76777	0.666422	0.976635
5-dodecenoate 121n7	Lipid	SMC-FA	1.27934	2.29728	0.620755	0.794645		0.749164	8.21648e-05	0.0212521	0.726596		0.877236	0.00089501	0.0991841	0.959359
5-dodecenoylcarnitine C121	Lipid	MU-Carn	1.22624	1.87389	0.809385	0.912149		0.388661	0.000497002	0.259175	0.653004		0.653121	0.00371561	0.463628	0.95863
5-galactosylhydroxy-L-lysine	Amino Acid	Lys	1.60518	1.65763	1.76108	1.07973		0.0111267	0.0219027	0.0116172	0.313163		0.0998126	0.069226	0.0784734	0.954554
5-hydroxyhexanoate	Lipid	OH-FA	1.30683	1.44562	1.18309	1.33023		0.129665	0.146121	0.19811	0.370097		0.406332	0.279417	0.398835	0.95863
5-hydroxylysine	Amino Acid	Lys	3.33702	2.93905	3.76515	3.07661		0.000315295	0.00485099	2.05299e-05	0.169848		0.0101226	0.0222489	0.00156541	0.852038
5-methylthioadenosine MTA	Amino Acid	Polyamine	1.18895	1.11763	1.32325	0.990479		0.00322259	0.0699332	2.79844e-05	0.977115		0.0468043	0.167291	0.00160199	0.997106
5-methylthioribose	Amino Acid	Met/Cys/Tau	1.04455	0.993886	1.11272	0.975383		0.387961	0.935258	0.0625779	0.85508		0.653121	0.962542	0.198497	0.984994
5-methyluridine ribothymidine	Nucleotide	Pyrimidine	1.02464	1.04139	1.0279	0.979515		0.613996	0.370474	0.704447	0.807055		0.803728	0.529249	0.819081	0.976635
5-oxoproline	Amino Acid	GSH	0.999275	0.890691	1.06926	1.05168		0.814955	0.0269718	0.327891	0.359566		0.918867	0.0801285	0.537318	0.954554
6-bromotryptophan	Amino Acid	Trp	1.12883	1.09803	1.20377	0.998452		0.115191	0.385117	0.0124759	0.917487		0.389754	0.545427	0.0799587	0.993644
6-oxopiperidine-2-carboxylate	Amino Acid	Lys	0.976239	0.878158	1.08841	0.8945		0.894286	0.475086	0.272047	0.61575		0.953427	0.631378	0.476899	0.95863
7-alpha-hydroxy-3-oxo-4-cholestenoate 7-Hoca	Lipid	Sterols	1.04352	0.96134	1.1917	0.832148		0.652327	0.692715	0.0585353	0.0694658		0.828999	0.814173	0.189928	0.685083
7-methylguanine	Nucleotide	Purine	1.03364	0.940759	1.11619	1.01865		0.532098	0.169018	0.0321493	0.895925		0.737681	0.312326	0.12902	0.990207
8-methoxykynurenate	Amino Acid	Trp	0.662779	0.90862	0.509443	0.530648		0.065133	0.810279	0.011964	0.117247		0.282787	0.88711	0.0784734	0.846687
9,10-DiHOME	Lipid	OH-FA	0.846205	0.729879	0.89146	0.980696		0.229572	0.192648	0.209287	0.95365		0.518664	0.342611	0.410676	0.997106
9-hydroxystearate	Lipid	OH-FA	0.945375	1.20947	0.692859	1.0349		0.488394	0.104477	0.0127147	0.954554		0.711026	0.221615	0.0799587	0.997106
acetoacetate	Lipid	Ket/Glycerol	1.31852	2.21137	0.727199	0.929404		0.43055	0.0350456	0.539576	0.260016		0.678645	0.0947907	0.703294	0.928746
acetylcarnitine C2	Lipid	SMC-Carn	1.2438	1.45974	1.13382	1.0626		0.0274983	0.000240254	0.51887	0.243548		0.162854	0.00206415	0.69102	0.91787
acisoga	Amino Acid	Polyamine	1.49799	1.83023	1.39686	1.03975		0.00742834	0.000567219	0.0202272	0.596302		0.0768015	0.0040233	0.0963953	0.95863
aconitate cis or trans	Energy	TCA	0.992835	0.847519	1.14168	0.917472		0.852934	0.0126189	0.0626363	0.30122		0.934093	0.0452796	0.198497	0.954554
adenine	Nucleotide	Purine	0.997327	0.934564	1.08595	0.900632		0.775836	0.238874	0.276543	0.14357		0.896326	0.395882	0.480602	0.852038
adenosine	Nucleotide	Purine	4.46716	3.9926	6.11029	1.17068		0.00050024	0.00571204	0.000231861	0.159139		0.0138703	0.0252489	0.00685923	0.852038
adenosine 5'-monophosphate AMP	Nucleotide	Purine	5.87685	3.9797	9.322	0.93345		0.0421846	0.302851	0.00463193	0.39343		0.214741	0.463006	0.0421713	0.95863
adipoylcarnitine C6-DC	Lipid	DC&OH-Carn	1.22936	1.42233	1.18426	0.927219		0.0577298	0.0120695	0.164037	0.680165		0.264776	0.043824	0.353579	0.95863
adrenate 224n6	Lipid	LC-PUFA3&6	1.32607	1.70661	1.1601	0.933356		0.0126385	4.20756e-06	0.224653	0.647933		0.105609	0.000148747	0.425579	0.95863
alanine	Amino Acid	Ala/Asp/Asn	0.963529	0.805019	1.0655	1.04054		0.553831	0.00110717	0.217111	0.651282		0.755787	0.00726346	0.416723	0.95863
allantoin	Nucleotide	Purine	0.794637	0.65571	0.911535	0.789565		0.00366532	8.53668e-05	0.291203	0.0516753		0.0501234	0.000911603	0.495614	0.634175
alpha-hydroxyisocaproate	Amino Acid	Leu/Ile/Val	0.945779	0.905057	1.00555	0.877056		0.2473	0.172716	0.878872	0.198977		0.54739	0.316387	0.930992	0.862
alpha-hydroxyisovalerate	Amino Acid	Leu/Ile/Val	0.905918	0.784906	1.03656	0.825511		0.394985	0.0520316	0.532152	0.262876		0.658404	0.133451	0.699157	0.932292
alpha-ketobutyrate	Amino Acid	Met/Cys/Tau	1.62929	1.68956	1.55387	1.69665		0.077782	0.0687475	0.241252	0.0194272		0.317557	0.165755	0.444062	0.617654
alpha-ketoglutaramate	Amino Acid	Glu/Gln	1.02587	0.861575	1.21024	0.898257		0.947901	0.161768	0.323418	0.451085		0.970167	0.303626	0.533203	0.95863
alpha-ketoglutarate	Energy	TCA	1.07864	0.872904	1.23452	1.11657		0.666061	0.169278	0.0298316	0.192756		0.837056	0.312326	0.123791	0.852038
alpha-tocopherol	Cofactors and Vitamins	Vit E	0.975249	0.870314	1.0394	1.03506		0.338364	0.00887242	0.426007	0.343592		0.61797	0.035144	0.618573	0.954554
andro steroid monosulfate C19H28O6S 1	Lipid	Androgenic ster	1.54865	1.4696	1.77566	1.12266		0.0322186	0.139913	0.0201262	0.498424		0.178667	0.270943	0.0963953	0.95863
androstenediol 3alpha, 17alpha monosulfate 2	Lipid	Androgenic ster	1.45051	1.52297	1.52289	1.1016		0.0178953	0.0342276	0.022055	0.317686		0.126932	0.0944745	0.1004	0.954554
androstenediol 3alpha, 17alpha monosulfate 3	Lipid	Androgenic ster	0.932832	1.14247	0.794976	0.838887		0.144795	0.463164	0.0864819	0.440607		0.432873	0.622313	0.244231	0.95863
androstenediol 3beta,17beta disulfate 1	Lipid	Androgenic ster	0.751506	0.648784	0.837744	0.748272		0.173142	0.0717403	0.362878	0.537075		0.46823	0.168964	0.557597	0.95863
androstenediol 3beta,17beta disulfate 2	Lipid	Androgenic ster	0.979566	1.00217	0.972849	0.947963		0.826296	0.964391	0.71567	0.991939		0.922803	0.972561	0.826815	0.997498
androstenediol 3beta,17beta monosulfate 1	Lipid	Androgenic ster	0.938975	1.00652	0.900293	0.893581		0.404554	0.662244	0.27031	0.977487		0.668775	0.792096	0.476558	0.997106
androstenediol 3beta,17beta monosulfate 2	Lipid	Androgenic ster	0.872028	0.893979	0.858743	0.859161		0.42626	0.683392	0.279881	0.932958		0.674435	0.809454	0.485021	0.993644
androsterone glucuronide	Lipid	Androgenic ster	1.51755	1.53632	1.55831	1.36915		0.0103178	0.0772806	0.0142497	0.0426053		0.0968286	0.18022	0.0843911	0.634175
androsterone sulfate	Lipid	Androgenic ster	1.03971	1.13974	0.9387	1.08776		0.248341	0.318528	0.33909	0.940723		0.54739	0.479759	0.544228	0.997106
anthranilate	Amino Acid	Trp	1.08179	1.33766	0.916407	0.959562		0.923431	0.358004	0.284658	0.87237		0.967017	0.518442	0.490187	0.987919
arabitol/xylitol	Carbohydrate	Pentose	1.01186	0.961645	1.07035	0.96722		0.932119	0.538255	0.355999	0.700645		0.970167	0.693869	0.553978	0.95863
arabonate/xylonate	Carbohydrate	Pentose	1.05844	1.00674	1.05165	1.18916		0.561384	0.820481	0.569202	0.0786161		0.7593	0.888976	0.722671	0.685083
arachidate 200	Lipid	LC-SFA	0.98579	1.04242	0.931197	1.00616		0.73414	0.356809	0.136223	0.80959		0.877236	0.518442	0.319599	0.976635
arachidonate 204n6	Lipid	LC-PUFA3&6	0.998099	1.01595	1.03283	0.867581		0.963547	0.686583	0.839531	0.135313		0.974732	0.810089	0.904795	0.852038
arachidonoylcarnitine C204	Lipid	PU-Carn	0.985986	1.15502	0.853573	0.966284		0.324185	0.414142	0.0484341	0.665392		0.602884	0.577925	0.165174	0.95863
arachidonoylcholine	Lipid	FA-Choline	1.07254	1.0092	1.09535	1.15059		0.650601	0.801402	0.570708	0.179044		0.828999	0.885959	0.722671	0.852038
argininate	Amino Acid	Urea/Arg/Pro	0.96672	0.79504	1.02325	1.19227		0.279374	0.0581844	0.907647	0.619582		0.569185	0.145461	0.941607	0.95863
arginine	Amino Acid	Urea/Arg/Pro	0.978691	0.929337	1.00303	1.0222		0.917911	0.280564	0.638857	0.530232		0.963728	0.441093	0.774757	0.95863
ascorbic acid 2-sulfate	Cofactors and Vitamins	Vit C	1.08846	1.09838	1.05135	1.16467		0.306005	0.326252	0.61299	0.077776		0.595268	0.486695	0.761556	0.685083
ascorbic acid 3-sulfate	Cofactors and Vitamins	Vit C	0.908884	0.935771	0.859111	0.981442		0.220047	0.385551	0.144988	0.932697		0.517287	0.545427	0.33001	0.993644
asparagine	Amino Acid	Ala/Asp/Asn	0.846973	0.696992	0.927206	0.962681		0.000145725	3.94216e-09	0.102152	0.536442		0.00683786	2.40472e-06	0.269753	0.95863
aspartate	Amino Acid	Ala/Asp/Asn	1.0418	0.744218	1.2453	1.15459		0.631776	0.00120487	0.163044	0.491474		0.818224	0.00781887	0.353579	0.95863
azelate C9-DC	Lipid	DC-FA	0.976967	0.467096	1.23085	1.42008		0.0404365	9.68607e-05	0.21417	0.581245		0.213782	0.00100067	0.414741	0.95863
behenate 220	Lipid	LC-SFA	0.952	0.929449	0.946168	1.01658		0.644509	0.630617	0.622994	0.977491		0.827685	0.764764	0.769284	0.997106
behenoylcarnitine C22	Lipid	LC-Carn	1.00743	1.09417	0.903543	1.09208		0.460767	0.230856	0.922251	0.106854		0.697068	0.386874	0.9519	0.825075
beta-alanine	Nucleotide	Pyrimidine	1.04923	0.828257	1.20928	1.10941		0.944335	0.00792376	0.144923	0.449826		0.970167	0.0320099	0.33001	0.95863
beta-citrylglutamate	Amino Acid	Glu/Gln	1.11576	1.15459	1.15635	0.92405		0.354525	0.3948	0.313571	0.942991		0.627913	0.554903	0.519779	0.997106
beta-cryptoxanthin	Cofactors and Vitamins	Vit A	0.66076	0.831483	0.440431	0.869139		1.35828e-06	0.0319911	1.9359e-07	0.26508		0.000414274	0.0895164	0.00011809	0.933775
beta-hydroxyisovalerate	Amino Acid	Leu/Ile/Val	1.01884	0.926853	1.10064	1.00389		0.832354	0.195203	0.332967	0.799471		0.922803	0.345141	0.538754	0.976635
betaine	Amino Acid	Gly/Ser/Thr/Crn	0.948802	0.948768	0.863941	1.1726		0.375913	0.607776	0.0669868	0.423367		0.642025	0.747467	0.203293	0.95863
beta-sitosterol	Lipid	Sterols	0.708265	0.72788	0.590105	0.976979		0.00129126	0.0312716	0.000486017	0.874479		0.030295	0.0879064	0.0109804	0.987919
bilirubin E,E	Cofactors and Vitamins	Heme	0.838232	0.943596	0.767989	0.793535		0.200337	0.842957	0.0633872	0.355475		0.496771	0.900704	0.19931	0.954554
bilirubin E,Z or Z,E	Cofactors and Vitamins	Heme	0.907139	1.03514	0.827081	0.838924		0.266148	0.949552	0.0680356	0.19238		0.563647	0.965378	0.205454	0.852038
bilirubin Z,Z	Cofactors and Vitamins	Heme	0.844766	0.892744	0.80309	0.849959		0.219825	0.544799	0.121486	0.401874		0.517287	0.696703	0.296426	0.95863
biliverdin	Cofactors and Vitamins	Heme	0.787694	1.08066	0.614374	0.605437		0.217837	0.47708	0.0171464	0.0613554		0.517287	0.632649	0.0925604	0.65661
branched chain 140 dicarboxylic acid	Lipid	DC-FA	0.722207	0.673454	0.710887	0.858422		0.0022199	0.0282638	0.00223217	0.679928		0.0347216	0.0828891	0.0296005	0.95863
butyrylcarnitine C4	Lipid	FA/BCAA	1.67891	1.48417	1.8525	1.64616		0.015693	0.13578	0.116696	0.0384308		0.121174	0.26718	0.291741	0.634175
campesterol	Lipid	Sterols	0.772505	0.750364	0.682545	1.05798		0.0510096	0.110951	0.0294731	0.879781		0.235726	0.23141	0.123141	0.987919
caprate 100	Lipid	SMC-FA	0.917131	1.18496	0.652586	1.03022		0.220176	0.580317	0.00978822	0.746207		0.517287	0.723913	0.0710811	0.962338
caproate 60	Lipid	SMC-FA	0.987818	1.06716	0.908331	1.02426		0.491491	0.959694	0.208578	0.958691		0.711904	0.972532	0.410676	0.997106
caprylate 80	Lipid	SMC-FA	1.1333	1.19718	1.02682	1.27466		0.869049	0.907135	0.476867	0.553481		0.941461	0.944287	0.663991	0.95863
carboxyethyl-GABA	Amino Acid	Glu/Gln	0.764344	0.672393	0.80084	0.868749		0.00149285	0.00952851	0.0473931	0.251091		0.0315534	0.0363275	0.163332	0.926127
carnitine	Lipid	SMC-Carn	0.97168	0.974035	0.964978	0.984215		0.438979	0.834932	0.381271	0.994741		0.686608	0.89667	0.575682	0.997498
carotene diol 1	Cofactors and Vitamins	Vit A	0.834395	0.846569	0.714666	1.12348		0.0106939	0.0802455	0.000832325	0.426389		0.0974177	0.184222	0.016378	0.95863
carotene diol 2	Cofactors and Vitamins	Vit A	0.807539	0.856288	0.670872	1.06148		0.00957294	0.143521	0.000386157	0.604038		0.0912421	0.276176	0.00985625	0.95863
carotene diol 3	Cofactors and Vitamins	Vit A	1.00599	1.11681	0.829567	1.2293		0.316527	0.74473	0.0382671	0.165179		0.59593	0.852318	0.138529	0.852038
cerotoylcarnitine C26	Lipid	LC-Carn	0.94274	1.04526	0.847116	0.971157		0.123312	0.966652	0.0238253	0.653194		0.395895	0.973033	0.106864	0.95863
C-glycosyltryptophan	Amino Acid	Trp	1.15652	1.16551	1.23615	0.926976		0.0017528	0.00177294	5.63109e-05	0.224012		0.0315534	0.0104999	0.00251711	0.885609
chenodeoxycholate	Lipid	Bile products	0.665966	0.373056	0.782731	0.997207		0.0704206	0.00908026	0.503962	0.583277		0.300395	0.0355062	0.687733	0.95863
cholate	Lipid	Bile products	0.860895	0.797163	0.786692	1.19557		0.171725	0.0490616	0.474826	0.860745		0.46823	0.126812	0.663991	0.984994
cholesterol	Lipid	Sterols	1.06577	0.954444	1.15072	1.08471		0.314293	0.257553	0.0188487	0.13619		0.595268	0.417839	0.0944451	0.852038
choline	Lipid	PL/LPL	0.90723	0.81701	0.964305	0.953601		0.00570723	5.57175e-05	0.34341	0.260353		0.0669502	0.000641277	0.546547	0.928746
choline phosphate	Lipid	PL/LPL	1.05089	0.919535	1.176	1.00764		0.89954	0.252325	0.186851	0.850998		0.953427	0.41265	0.38637	0.984994
cis-4-decenoate 101n6	Lipid	SMC-FA	1.9467	3.44619	1.07201	0.981106		0.0202112	6.9557e-06	0.793569	0.986671		0.138526	0.00017943	0.870107	0.997498
cis-4-decenoylcarnitine C101	Lipid	MU-Carn	1.27267	1.75134	0.991936	0.968381		0.506886	0.0143705	0.459902	0.535646		0.724123	0.0501057	0.654572	0.95863
citraconate/glutaconate	Energy	TCA	0.309726	0.196925	0.318217	0.533454		6.60435e-05	4.38927e-06	0.000113268	0.134762		0.00402866	0.000148747	0.00431835	0.852038
citrate	Energy	TCA	1.0178	0.986361	1.07222	0.942948		0.862291	0.847133	0.509288	0.539989		0.935938	0.903412	0.689502	0.95863
citrulline	Amino Acid	Urea/Arg/Pro	0.955657	0.821787	1.06528	0.958735		0.278881	0.00275847	0.37069	0.581768		0.569185	0.0142586	0.565081	0.95863
corticosterone	Lipid	Corticosteroids	3.57816	2.12459	5.7291	1.07893		0.000932095	0.014188	2.88884e-05	0.772634		0.0236908	0.0501057	0.00160199	0.971767
cortisol	Lipid	Corticosteroids	1.64851	1.18328	2.34631	0.823907		0.00525547	0.169475	2.82279e-05	0.52953		0.0628596	0.312326	0.00160199	0.95863
cortisone	Lipid	Corticosteroids	1.18249	1.18213	1.31266	0.84008		0.0773382	0.0905349	0.0132392	0.148199		0.317557	0.201556	0.0824076	0.852038
cortolone glucuronide 1	Lipid	Corticosteroids	1.20451	1.36799	1.04835	1.25953		0.150537	0.0100331	0.816149	0.0715409		0.439365	0.0380135	0.889019	0.685083
creatine	Amino Acid	Gly/Ser/Thr/Crn	1.13575	0.943227	1.20083	1.38422		0.458528	0.464919	0.373252	0.00935998		0.697068	0.623298	0.566377	0.617654
creatinine	Amino Acid	Gly/Ser/Thr/Crn	0.982	0.991132	0.999863	0.91498		0.472516	0.816992	0.972502	0.0887582		0.701301	0.887902	0.977913	0.722749
cys-gly, oxidized	Amino Acid	GSH	1.10174	1.04954	1.10611	1.2041		0.368042	0.991471	0.246181	0.140035		0.641445	0.991471	0.448269	0.852038
cystathionine	Amino Acid	Met/Cys/Tau	1.3037	1.01341	1.44257	1.57095		0.331935	0.843118	0.553225	0.0268476		0.608049	0.900704	0.710458	0.617654
cysteine	Amino Acid	Met/Cys/Tau	1.17863	1.16258	1.29554	0.905405		0.192811	0.722406	0.0159639	0.467356		0.493078	0.836584	0.0885273	0.95863
cysteine s-sulfate	Amino Acid	Met/Cys/Tau	1.09842	1.06518	1.13653	1.07043		0.266162	0.580091	0.197232	0.638751		0.563647	0.723913	0.398449	0.95863
cysteine sulfinic acid	Amino Acid	Met/Cys/Tau	1.12082	1.04918	1.24041	0.961881		0.0423464	0.55648	0.000592788	0.634014		0.214741	0.702801	0.0120684	0.95863
cysteine-glutathione disulfide	Amino Acid	GSH	0.960696	0.879234	0.986	1.07172		0.162772	0.124574	0.542626	0.572596		0.459479	0.251238	0.705761	0.95863
cysteinylglycine	Amino Acid	GSH	1.11374	0.973257	1.27187	1.00333		0.58456	0.492828	0.106542	0.763851		0.781977	0.649299	0.276556	0.970786
cysteinylglycine disulfide	Amino Acid	GSH	1.05071	0.953867	1.14127	1.02323		0.60858	0.35393	0.0312717	0.689081		0.798353	0.516501	0.128025	0.95863
cystine	Amino Acid	Met/Cys/Tau	1.08247	1.01366	1.16795	1.00722		0.265723	0.914754	0.0201165	0.976434		0.563647	0.94898	0.0963953	0.997106
cytidine	Nucleotide	Pyrimidine	0.874071	0.786517	0.924102	0.933198		0.999285	0.707388	0.795934	0.928987		0.999285	0.823486	0.870107	0.993644
decadienedioic acid C102-DC	Lipid	DC-FA	1.30233	1.43485	1.35935	0.862829		0.265209	0.0238551	0.677802	0.852024		0.563647	0.0745715	0.800036	0.984994
decanoylcarnitine C10	Lipid	SMC-Carn	1.71177	2.94614	0.993773	0.911496		0.203998	0.00275189	0.882153	0.532575		0.497756	0.0142586	0.930992	0.95863
dehydroepiandrosterone sulfate DHEA-S	Lipid	Androgenic ster	0.965348	1.01993	0.906243	1.00208		0.727389	0.754319	0.609337	0.797373		0.876892	0.856861	0.759758	0.976635
deoxycarnitine	Lipid	SMC-Carn	0.929479	0.862906	0.971987	0.962661		0.221367	0.044369	0.582578	0.739427		0.517287	0.115667	0.731219	0.961181
deoxycholate	Lipid	Bile products	1.39241	0.950954	1.87085	1.09426		0.0426708	0.29992	0.00201544	0.576214		0.214741	0.459676	0.0273204	0.95863
deoxycholic acid glucuronide	Lipid	Bile products	1.18331	0.793829	1.4554	1.31577		0.895806	0.246352	0.36214	0.994032		0.953427	0.403965	0.557597	0.997498
dihomo-linoleate 202n6	Lipid	LC-PUFA3&6	1.24217	1.78792	0.905777	0.938316		0.0843511	3.19223e-06	0.548846	0.803085		0.329834	0.000129817	0.707814	0.976635
dihomo-linolenate 203n3 or n6	Lipid	LC-PUFA3&6	1.29944	1.23777	1.45525	1.02319		0.00362517	0.0075902	0.00110471	0.933374		0.0501234	0.031074	0.0187186	0.993644
dihomo-linolenoylcarnitine C203n3 or 6	Lipid	PU-Carn	1.02152	1.20104	0.911249	0.920532		0.643752	0.217625	0.16161	0.485087		0.827685	0.371852	0.35208	0.95863
dihomo-linolenoyl-choline	Lipid	FA-Choline	1.1818	1.02765	1.35698	1.05627		0.454546	0.800856	0.190565	0.598219		0.697068	0.885959	0.391395	0.95863
dihomo-linoleoylcarnitine C202	Lipid	PU-Carn	1.01854	1.34911	0.814616	0.834931		0.37225	0.0205147	0.0329912	0.185151		0.642025	0.0651768	0.129048	0.852038
dihydroorotate	Nucleotide	Pyrimidine	1.02331	1.01853	0.99473	1.10909		0.816728	0.836443	0.886965	0.451295		0.918867	0.896714	0.93405	0.95863
dimethylarginine SDMA ADMA	Amino Acid	Urea/Arg/Pro	0.985404	0.873993	1.05382	1.04811		0.806887	0.0143271	0.210639	0.336599		0.913175	0.0501057	0.410676	0.954554
dimethylglycine	Amino Acid	Gly/Ser/Thr/Crn	0.905946	0.774135	1.00755	0.92567		0.279856	0.0086447	0.771572	0.604349		0.569185	0.0344658	0.85419	0.95863
docosadienoate 222n6	Lipid	LC-PUFA3&6	1.18197	1.68914	0.874527	0.885962		0.14321	3.60044e-06	0.4064	0.586789		0.432465	0.000137267	0.606123	0.95863
docosadioate C22-DC	Lipid	DC-FA	1.09158	0.843706	1.12708	1.53881		0.492497	0.503714	0.51279	0.0703503		0.711904	0.657956	0.689502	0.685083
docosahexaenoate DHA 226n3	Lipid	LC-PUFA3&6	1.17471	1.44491	0.994773	1.05954		0.149859	0.0189464	0.833185	0.40513		0.439365	0.0618037	0.90114	0.95863
docosahexaenoylcarnitine C226	Lipid	PU-Carn	1.27269	1.50206	1.06059	1.33144		0.00701645	0.00261381	0.34076	0.0158189		0.0737937	0.0141703	0.544228	0.617654
docosahexaenoylcholine	Lipid	FA-Choline	1.20137	1.17878	1.15279	1.37875		0.343316	0.573613	0.707673	0.070219		0.620615	0.718488	0.820685	0.685083
docosapentaenoate n3 DPA 225n3	Lipid	LC-PUFA3&6	1.31254	1.83712	0.973271	1.06242		0.0236056	7.01209e-06	0.867429	0.325736		0.151573	0.00017943	0.924814	0.954554
docosapentaenoate n6 DPA 225n6	Lipid	LC-PUFA3&6	1.3318	1.4475	1.37182	0.973834		0.0218696	0.00210912	0.0692788	0.974499		0.145005	0.0118033	0.207157	0.997106
docosapentaenoylcarnitine C225n3	Lipid	PU-Carn	1.11512	1.52158	0.739931	1.21741		0.712374	0.0866165	0.210235	0.328959		0.862198	0.194967	0.410676	0.954554
docosatrienoate 223n3	Lipid	LC-PUFA3&6	1.78791	2.85968	1.23739	0.900875		0.0252332	3.88278e-05	0.269762	0.852897		0.154816	0.00051489	0.476558	0.984994
dodecadienoate 122	Lipid	DC-FA	0.94451	1.38978	0.673172	0.688356		0.764149	0.00647828	0.0377022	0.190657		0.887558	0.0272534	0.138529	0.852038
dodecanedioate C12-DC	Lipid	DC-FA	0.981329	1.02921	0.965971	0.917346		0.48262	0.807293	0.298527	0.48787		0.705256	0.88711	0.501656	0.95863
dodecenedioate C121-DC	Lipid	DC-FA	0.837518	1.07717	0.711481	0.646926		0.171981	0.344477	0.0343658	0.0783298		0.46823	0.505936	0.130206	0.685083
dopamine 3-O-sulfate	Amino Acid	Tyr	0.668797	0.363184	0.964687	0.555519		0.117565	0.0034636	0.638143	0.395457		0.389754	0.0167682	0.774757	0.95863
dopamine 4-sulfate	Amino Acid	Tyr	0.615145	0.32524	0.920417	0.442857		0.0425899	0.00312678	0.363061	0.167604		0.214741	0.0157631	0.557597	0.852038
eicosanedioate C20-DC	Lipid	DC-FA	0.992588	0.803045	0.951887	1.51344		0.744966	0.152702	0.619235	0.0936891		0.877236	0.28928	0.766194	0.742212
eicosapentaenoate EPA 205n3	Lipid	LC-PUFA3&6	1.2317	1.40126	1.10056	1.20747		0.212747	0.0890619	0.794883	0.120447		0.514982	0.199003	0.870107	0.852038
eicosapentaenoylcholine	Lipid	FA-Choline	1.21961	1.14914	1.15802	1.53573		0.680854	0.869426	0.774608	0.0222828		0.846736	0.920746	0.855998	0.617654
eicosenedioate C201-DC	Lipid	DC-FA	0.899427	0.664229	1.02035	1.09379		0.223949	0.0169134	0.74984	0.674211		0.517287	0.0566878	0.847042	0.95863
eicosenoate 201	Lipid	LC-MUFA	1.13168	1.74998	0.709411	0.895899		0.393266	3.57334e-05	0.0961574	0.851954		0.658404	0.000495396	0.258396	0.984994
eicosenoylcarnitine C201	Lipid	MU-Carn	1.14303	1.63334	0.848498	0.849751		0.608307	0.00262499	0.466652	0.490577		0.798353	0.0141703	0.659404	0.95863
epiandrosterone sulfate	Lipid	Androgenic ster	0.981545	1.10679	0.812995	1.15264		0.238408	0.403125	0.118747	0.718442		0.532707	0.565302	0.294789	0.95863
erucate 221n9	Lipid	LC-MUFA	0.869214	0.981721	0.794476	0.820781		0.697371	0.335438	0.209149	0.718247		0.85421	0.496643	0.410676	0.95863
erythronate	Carbohydrate	N-sugar	1.0127	0.867357	1.14682	0.976244		0.876065	0.0830188	0.0378966	0.876856		0.944169	0.188961	0.138529	0.987919
ethylmalonate	Amino Acid	Leu/Ile/Val	1.28405	1.22701	1.37623	1.16548		0.0803916	0.31592	0.0889802	0.314407		0.320017	0.477008	0.247135	0.954554
etiocholanolone glucuronide	Lipid	Androgenic ster	1.31493	1.54905	1.13416	1.28072		0.032922	0.0308754	0.241686	0.0224467		0.180923	0.0871943	0.444062	0.617654
Fibrinopeptide A 2-15	Peptide	Fibrinogen pept	1.12846	0.990422	1.25648	1.09213		0.275281	0.946391	0.132167	0.517264		0.569185	0.963771	0.312487	0.95863
Fibrinopeptide A 3-15	Peptide	Fibrinogen pept	1.04716	0.902102	1.17917	1.01563		0.747797	0.626405	0.397095	0.889763		0.877236	0.762689	0.593695	0.990207
Fibrinopeptide A 3-16	Peptide	Fibrinogen pept	1.41485	1.51195	1.42802	1.16825		0.00369763	0.00103732	0.0325791	0.363014		0.0501234	0.00695344	0.129048	0.954554
Fibrinopeptide A 4-15	Peptide	Fibrinogen pept	0.93663	0.773571	1.08899	0.890723		0.196808	0.0382939	0.842367	0.455491		0.493642	0.102006	0.90625	0.95863
Fibrinopeptide A 5-16	Peptide	Fibrinogen pept	1.04175	1.01156	1.09175	0.975801		0.748926	0.93595	0.507139	0.879306		0.877236	0.962542	0.688986	0.987919
Fibrinopeptide A 7-16	Peptide	Fibrinogen pept	1.0044	0.963364	1.04864	0.977329		0.41859	0.295548	0.748883	0.786572		0.674435	0.458738	0.847042	0.976635
Fibrinopeptide A 8-16	Peptide	Fibrinogen pept	1.06598	0.906887	1.23757	0.960708		0.365185	0.144986	0.86295	0.68327		0.640122	0.278118	0.92189	0.95863
Fibrinopeptide A, des-ala1	Peptide	Fibrinogen pept	1.32047	1.36472	1.35816	1.12454		0.0383153	0.0113463	0.13121	0.564817		0.208681	0.0422027	0.312487	0.95863
Fibrinopeptide A, phosphono-ser3	Peptide	Fibrinogen pept	1.89527	2.11604	1.99433	1.15241		0.000135686	3.51662e-05	0.000102162	0.936194		0.00683786	0.000495396	0.00415459	0.99491
Fibrinopeptide B 1-11	Peptide	Fibrinogen pept	0.963134	0.789288	1.09013	1.00762		0.160115	0.0042	0.947058	0.748592		0.456403	0.0198605	0.969975	0.963378
Fibrinopeptide B 1-12	Peptide	Fibrinogen pept	1.07771	1.07674	1.08323	1.06527		0.30721	0.312762	0.42676	0.670295		0.595268	0.473412	0.618573	0.95863
Fibrinopeptide B 1-13	Peptide	Fibrinogen pept	1.32656	1.28766	1.45043	1.08489		0.000290635	0.000412262	0.000167339	0.473121		0.0098493	0.0032241	0.00597037	0.95863
Fibrinopeptide B 1-9	Peptide	Fibrinogen pept	1.18552	0.976428	1.27473	1.4065		0.936949	0.216257	0.893789	0.0562308		0.970167	0.371597	0.936697	0.647184
formiminoglutamate	Amino Acid	His	0.751548	0.543312	0.989154	0.579461		0.248569	0.0307748	0.57712	0.161995		0.54739	0.0871943	0.725862	0.852038
fructose	Carbohydrate	Sugar	0.857858	0.576371	1.17799	0.62803		0.511887	0.0150094	0.272071	0.0888625		0.729558	0.0517274	0.476899	0.722749
fructosyllysine	Amino Acid	Lys	1.4088	1.09028	1.56839	1.68301		0.00449558	0.739418	0.000578843	2.08514e-06		0.0559653	0.847829	0.0120684	0.00127194
fumarate	Energy	TCA	0.955156	0.867993	1.01029	0.999991		0.625786	0.0964602	0.793697	0.841448		0.813923	0.211657	0.870107	0.984994
galactonate	Carbohydrate	Sugar	0.370262	0.201004	0.42433	0.597007		0.000450685	3.18111e-05	0.00598468	0.240118		0.0130913	0.000462019	0.0468033	0.91787
gamma-CEHC	Cofactors and Vitamins	Vit E	0.899474	0.760028	0.933013	1.1153		0.113288	0.0246448	0.252602	0.645302		0.389642	0.075926	0.457233	0.95863
gamma-glutamyl-2-aminobutyrate	Peptide	gGlu-AAs	1.3732	1.76226	1.09077	1.26889		0.117564	0.0650428	0.558716	0.0768025		0.389754	0.158704	0.714339	0.685083
gamma-glutamylalanine	Peptide	gGlu-AAs	1.31579	1.0578	1.5726	1.20161		0.178612	0.670271	0.0056073	0.183764		0.47371	0.798564	0.045006	0.852038
gamma-glutamyl-alpha-lysine	Peptide	gGlu-AAs	1.07712	1.13418	1.03224	1.07092		0.833095	0.941036	0.893447	0.370345		0.922803	0.962959	0.936697	0.95863
gamma-glutamylcitrulline	Peptide	gGlu-AAs	1.04341	1.00322	1.05087	1.11144		0.945356	0.539171	0.973104	0.178693		0.970167	0.693869	0.977913	0.852038
gamma-glutamyl-epsilon-lysine	Peptide	gGlu-AAs	1.23748	1.46192	1.12369	1.04776		0.401752	0.833764	0.147349	0.499836		0.665947	0.89667	0.3329	0.95863
gamma-glutamylglutamate	Peptide	gGlu-AAs	1.45143	2.35656	0.941954	0.819754		0.12218	0.905829	0.0907512	0.162453		0.394337	0.944287	0.247135	0.852038
gamma-glutamylglutamine	Peptide	gGlu-AAs	0.992916	0.889158	1.02536	1.13376		0.746627	0.0793625	0.896772	0.225794		0.877236	0.184073	0.936697	0.885609
gamma-glutamylglycine	Peptide	gGlu-AAs	1.30828	1.62562	1.06577	1.25526		0.156328	0.114142	0.96385	0.00143775		0.450748	0.236826	0.975039	0.292342
gamma-glutamylhistidine	Peptide	gGlu-AAs	1.21839	1.19987	1.30407	1.03288		0.0142194	0.263984	0.000205303	0.697359		0.112647	0.423764	0.00659129	0.95863
gamma-glutamylisoleucine	Peptide	gGlu-AAs	1.16395	1.19988	1.19822	0.99518		0.156654	0.655109	0.018889	0.988946		0.450748	0.786647	0.0944451	0.997498
gamma-glutamylleucine	Peptide	gGlu-AAs	1.05513	1.09684	1.05766	0.957427		0.955199	0.796716	0.57656	0.693467		0.97274	0.885959	0.725862	0.95863
gamma-glutamylmethionine	Peptide	gGlu-AAs	1.01358	0.918924	1.05547	1.10965		0.711828	0.419121	0.359397	0.221397		0.862198	0.582378	0.556426	0.885609
gamma-glutamylphenylalanine	Peptide	gGlu-AAs	0.981671	0.959806	1.06708	0.804212		0.416376	0.361908	0.680686	0.0271815		0.674435	0.520669	0.800036	0.617654
gamma-glutamylserine	Peptide	gGlu-AAs	1.10778	1.1173	1.06287	1.20539		0.353215	0.829673	0.571028	0.0286986		0.627913	0.895641	0.722671	0.617654
gamma-glutamylthreonine	Peptide	gGlu-AAs	1.05115	0.97024	1.13232	1.01369		0.547734	0.553927	0.101816	0.80824		0.749144	0.701028	0.269753	0.976635
gamma-glutamyltryptophan	Peptide	gGlu-AAs	1.14609	1.20711	1.19613	0.881008		0.08033	0.011525	0.076209	0.333629		0.320017	0.0426075	0.221369	0.954554
gamma-glutamyltyrosine	Peptide	gGlu-AAs	0.994701	0.965372	1.04626	0.922776		0.879879	0.807405	0.904529	0.623851		0.94494	0.88711	0.941607	0.95863
gamma-glutamylvaline	Peptide	gGlu-AAs	1.29853	1.54197	1.20712	1.00839		0.108811	0.337482	0.0453189	0.696624		0.381465	0.498459	0.158845	0.95863
gamma-tocopherol/beta-tocopherol	Cofactors and Vitamins	Vit E	1.01516	0.816652	1.13379	1.13552		0.935145	0.0883065	0.285366	0.43336		0.970167	0.19804	0.490187	0.95863
gentisate	Amino Acid	Tyr	0.703421	0.51508	0.725793	1.05537		0.0975806	0.00691443	0.170916	0.338632		0.356432	0.0288891	0.360757	0.954554
glucose	Carbohydrate	Glucose	1.12166	1.07518	1.14953	1.1496		0.0505169	0.137883	0.0941839	0.0411643		0.235231	0.267861	0.254213	0.634175
glucuronate	Carbohydrate	N-sugar	1.30787	1.29397	1.3481	1.23213		0.176152	0.853945	0.116611	0.0252782		0.470733	0.907502	0.291741	0.617654
glu-gly-asn-val	Peptide	Di-oligo peptides	1.22611	0.704935	1.6126	1.34433		0.141771	0.00894071	0.748784	0.83021		0.432402	0.035186	0.847042	0.983494
glutamate	Amino Acid	Glu/Gln	1.16535	0.937831	1.3433	1.19259		0.267896	0.196457	0.00487779	0.339621		0.563647	0.346355	0.0432801	0.954554
glutamine	Amino Acid	Glu/Gln	0.915634	0.79898	0.995628	0.959262		0.102562	0.000524667	0.873348	0.623624		0.368018	0.00385598	0.928123	0.95863
glutarate C5-DC	Lipid	DC-FA	0.877674	1.1942	0.68108	0.705359		0.283814	0.283352	0.0144278	0.0746485		0.572742	0.443191	0.0846247	0.685083
glutarylcarnitine C5-DC	Amino Acid	Lys	1.21762	1.34448	1.18235	1.0338		0.385406	0.0952745	0.961548	0.505489		0.651949	0.210111	0.975039	0.95863
glycerate	Carbohydrate	Glucose	0.982799	0.942869	0.999599	1.02563		0.736562	0.326325	0.914849	0.70018		0.877236	0.486695	0.946076	0.95863
glycerol	Lipid	Ket/Glycerol	1.36002	1.50832	1.22495	1.39256		0.0168132	0.00645588	0.120428	0.154901		0.126534	0.0272534	0.295951	0.852038
glycerol 3-phosphate	Lipid	Ket/Glycerol	1.00839	0.852232	1.15715	0.956904		0.836574	0.0228087	0.0263913	0.564462		0.922803	0.0717181	0.113265	0.95863
glycerophosphoethanolamine	Lipid	PL/LPL	0.901709	0.788876	0.984668	0.929178		0.0173608	2.30395e-05	0.741141	0.241019		0.126534	0.000379841	0.841892	0.91787
glycerophosphoinositol	Lipid	PL/LPL	0.824191	0.695144	0.992961	0.66081		0.104607	0.0241869	0.8289	0.0547663		0.370198	0.0748934	0.898097	0.642451
glycerophosphorylcholine GPC	Lipid	PL/LPL	0.846659	0.822014	0.857975	0.870598		6.47203e-06	4.33549e-05	0.00121212	0.023461		0.000986985	0.000546468	0.0192908	0.617654
glycerophosphoserine	Lipid	PL/LPL	0.859355	0.757129	0.95098	0.840835		0.0253797	0.00201316	0.536717	0.114299		0.154816	0.0115852	0.701065	0.846687
glycine	Amino Acid	Gly/Ser/Thr/Crn	1.02697	0.982123	1.01095	1.16708		0.750684	0.801721	0.96156	0.0154		0.877236	0.885959	0.975039	0.617654
glyco-beta-muricholate	Lipid	Bile products	1.61469	1.39789	1.9051	1.32205		0.0215791	0.124254	0.0208373	0.0110551		0.144651	0.251238	0.0985332	0.617654
glycochenodeoxycholate	Lipid	Bile products	0.732095	0.410139	0.948957	0.862815		0.303654	0.00339742	0.500837	0.78896		0.595268	0.0165794	0.685001	0.976635
glycochenodeoxycholate 3-sulfate	Lipid	Bile products	0.812075	0.698211	0.878897	0.884337		0.216274	0.108541	0.410765	0.673202		0.517287	0.22831	0.608171	0.95863
glycochenodeoxycholate glucuronide 1	Lipid	Bile products	1.93224	1.17337	2.73227	1.47877		0.0137132	0.753562	0.000176175	0.152288		0.112647	0.856861	0.00597037	0.852038
glycocholate	Lipid	Bile products	0.931105	0.466325	1.25475	1.09192		0.827695	0.0638318	0.102803	0.497977		0.922803	0.157006	0.270301	0.95863
glycocholenate sulfate	Lipid	Bile products	1.00759	0.932804	1.06542	1.01828		0.859522	0.609185	0.476594	0.886846		0.935938	0.747692	0.663991	0.990207
glycodeoxycholate	Lipid	Bile products	1.39595	0.645935	2.00538	1.42566		0.0172254	0.262892	0.00135341	0.0202759		0.126534	0.423125	0.0206395	0.617654
glycodeoxycholate 3-sulfate	Lipid	Bile products	1.5998	1.22165	2.13759	1.00707		0.0445646	0.366124	0.00432997	0.40231		0.219229	0.524262	0.0406351	0.95863
glycohyocholate	Lipid	Bile products	0.753197	0.568109	0.795734	1.04488		0.376645	0.103684	0.521952	0.519602		0.642025	0.221615	0.69102	0.95863
glycolithocholate	Lipid	Bile products	0.93467	0.606015	1.06612	1.30518		0.739542	0.242717	0.951424	0.550211		0.877236	0.399076	0.970516	0.95863
glycolithocholate sulfate	Lipid	Bile products	0.871453	0.728273	0.974967	0.910947		0.786548	0.601027	0.93693	0.915816		0.903177	0.742159	0.96379	0.993644
glycoursodeoxycholate	Lipid	Bile products	0.896681	0.422526	1.28784	0.899975		0.633915	0.029281	0.291681	0.806809		0.819254	0.0840251	0.495614	0.976635
guanidinoacetate	Amino Acid	Gly/Ser/Thr/Crn	0.932234	0.984726	0.855761	1.01931		0.385825	0.9884	0.0767012	0.50858		0.651949	0.990023	0.221743	0.95863
guanidinosuccinate	Amino Acid	Urea/Arg/Pro	0.82676	1.10329	0.631895	0.737158		0.00665843	0.86563	0.000452225	0.0829228		0.0712569	0.91832	0.0106099	0.70254
guanosine	Nucleotide	Purine	1.35617	1.42061	1.52077	0.781611		0.269812	0.0271833	0.335958	0.269317		0.563647	0.0801285	0.540724	0.933775
gulonate	Cofactors and Vitamins	Vit C	1.13273	1.07397	1.25636	0.935027		0.607025	0.619208	0.00310777	0.557218		0.798353	0.755434	0.0348281	0.95863
heneicosapentaenoate 215n3	Lipid	LC-PUFA3&6	1.0085	1.74038	0.505772	0.737039		0.225571	0.00450484	0.645609	0.340189		0.517287	0.0211381	0.779439	0.954554
heptanoate 70	Lipid	SMC-FA	0.976053	0.89358	1.03046	1.01256		0.49015	0.194058	0.9569	0.729909		0.711885	0.344115	0.974472	0.961181
heptenedioate C71-DC	Lipid	DC-FA	0.827268	1.08884	0.652153	0.718224		0.0601597	0.311418	0.00319734	0.0499215		0.273861	0.47255	0.0348281	0.634175
hexadecadienoate 162n6	Lipid	LC-PUFA3&6	1.21026	1.96798	0.665744	0.992584		0.254348	2.82981e-05	0.166274	0.743734		0.552143	0.000431546	0.357138	0.961181
hexadecanedioate C16-DC	Lipid	DC-FA	1.039	1.20674	0.904717	1.02705		0.936865	0.239476	0.230324	0.998874		0.970167	0.395882	0.429657	0.998874
hexadecenedioate C161-DC	Lipid	DC-FA	1.00641	0.945487	0.9713	1.23192		0.938938	0.548867	0.753226	0.116221		0.970167	0.697678	0.847046	0.846687
hexanoylcarnitine C6	Lipid	SMC-Carn	1.93149	3.32842	1.09004	1.10203		0.00416185	7.05953e-06	0.610297	0.521772		0.0540155	0.00017943	0.759758	0.95863
hexanoylglutamine	Lipid	FA other	1.29948	2.24416	0.760406	0.659559		0.313024	2.6111e-05	0.320672	0.312226		0.595268	0.000408403	0.530109	0.954554
hexanoylglycine	Lipid	FA other	1.39268	2.59267	0.549164	0.998341		0.482972	0.00272611	0.149614	0.862819		0.705256	0.0142586	0.334634	0.984994
histidine	Amino Acid	His	0.904845	0.788774	0.975878	0.970823		0.0241893	0.00110738	0.55976	0.702984		0.152035	0.00726346	0.714339	0.95863
homoarginine	Amino Acid	Urea/Arg/Pro	1.07693	0.801325	1.21551	1.31293		0.463706	0.0351192	0.0155484	0.0432796		0.697073	0.0947907	0.0878302	0.634175
homocitrulline	Amino Acid	Urea/Arg/Pro	1.01028	0.766447	1.12461	1.24088		0.791679	0.215127	0.458934	0.732267		0.903177	0.371597	0.654572	0.961181
homovanillate HVA	Amino Acid	Tyr	1.32214	1.27112	1.54642	0.842197		0.0709915	0.221729	0.00253731	0.656911		0.300728	0.377807	0.0315869	0.95863
hydantoin-5-propionate	Amino Acid	His	0.814964	0.882257	0.767625	0.792943		0.896365	0.757979	0.62504	0.968054		0.953427	0.859418	0.770252	0.997106
hydroxyasparagine	Amino Acid	Ala/Asp/Asn	1.20731	1.16878	1.32021	0.993735		0.000242701	0.00942522	3.05965e-06	0.961546		0.00870869	0.0361597	0.000373277	0.997106
hydroxy-CMPF	Lipid	DC-FA	1.07708	1.1009	0.931512	1.40886		0.167342	0.799482	0.0329866	0.645718		0.462328	0.885959	0.129048	0.95863
hydroxy-N6,N6,N6-trimethyllysine	Amino Acid	Lys	1.26633	1.24978	1.32975	1.13526		4.13386e-05	0.0176426	5.71289e-06	0.164757		0.00315207	0.0579872	0.000580811	0.852038
hyocholate	Lipid	Bile products	0.92024	0.845778	0.831618	1.31634		0.0807911	0.0332737	0.194452	0.476268		0.320017	0.0924828	0.396708	0.95863
hypotaurine	Amino Acid	Met/Cys/Tau	0.897934	0.736288	0.993048	0.999859		0.064253	0.00143443	0.632956	0.857317		0.282787	0.00883843	0.774757	0.984994
hypoxanthine	Nucleotide	Purine	1.02074	0.886945	1.10128	1.10031		0.946598	0.115468	0.416399	0.345058		0.970167	0.23858	0.612056	0.954554
imidazole lactate	Amino Acid	His	0.679017	0.609623	0.736919	0.677774		0.0013452	0.000261778	0.0199338	0.0227651		0.0303915	0.00221784	0.0963953	0.617654
imidazole propionate	Amino Acid	His	0.992945	0.721571	1.36273	0.610135		0.369376	0.100555	0.703953	0.0476822		0.641935	0.217512	0.819081	0.634175
indole-3-carboxylate	Amino Acid	Trp	1.7244	1.98418	1.62285	1.42531		0.00291177	0.0027699	0.00900589	0.230584		0.0433214	0.0142586	0.0661879	0.890229
indoleacetate	Amino Acid	Trp	1.02823	0.938113	1.13523	0.942732		0.825892	0.345032	0.550807	0.719758		0.922803	0.505936	0.708845	0.95863
indoleacetylglutamine	Amino Acid	Trp	1.66945	1.32688	2.11393	1.2451		0.483274	0.905749	0.245361	0.677059		0.705256	0.944287	0.448114	0.95863
indolelactate	Amino Acid	Trp	0.770852	0.61984	0.886592	0.795201		3.12997e-05	3.00289e-07	0.0688124	0.0430001		0.00272755	2.93454e-05	0.206776	0.634175
indolepropionate	Amino Acid	Trp	0.674029	0.508873	0.731198	0.883648		0.00198773	0.000194924	0.0188831	0.818833		0.0323463	0.00174859	0.0944451	0.981313
inosine	Nucleotide	Purine	1.47989	1.38939	1.82502	0.767478		0.176718	0.424814	0.0448089	0.316123		0.470733	0.587299	0.157997	0.954554
isobutyrylcarnitine C4	Amino Acid	Leu/Ile/Val	0.764006	0.647778	0.856095	0.774815		0.0151683	0.00462893	0.124531	0.181062		0.118624	0.0215546	0.301444	0.852038
isobutyrylglycine	Amino Acid	Leu/Ile/Val	0.667812	0.565712	0.670287	0.884052		0.00021422	0.000278257	0.0067529	0.35193		0.00816715	0.00229374	0.0521426	0.954554
isocitrate	Energy	TCA	1.00659	0.996379	0.997989	1.05154		0.743057	0.669289	0.679817	0.528135		0.877236	0.798564	0.800036	0.95863
isoleucine	Amino Acid	Leu/Ile/Val	1.04695	0.951104	1.12586	1.04804		0.228621	0.353491	0.00302579	0.32937		0.518433	0.516501	0.0348281	0.954554
isoleucylglycine	Peptide	Di-oligo peptides	0.961538	0.882276	0.969468	1.11356		0.628051	0.323677	0.63873	0.538195		0.81513	0.485118	0.774757	0.95863
isoursodeoxycholate	Lipid	Bile products	1.31362	0.596497	1.95764	1.1804		0.662352	0.329164	0.129322	0.91233		0.837056	0.48854	0.310577	0.993644
isovalerate i50	Amino Acid	Leu/Ile/Val	1.24055	1.77824	0.906753	0.947422		0.671737	0.812957	0.262956	0.702878		0.841396	0.88711	0.466718	0.95863
isovalerylcarnitine C5	Amino Acid	Leu/Ile/Val	0.912183	0.888354	0.885486	1.03456		0.197457	0.299196	0.156273	0.548658		0.493642	0.459676	0.344138	0.95863
isovalerylglycine	Amino Acid	Leu/Ile/Val	0.67433	0.547782	0.72009	0.829799		2.08222e-05	4.72829e-05	0.00568301	0.184749		0.00211693	0.000576851	0.0450212	0.852038
kynurenate	Amino Acid	Trp	0.740297	0.803497	0.661108	0.811178		0.00016365	0.0166618	4.17934e-05	0.0530212		0.00713046	0.056153	0.0021245	0.634175
kynurenine	Amino Acid	Trp	0.886545	0.751743	1.02225	0.8229		0.0120177	0.000105856	0.949303	0.0224155		0.10325	0.00105856	0.969975	0.617654
lactate	Carbohydrate	Glucose	0.994061	0.698088	1.17647	1.15892		0.900285	2.90732e-05	0.00735155	0.063526		0.953427	0.000432552	0.0553635	0.668118
lanthionine	Amino Acid	Met/Cys/Tau	1.25111	1.17495	1.33677	1.19142		0.406857	0.516506	0.353594	0.790623		0.670763	0.667519	0.551643	0.976635
laurate 120	Lipid	SMC-FA	1.04205	1.32163	0.837966	0.970114		0.911207	0.0294369	0.167885	0.960418		0.961197	0.0840251	0.358077	0.997106
laurylcarnitine C12	Lipid	SMC-Carn	1.43349	2.45903	0.811198	0.83653		0.395042	0.00327284	0.295135	0.520656		0.658404	0.0162312	0.497326	0.95863
leucine	Amino Acid	Leu/Ile/Val	0.983384	0.927866	1.01198	1.02913		0.743998	0.127427	0.680632	0.395017		0.877236	0.254853	0.800036	0.95863
leucylalanine	Peptide	Di-oligo peptides	0.865738	0.731191	0.900131	1.06862		0.0403114	0.00269811	0.150311	0.643427		0.213782	0.0142586	0.334634	0.95863
leucylglycine	Peptide	Di-oligo peptides	0.852546	0.666729	0.876636	1.19445		0.0093444	0.00625144	0.0803053	0.273485		0.0904775	0.0270452	0.229982	0.933775
leucylleucine	Peptide	Di-oligo peptides	0.800191	0.732403	0.865096	0.776976		0.000974954	0.00208252	0.0626973	0.0752736		0.0237889	0.0117624	0.198497	0.685083
leucylphenylalanine/isoleucylphenylalanine	Peptide	Di-oligo peptides	0.923876	0.852277	0.965143	0.971295		0.307987	0.197315	0.435518	0.995863		0.595268	0.346864	0.628052	0.997498
lignoceroylcarnitine C24	Lipid	LC-Carn	0.938791	1.01848	0.833687	1.04202		0.84564	0.571779	0.666129	0.346983		0.928793	0.717665	0.795517	0.954554
linolenate alpha or gamma 183n3 or 6	Lipid	LC-PUFA3&6	1.47559	2.05487	1.14782	1.07581		0.113531	4.38966e-05	0.698623	0.618404		0.389642	0.000546468	0.817966	0.95863
linolenoylcarnitine C183	Lipid	PU-Carn	1.24075	1.544	1.02774	1.14069		0.376054	0.120731	0.935802	0.227936		0.642025	0.246543	0.96379	0.885609
linoleoyl ethanolamide	Lipid	Endocannab	1.26408	1.76019	0.90029	1.14073		0.237372	8.40101e-07	0.139618	0.579571		0.532341	3.94201e-05	0.32631	0.95863
linoleoylcarnitine C182	Lipid	PU-Carn	0.950124	1.0863	0.838031	0.948541		0.174243	0.436281	0.01677	0.537509		0.46823	0.598048	0.0913365	0.95863
linoleoylcholine	Lipid	FA-Choline	0.900411	0.787057	0.933039	1.06171		0.222258	0.0707917	0.378654	0.501049		0.517287	0.168077	0.573148	0.95863
lithocholate sulfate 1	Lipid	Bile products	0.831124	0.851977	0.860322	0.708647		0.248373	0.392598	0.305885	0.416059		0.54739	0.553082	0.51111	0.95863
lysine	Amino Acid	Lys	0.99833	0.947681	1.02758	1.03173		0.94201	0.205114	0.546996	0.375496		0.970167	0.355454	0.707814	0.95863
malate	Energy	TCA	0.973184	0.786337	1.1543	0.90335		0.438875	0.00102114	0.217242	0.285943		0.686608	0.00692108	0.416723	0.938702
maleate	Lipid	DC-FA	0.427476	0.339081	0.430589	0.612131		0.00158209	0.000208642	0.00332512	0.21962		0.0315534	0.00184452	0.035042	0.885609
mannitol/sorbitol	Carbohydrate	Sugar	0.777051	0.730431	0.801572	0.814121		0.459873	0.266339	0.739446	0.824194		0.697068	0.425306	0.841533	0.98195
mannose	Carbohydrate	Sugar	1.39614	1.4724	1.36508	1.31159		2.03363e-05	1.75195e-05	0.000959281	0.0242256		0.00211693	0.000323846	0.0182863	0.617654
margarate 170	Lipid	LC-SFA	1.16487	1.63353	0.839979	0.99885		0.128643	1.63275e-07	0.0855879	0.902535		0.406332	1.99196e-05	0.243034	0.990207
margaroylcarnitine C17	Lipid	LC-Carn	1.03651	1.4531	0.755801	0.86764		0.675353	0.000443596	0.0156137	0.309571		0.844191	0.00342524	0.0878302	0.954554
mead acid 203n9	Lipid	LC-PUFA3&6	1.03146	0.887593	1.16385	0.996361		0.0269066	0.0174967	0.159209	0.468436		0.162505	0.0579872	0.348092	0.95863
methionine	Amino Acid	Met/Cys/Tau	0.997101	0.831018	1.12335	1.02664		0.76936	0.00147379	0.0380371	0.612664		0.89053	0.00899014	0.138529	0.95863
methionine sulfone	Amino Acid	Met/Cys/Tau	1.10411	1.08465	1.10485	1.1446		0.45814	0.814396	0.477856	0.281663		0.697068	0.88711	0.663991	0.933775
methionine sulfoxide	Amino Acid	Met/Cys/Tau	0.940555	0.920946	0.959306	0.933904		0.0304928	0.00710942	0.483476	0.519207		0.172228	0.0295017	0.666422	0.95863
methylmalonate MMA	Lipid	FA/BCAA	0.822287	0.67913	0.976351	0.728462		0.127136	0.00473675	0.824917	0.0509395		0.406036	0.0218895	0.895372	0.634175
methylphosphate	Nucleotide	Pyrimidine	1.17004	1.16752	1.21182	1.06541		0.19432	0.328302	0.141216	0.357577		0.493642	0.48845	0.328785	0.954554
methylsuccinate	Amino Acid	Leu/Ile/Val	0.811263	0.829791	0.729185	0.987226		0.0874549	0.254649	0.0177641	0.894263		0.330965	0.415123	0.094227	0.990207
methylsuccinoylcarnitine	Amino Acid	Leu/Ile/Val	1.05478	0.974802	1.19536	0.858669		0.891412	0.775781	0.520781	0.355965		0.953427	0.874726	0.69102	0.954554
myo-inositol	Lipid	PL/LPL	1.05725	0.901207	1.09819	1.28977		0.665027	0.273785	0.486586	0.0272462		0.837056	0.433789	0.668508	0.617654
myristate 140	Lipid	LC-SFA	0.951001	1.51049	0.587218	0.68937		0.758129	0.00125264	0.00724165	0.16949		0.884243	0.0079791	0.0552176	0.852038
myristoleate 141n5	Lipid	LC-MUFA	1.18295	2.15616	0.52564	0.792505		0.795092	8.04976e-05	0.0126275	0.651051		0.903177	0.000892792	0.0799587	0.95863
myristoleoylcarnitine C141	Lipid	MU-Carn	1.4633	2.45774	0.86032	0.883294		0.202074	0.000120395	0.359247	0.560387		0.497036	0.00116573	0.556426	0.95863
myristoylcarnitine C14	Lipid	LC-Carn	1.21847	1.92962	0.776673	0.83162		0.933811	0.003866	0.00806801	0.13698		0.970167	0.018569	0.0600181	0.852038
N,N,N-trimethyl-5-aminovalerate	Amino Acid	Lys	0.881862	0.820373	0.919322	0.91726		0.0974641	0.170547	0.261428	0.538121		0.356432	0.313355	0.46629	0.95863
N,N,N-trimethyl-alanylproline betaine TMAP	Amino Acid	Urea/Arg/Pro	0.963263	0.884851	1.05603	0.88978		0.526977	0.0710882	0.263198	0.190159		0.732245	0.168077	0.466718	0.852038
N,N-dimethylalanine	Amino Acid	Ala/Asp/Asn	1.16629	1.10658	1.37549	0.745019		0.115541	0.137164	0.0333506	0.563872		0.389754	0.267813	0.129048	0.95863
N1 N8-acetylspermidine	Amino Acid	Polyamine	1.10228	1.20851	1.06115	0.978962		0.196807	0.0256074	0.443248	0.769893		0.493642	0.0778578	0.636192	0.970786
N1-Methyl-2-pyridone-5-carboxamide	Cofactors and Vitamins	Vit B3 - NAD	0.961876	0.969151	1.00839	0.823372		0.348601	0.681559	0.353258	0.376786		0.621773	0.808854	0.551643	0.95863
N1-methyladenosine	Nucleotide	Purine	1.03715	0.956233	1.10798	1.027		0.355131	0.228951	0.00511816	0.585255		0.627913	0.384739	0.0441388	0.95863
N1-methylinosine	Nucleotide	Purine	1.05595	1.01701	1.14681	0.901349		0.376795	0.712421	0.0564218	0.379837		0.642025	0.827766	0.18405	0.95863
N2,N2-dimethylguanosine	Nucleotide	Purine	1.08766	1.03988	1.15335	1.01872		0.0899313	0.657076	0.00300433	0.975707		0.334501	0.787458	0.0348281	0.997106
N2,N5-diacetylornithine	Amino Acid	Urea/Arg/Pro	0.601999	0.74215	0.523913	0.502079		0.028513	0.509025	0.0104072	0.049013		0.164084	0.66065	0.0729417	0.634175
N2-acetyl,N6-methyllysine	Amino Acid	Lys	1.28386	1.44833	1.35408	0.739905		0.278837	0.119804	0.42655	0.961307		0.569185	0.246061	0.618573	0.997106
N6,N6,N6-trimethyllysine	Amino Acid	Lys	1.12718	1.0134	1.23558	1.08967		0.0651936	0.773292	0.00150834	0.343936		0.282787	0.873533	0.0219069	0.954554
N6,N6-dimethyllysine	Amino Acid	Lys	0.99681	0.914755	1.0484	1.03982		0.829516	0.630457	0.51123	0.738805		0.922803	0.764764	0.689502	0.961181
N6-acetyllysine	Amino Acid	Lys	1.02353	0.959961	1.10494	0.947568		0.603237	0.437313	0.0439622	0.414083		0.79821	0.598119	0.155913	0.95863
N6-carbamoylthreonyladenosine	Nucleotide	Purine	1.2021	1.27337	1.2125	1.01918		0.00186217	0.000216612	0.0117476	0.800563		0.0315534	0.00188762	0.0784734	0.976635
N6-methyladenosine	Nucleotide	Purine	1.09454	1.07258	1.18623	0.900751		0.78874	0.940822	0.334676	0.474412		0.903177	0.962959	0.540086	0.95863
N6-methyllysine	Amino Acid	Lys	0.923877	0.849631	0.898097	1.15383		0.884624	0.730574	0.820623	0.69553		0.948367	0.840885	0.892299	0.95863
N6-succinyladenosine	Nucleotide	Purine	1.32615	1.36609	1.38408	1.08631		0.0449314	0.0411035	0.0628032	0.246654		0.219265	0.109014	0.198497	0.91787
N-acetyl-1-methylhistidine	Amino Acid	His	1.44464	1.68456	1.51336	0.739967		0.10499	0.005774	0.169455	0.601237		0.370198	0.0253392	0.358916	0.95863
N-acetyl-2-aminooctanoate	Lipid	FA other	0.91372	0.946592	0.850912	1.00759		0.0238843	0.17394	0.030416	0.7026		0.151765	0.316727	0.125363	0.95863
N-acetylalanine	Amino Acid	Ala/Asp/Asn	1.08118	1.00545	1.17148	1.00834		0.119917	0.98614	0.00389965	0.86334		0.393209	0.989384	0.0383675	0.984994
N-acetylarginine	Amino Acid	Urea/Arg/Pro	1.11655	1.07495	1.17636	1.04964		0.287934	0.730605	0.143611	0.673722		0.577762	0.840885	0.33001	0.95863
N-acetylasparagine	Amino Acid	Ala/Asp/Asn	1.19155	1.16435	1.27639	1.02722		0.146893	0.242361	0.0666262	0.865753		0.432873	0.399076	0.203293	0.985279
N-acetylaspartate NAA	Amino Acid	Ala/Asp/Asn	1.00174	1.06628	0.986783	0.900381		0.89769	0.364759	0.67377	0.286227		0.953427	0.523537	0.798057	0.938702
N-acetyl-aspartyl-glutamate NAAG	Amino Acid	Glu/Gln	1.01508	1.09442	0.958884	0.990098		0.780879	0.44435	0.445845	0.659791		0.898747	0.606384	0.638417	0.95863
N-acetyl-beta-alanine	Nucleotide	Pyrimidine	1.03321	1.03577	1.02772	1.04212		0.441455	0.382332	0.544566	0.668941		0.688714	0.543642	0.706777	0.95863
N-acetylcarnosine	Amino Acid	His	0.890498	0.799625	0.995563	0.811777		0.284493	0.0796838	0.940088	0.187595		0.572742	0.184118	0.96541	0.852038
N-acetylcitrulline	Amino Acid	Urea/Arg/Pro	1.33029	1.38181	1.51883	0.720791		0.268703	0.168698	0.201066	0.259186		0.563647	0.312326	0.402619	0.928746
N-acetylglucosamine/N-acetylgalactosamine	Carbohydrate	N-sugar	1.20511	1.0585	1.37894	1.06672		0.00201502	0.227016	1.25159e-05	0.28056		0.0323463	0.3836	0.00109067	0.933775
N-acetylglutamate	Amino Acid	Glu/Gln	1.09974	0.988622	1.15821	1.18805		0.199443	0.945412	0.118882	0.0520621		0.496572	0.963771	0.294789	0.634175
N-acetylglutamine	Amino Acid	Glu/Gln	1.11632	1.08493	1.17515	1.0297		0.179506	0.32005	0.0901338	0.945875		0.47402	0.480863	0.247135	0.997106
N-acetylglycine	Amino Acid	Gly/Ser/Thr/Crn	1.04276	1.33902	0.777659	1.0953		0.843783	0.104995	0.113464	0.654349		0.928793	0.221615	0.289057	0.95863
N-acetylhistidine	Amino Acid	His	1.18959	1.13656	1.28154	1.06291		0.00462221	0.0614761	0.00059353	0.472008		0.0563909	0.151824	0.0120684	0.95863
N-acetylisoleucine	Amino Acid	Leu/Ile/Val	0.978906	0.789128	1.02336	1.27576		0.666901	0.605445	0.510148	0.115934		0.837056	0.746104	0.689502	0.846687
N-acetyl-isoputreanine	Amino Acid	Polyamine	1.08792	1.12788	1.11359	0.933066		0.232837	0.168004	0.176845	0.718364		0.524099	0.312326	0.370707	0.95863
N-acetylleucine	Amino Acid	Leu/Ile/Val	0.922656	0.77691	1.04205	0.925884		0.225435	0.00332961	0.667128	0.489942		0.517287	0.0163796	0.795517	0.95863
N-acetylmethionine	Amino Acid	Met/Cys/Tau	1.05961	0.942649	1.16133	1.04665		0.367104	0.217481	0.024176	0.67503		0.641445	0.371852	0.107645	0.95863
N-acetylneuraminate	Carbohydrate	N-sugar	1.19183	1.18617	1.22913	1.10581		0.0175689	0.0268666	0.0107155	0.433828		0.126534	0.0801285	0.0734431	0.95863
N-acetylphenylalanine	Amino Acid	Phe	1.02004	0.910939	1.15767	0.895231		0.681553	0.13491	0.331194	0.21336		0.846736	0.266326	0.537318	0.885372
N-acetylproline	Amino Acid	Urea/Arg/Pro	1.05895	0.619912	1.28707	1.41544		0.817942	0.0294777	0.427729	0.24405		0.918867	0.0840251	0.618573	0.91787
N-acetylputrescine	Amino Acid	Polyamine	1.12183	0.93131	1.27191	1.14184		0.111655	0.265865	0.00555195	0.179648		0.389196	0.425306	0.045006	0.852038
N-acetylserine	Amino Acid	Gly/Ser/Thr/Crn	1.08925	0.99019	1.19243	1.03334		0.0923226	0.786562	0.00122248	0.679419		0.341314	0.88199	0.0192908	0.95863
N-acetyltaurine	Amino Acid	Met/Cys/Tau	0.936713	0.76064	1.09482	0.904034		0.312888	0.0027816	0.353109	0.400052		0.595268	0.0142586	0.551643	0.95863
N-acetylthreonine	Amino Acid	Gly/Ser/Thr/Crn	1.06316	0.9288	1.21927	0.944728		0.330483	0.357998	0.00557534	0.580306		0.607214	0.518442	0.045006	0.95863
N-acetyltryptophan	Amino Acid	Trp	0.985017	0.863257	1.08631	0.98364		0.513255	0.0382846	0.600314	0.830327		0.729803	0.102006	0.750393	0.983494
N-acetyltyrosine	Amino Acid	Tyr	1.01474	0.887585	1.14428	0.950654		0.515051	0.120847	0.626727	0.545595		0.730653	0.246543	0.770773	0.95863
N-acetylvaline	Amino Acid	Leu/Ile/Val	0.989463	0.946498	1.02089	1.00036		0.943232	0.371824	0.534946	0.968156		0.970167	0.529937	0.700252	0.997106
N-carbamoylalanine	Amino Acid	Ala/Asp/Asn	0.822171	0.684604	0.877962	0.975232		0.598412	0.28156	0.648657	0.36189		0.793547	0.44152	0.780436	0.954554
N-carbamoylvaline	Amino Acid	Leu/Ile/Val	0.82944	0.9461	0.839998	0.547073		0.116699	0.73342	0.272849	0.020351		0.389754	0.842535	0.476899	0.617654
N-delta-acetylornithine	Amino Acid	Urea/Arg/Pro	0.636829	0.589558	0.591338	0.859895		0.00156692	0.00304877	0.00162054	0.844694		0.0315534	0.0154979	0.0229891	0.984994
nervonate 241n9	Lipid	LC-MUFA	1.00349	1.36724	0.825498	0.679093		0.914406	0.10465	0.907392	0.207938		0.961703	0.221615	0.941607	0.873084
nervonoylcarnitine C241	Lipid	MU-Carn	1.02462	1.36615	0.796555	0.880716		0.943737	0.0111279	0.258601	0.519522		0.970167	0.0416444	0.463628	0.95863
N-formylanthranilic acid	Amino Acid	Trp	1.18064	1.3782	1.05938	1.06925		0.348078	0.233486	0.718493	0.654913		0.621773	0.390209	0.828508	0.95863
N-formylmethionine	Amino Acid	Met/Cys/Tau	0.959631	0.863175	1.03983	0.958644		0.280563	0.00642642	0.306144	0.504595		0.569185	0.0272534	0.51111	0.95863
N-formylphenylalanine	Amino Acid	Tyr	0.540661	0.452328	0.574114	0.645195		0.000135217	0.000491419	0.00383881	0.0986751		0.00683786	0.00371561	0.0383675	0.77169
nicotinamide	Cofactors and Vitamins	Vit B3 - NAD	1.20389	1.46904	1.03847	1.06149		0.118417	0.0050045	0.657225	0.723805		0.390456	0.0227817	0.789187	0.959359
nisinate 246n3	Lipid	LC-PUFA3&6	1.329	1.29297	1.4486	1.09229		0.856049	0.258363	0.0330378	0.384925		0.934174	0.417925	0.129048	0.95863
N-linoleoylserine	Lipid	FA other	0.926666	0.749725	0.984367	1.1606		0.622874	0.0994499	0.756014	0.131044		0.811866	0.215888	0.847046	0.852038
N-linoleoyltaurine	Lipid	Endocannab	1.20788	1.51351	0.978359	1.14615		0.60531	0.541584	0.915057	0.50478		0.798353	0.695006	0.946076	0.95863
N-methylhydroxyproline	Amino Acid	Urea/Arg/Pro	1.07642	0.818306	1.18788	1.34575		0.304218	0.287798	0.52187	0.526743		0.595268	0.44785	0.69102	0.95863
N-methylproline	Amino Acid	Urea/Arg/Pro	0.939209	0.645317	1.04285	1.3072		0.227369	0.143496	0.388613	0.796369		0.517519	0.276176	0.583876	0.976635
N-oleoylserine	Lipid	Endocannab	1.08667	1.23649	0.985248	1.02719		0.225206	0.0018762	0.669056	0.667461		0.517287	0.0108998	0.795517	0.95863
N-oleoyltaurine	Lipid	Endocannab	1.2513	1.74447	0.978203	0.895306		0.0859282	3.12932e-06	0.734526	0.555109		0.330965	0.000129817	0.837498	0.95863
nonadecanoate 190	Lipid	LC-SFA	1.04828	1.28369	0.864	1.02049		0.475679	3.67577e-05	0.0196247	0.769923		0.703883	0.000498271	0.0963953	0.970786
nonanoylcarnitine C9	Lipid	SMC-Carn	1.70724	3.02332	0.898746	0.967255		0.0680119	0.000133349	0.517244	0.858844		0.292164	0.00123247	0.69102	0.984994
N-palmitoylglycine	Lipid	FA other	1.29378	1.81578	0.946397	1.0707		0.0116693	2.32448e-08	0.722346	0.602196		0.103163	7.08966e-06	0.829813	0.95863
N-palmitoylserine	Lipid	Endocannab	1.03931	0.942818	1.08896	1.11898		0.582952	0.412018	0.203279	0.275089		0.781977	0.576448	0.40523	0.933775
N-palmitoyltaurine	Lipid	Endocannab	1.27011	1.54016	1.14306	1.01585		0.00923648	1.69988e-05	0.22666	0.84939		0.0904775	0.000323846	0.426736	0.984994
N-stearoylserine	Lipid	Endocannab	1.13845	1.14282	1.08118	1.2799		0.155764	0.278217	0.527601	0.0346713		0.450748	0.439669	0.695753	0.634175
N-stearoyltaurine	Lipid	Endocannab	1.17938	1.45068	1.00604	1.04442		0.0435497	1.15872e-05	0.980091	0.482084		0.215978	0.000271853	0.983315	0.95863
O-acetylhomoserine	Amino Acid	Gly/Ser/Thr/Crn	4.99033	0.414394	0.233844	27.514		0.522012	0.137419	0.662695	0.600499		0.732016	0.267813	0.794192	0.95863
octadecadienedioate C182-DC	Lipid	DC-FA	0.879682	0.702768	0.88078	1.26278		0.140781	0.0120104	0.286076	0.310565		0.431539	0.043824	0.490187	0.954554
octadecanedioate C18-DC	Lipid	DC-FA	1.13103	1.3165	0.923153	1.27439		0.588468	0.0192763	0.20131	0.655417		0.785482	0.0625447	0.402619	0.95863
octadecanedioylcarnitine C18-DC	Lipid	DC&OH-Carn	0.932729	1.09457	0.779136	0.984542		0.420103	0.308178	0.0182474	0.951744		0.674435	0.469971	0.0944451	0.997106
octadecenedioylcarnitine C181-DC	Lipid	DC&OH-Carn	0.91921	1.12594	0.780426	0.834046		0.192694	0.588952	0.0213224	0.259286		0.493078	0.733186	0.0991841	0.928746
octanoylcarnitine C8	Lipid	SMC-Carn	1.81233	3.13687	1.01822	1.01598		0.0884383	0.000340774	0.762223	0.90255		0.330965	0.00269964	0.850011	0.990207
oleoyl ethanolamide	Lipid	Endocannab	1.24815	1.60184	1.03854	1.02908		0.0118618	1.17072e-07	0.764475	0.740595		0.10325	1.78534e-05	0.850128	0.961181
oleoylcarnitine C181	Lipid	MU-Carn	1.06942	1.3207	0.891005	0.991569		0.501153	0.000128893	0.066691	0.984548		0.718158	0.00120961	0.203293	0.997498
oleoylcholine	Lipid	FA-Choline	1.01124	0.891731	1.05363	1.1602		0.696381	0.271026	0.868719	0.304662		0.85421	0.430537	0.924814	0.954554
ornithine	Amino Acid	Urea/Arg/Pro	0.935353	0.839324	0.938549	1.13644		0.219195	0.0239607	0.340812	0.0513413		0.517287	0.0745715	0.544228	0.634175
orotate	Nucleotide	Pyrimidine	0.770256	0.660557	0.82387	0.868256		0.00280632	0.000123925	0.0492347	0.276672		0.0427964	0.00118116	0.166851	0.933775
orotidine	Nucleotide	Pyrimidine	1.11156	1.15983	1.20059	0.771558		0.856071	0.636872	0.461419	0.138547		0.934174	0.76777	0.654572	0.852038
oxalate ethanedioate	Cofactors and Vitamins	Vit C	0.855689	0.861091	0.820387	0.936974		0.0235546	0.11577	0.0284598	0.619419		0.151573	0.23858	0.120559	0.95863
palmitoleoylcarnitine C161	Lipid	MU-Carn	1.39204	2.27063	0.856167	0.887895		0.120541	1.63248e-05	0.189437	0.497155		0.393209	0.000323846	0.390394	0.95863
palmitoloelycholine	Lipid	FA-Choline	1.22471	1.0382	1.39235	1.18969		0.523906	0.913184	0.329735	0.718042		0.732245	0.948964	0.537318	0.95863
palmitoyl ethanolamide	Lipid	Endocannab	1.19322	1.43849	1.07575	0.96777		0.0140451	6.21837e-06	0.256015	0.68668		0.112647	0.00017943	0.462039	0.95863
palmitoylcarnitine C16	Lipid	LC-Carn	1.02244	1.18994	0.902364	0.973567		0.954817	0.0268894	0.0746886	0.688736		0.97274	0.0801285	0.217991	0.95863
palmitoylcholine	Lipid	FA-Choline	1.00407	0.877519	1.07696	1.08803		0.665001	0.223565	0.982214	0.47537		0.837056	0.379875	0.983827	0.95863
palmitoyl-sphingosine-phosphoethanolamine d181/160	Lipid	Sphingolipid	1.076	1.13233	1.03128	1.07099		0.137193	0.0205138	0.759813	0.25768		0.424812	0.0651768	0.848875	0.928746
pantoate	Cofactors and Vitamins	Vit B2, B5, B6	1.24316	0.769765	1.7011	1.0687		0.425147	0.0159772	0.532964	0.961599		0.674435	0.0544473	0.699157	0.997106
pantothenate	Cofactors and Vitamins	Vit B2, B5, B6	1.07972	1.13439	1.06932	0.987868		0.556996	0.296771	0.756787	0.736937		0.75672	0.459468	0.847046	0.961181
p-cresol glucuronide	Amino Acid	Tyr	1.41155	1.4533	1.51284	1.0534		0.294767	0.448325	0.363809	0.268902		0.589535	0.610443	0.557597	0.933775
pelargonate 90	Lipid	SMC-FA	0.915466	0.835317	0.972138	0.94093		0.0460975	0.00217999	0.52223	0.335256		0.221413	0.012089	0.69102	0.954554
pentadecanoate 150	Lipid	LC-SFA	0.977038	1.23806	0.802086	0.868768		0.693412	0.00125573	0.00333187	0.135556		0.853248	0.0079791	0.035042	0.852038
phenol sulfate	Amino Acid	Tyr	1.16255	0.762526	1.51647	1.10227		0.341907	0.226207	0.0187981	0.725128		0.620615	0.383295	0.0944451	0.959359
phenylacetate	Amino Acid	Phe	1.25066	1.20652	1.31867	1.16765		0.741631	0.792792	0.970293	0.405532		0.877236	0.885959	0.977913	0.95863
phenylacetylglutamine	Peptide	Acetylated pept	1.08737	0.952911	1.20734	1.06445		0.731011	0.6766	0.466988	0.553948		0.877236	0.804534	0.659404	0.95863
phenylalanine	Amino Acid	Phe	0.959867	0.87412	1.03472	0.949625		0.116056	6.92979e-05	0.225348	0.176477		0.389754	0.000782809	0.425579	0.852038
phenylalanylglycine	Peptide	Di-oligo peptides	1.02825	0.940695	1.02938	1.21629		0.710201	0.498891	0.575503	0.136472		0.862198	0.65446	0.725862	0.852038
phenylalanylphenylalanine	Peptide	Di-oligo peptides	1.05146	0.77543	1.22955	1.18418		0.424432	0.00320572	0.411905	0.433408		0.674435	0.0160286	0.608383	0.95863
phenylalanylserine	Peptide	Di-oligo peptides	1.16704	1.088	1.17728	1.3125		0.32522	0.917825	0.294139	0.276502		0.602884	0.950549	0.497021	0.933775
phenylalanyltryptophan	Peptide	Di-oligo peptides	0.965832	0.826055	1.09457	0.931398		0.421468	0.00771044	0.477603	0.448662		0.674435	0.0313558	0.663991	0.95863
phenyllactate PLA	Amino Acid	Phe	0.847927	0.665427	1.02611	0.776344		0.0125476	2.27124e-05	0.970603	0.0465393		0.105609	0.000379841	0.977913	0.634175
phenylpyruvate	Amino Acid	Phe	0.98035	0.787529	1.16318	0.919034		0.821456	0.0333545	0.113727	0.646886		0.921118	0.0924828	0.289057	0.95863
phosphate	Energy	TCA	0.889742	0.793609	0.974308	0.876541		0.309194	0.0432602	0.948302	0.406939		0.595268	0.113745	0.969975	0.95863
phosphoethanolamine	Lipid	PL/LPL	0.926613	0.783328	1.04837	0.918238		0.163454	0.0658697	0.836994	0.499263		0.459479	0.160082	0.903657	0.95863
picolinate	Amino Acid	Trp	1.24934	2.13179	0.669315	0.853123		0.182977	0.285902	0.0983137	0.987328		0.475282	0.446036	0.263032	0.997498
picolinoylglycine	Lipid	FA other	1.80056	3.5446	0.726699	0.826502		0.0986007	0.237139	0.110571	0.411402		0.358014	0.394154	0.285633	0.95863
pimeloylcarnitine/3-methyladipoylcarnitine C7-DC	Lipid	DC&OH-Carn	1.11179	1.43584	0.936909	0.865817		0.593164	0.153773	0.701021	0.50532		0.7883	0.290408	0.819081	0.95863
pipecolate	Amino Acid	Lys	0.947283	0.683824	1.14187	1.00911		0.559532	0.00925969	0.489595	0.76639		0.758476	0.0359771	0.67113	0.970786
pregnanediol-3-glucuronide	Lipid	Pregn & Progest	1.31603	1.72807	0.993681	1.26684		0.689819	0.228428	0.410469	0.338662		0.853248	0.384739	0.608171	0.954554
pregnanolone/allopregnanolone sulfate	Lipid	Pregn & Progest	1.20793	1.44081	0.967687	1.33319		0.2517	0.104039	0.547777	0.780012		0.550538	0.221615	0.707814	0.976635
pregnenediol disulfate C21H34O8S2	Lipid	Pregn & Progest	0.852114	0.821224	0.844897	0.938536		0.161431	0.151705	0.216859	0.856471		0.458015	0.288288	0.416723	0.984994
pregnenediol sulfate C21H34O5S	Lipid	Pregn & Progest	0.969503	1.01497	0.913371	1.01828		0.618673	0.849163	0.414191	0.921893		0.808117	0.903995	0.610282	0.993644
pregnenetriol disulfate	Lipid	Pregn & Progest	1.03491	1.0069	1.08289	0.969562		0.962542	0.964589	0.896485	0.702909		0.974732	0.972561	0.936697	0.95863
pregnenetriol sulfate	Lipid	Pregn & Progest	1.12912	1.12458	1.1459	1.09478		0.417676	0.463146	0.418463	0.881029		0.674435	0.622313	0.613612	0.987919
pregnenolone sulfate	Lipid	Pregn & Progest	1.19765	1.03925	1.38499	1.04937		0.518377	0.70432	0.150909	0.847266		0.732016	0.821483	0.334745	0.984994
pro-hydroxy-pro	Amino Acid	Urea/Arg/Pro	1.44261	1.43412	1.56457	1.13959		0.00182779	0.0176813	0.000402782	0.278793		0.0315534	0.0579872	0.00985625	0.933775
proline	Amino Acid	Urea/Arg/Pro	0.963573	0.670481	1.18084	1.03026		0.545457	4.84661e-05	0.0512645	0.971595		0.749144	0.000579692	0.170488	0.997106
prolylglycine	Peptide	Di-oligo peptides	1.09272	0.591003	1.30531	1.62693		0.195902	0.00179959	0.86168	0.117981		0.493642	0.0105553	0.92189	0.846687
propionylcarnitine C3	Lipid	FA/BCAA	1.04098	0.825781	1.17964	1.14496		0.870663	0.0581519	0.588524	0.299122		0.941461	0.145461	0.737166	0.954554
propionylglycine	Lipid	FA/BCAA	1.05594	1.07401	0.992059	1.18495		0.878007	0.877197	0.474938	0.149905		0.944593	0.92562	0.663991	0.852038
pseudouridine	Nucleotide	Pyrimidine	1.03736	0.967953	1.13292	0.936879		0.373479	0.450786	0.00234956	0.227647		0.642025	0.612426	0.029859	0.885609
pyridoxal	Cofactors and Vitamins	Vit B2, B5, B6	1.09566	1.10309	1.12413	1.00437		0.203386	0.38627	0.185106	0.701818		0.497756	0.545427	0.384063	0.95863
pyridoxate	Cofactors and Vitamins	Vit B2, B5, B6	0.997455	1.13937	1.01652	0.637568		0.252161	0.880037	0.258859	0.0176259		0.550538	0.92562	0.463628	0.617654
pyroglutamine	Amino Acid	Glu/Gln	0.953929	0.920941	1.16051	0.481282		0.47047	0.471674	0.420926	0.000140414		0.700828	0.629587	0.615743	0.0428262
pyruvate	Carbohydrate	Glucose	1.17283	0.665983	1.57508	1.21818		0.501533	0.0271912	0.00441951	0.142079		0.718158	0.0801285	0.040847	0.852038
quinolinate	Cofactors and Vitamins	Vit B3 - NAD	1.10698	1.03494	1.25321	0.878678		0.543799	0.810581	0.119728	0.221069		0.748798	0.88711	0.295686	0.885609
retinol Vitamin A	Cofactors and Vitamins	Vit A	1.0495	0.85237	1.25236	0.944799		0.734363	0.0154755	0.00489562	0.48922		0.877236	0.0530339	0.0432801	0.95863
ribitol	Carbohydrate	Pentose	1.19922	1.13256	1.32997	0.999989		0.0198165	0.0954112	0.00172497	0.797487		0.137364	0.210111	0.0239144	0.976635
ribonate	Carbohydrate	Pentose	1.27125	1.03808	1.50481	1.16425		0.0274662	0.642877	0.0118972	0.0425502		0.162854	0.773481	0.0784734	0.634175
ribulonate/xylulonate/lyxonate	Carbohydrate	Pentose	0.654429	0.464386	0.698865	0.951919		0.165361	0.00205768	0.710934	0.391756		0.462238	0.0117307	0.822902	0.95863
S-1-pyrroline-5-carboxylate	Amino Acid	Glu/Gln	1.11241	0.919349	1.31539	0.998542		0.32615	0.702605	0.0375762	0.72314		0.602884	0.821052	0.138529	0.959359
S-3-hydroxybutyrylcarnitine	Lipid	DC&OH-Carn	1.36264	1.40702	1.36473	1.2603		0.0717763	0.18505	0.0336594	0.330907		0.300971	0.332001	0.129048	0.954554
sarcosine	Amino Acid	Gly/Ser/Thr/Crn	0.83972	0.718286	0.801157	1.20633		0.019687	0.00585957	0.0265105	0.696022		0.137364	0.025531	0.113265	0.95863
sebacate C10-DC	Lipid	DC-FA	0.903988	0.947909	0.900803	0.816561		0.187957	0.435851	0.240916	0.157332		0.48582	0.598048	0.444062	0.852038
serine	Amino Acid	Gly/Ser/Thr/Crn	1.00906	0.93358	1.03048	1.11726		0.963503	0.110281	0.753568	0.0807556		0.974732	0.231173	0.847046	0.693816
serotonin	Amino Acid	Trp	1.06356	0.9171	1.27123	0.835612		0.447673	0.279558	0.997774	0.19013		0.694697	0.440647	0.997774	0.852038
S-methylcysteine	Amino Acid	Met/Cys/Tau	1.1733	1.22737	1.16879	1.06723		0.0615606	0.0291019	0.146822	0.460124		0.278163	0.0840251	0.3329	0.95863
S-methylcysteine sulfoxide	Amino Acid	Met/Cys/Tau	1.09624	1.22463	0.945282	1.21411		0.521007	0.255198	0.766414	0.279546		0.732016	0.415123	0.850128	0.933775
S-methylmethionine	Amino Acid	Met/Cys/Tau	0.506579	0.378716	0.479348	0.857342		0.0640431	0.132868	0.0151716	0.377177		0.282787	0.263147	0.0878302	0.95863
spermidine	Amino Acid	Polyamine	1.01743	1.18861	0.956077	0.805705		0.833914	0.131111	0.441794	0.199249		0.922803	0.261366	0.6356	0.862
sphinganine	Lipid	Sphingolipid	0.716977	0.687852	0.769686	0.641562		0.994425	0.901505	0.766509	0.593165		0.998872	0.944287	0.850128	0.95863
sphinganine-1-phosphate	Lipid	Sphingolipid	0.985126	0.934364	1.04891	0.92773		0.721574	0.35866	0.730172	0.437861		0.871604	0.518442	0.834091	0.95863
sphingosine	Lipid	Sphingolipid	0.892558	0.766597	1.00397	0.873662		0.455018	0.0414634	0.724193	0.529488		0.697068	0.109492	0.830371	0.95863
sphingosine 1-phosphate	Lipid	Sphingolipid	0.978823	0.88187	1.04817	1.00753		0.525825	0.0365268	0.726249	0.856282		0.732245	0.0981556	0.831166	0.984994
stearidonate 184n3	Lipid	LC-PUFA3&6	0.919922	1.32177	0.646765	0.763308		0.211764	0.00414517	0.963013	0.512347		0.514647	0.0197543	0.975039	0.95863
stearoylcarnitine C18	Lipid	LC-Carn	1.1219	1.34306	0.945659	1.10402		0.145435	0.00100081	0.562108	0.190437		0.432873	0.00685948	0.715836	0.852038
stearoylcholine	Lipid	FA-Choline	1.04667	0.959718	1.05406	1.2169		0.924214	0.459811	0.907223	0.0935256		0.967017	0.622313	0.941607	0.742212
suberate C8-DC	Lipid	DC-FA	1.14286	0.978083	1.16355	1.44783		0.261785	0.700236	0.287854	0.0494509		0.563647	0.819854	0.491851	0.634175
succinate	Energy	TCA	1.05411	0.898832	1.11315	1.23727		0.685546	0.794719	0.704947	0.0606739		0.849965	0.885959	0.819081	0.65661
succinylcarnitine C4-DC	Energy	TCA	1.11804	0.996148	1.24549	1.04799		0.318883	0.937295	0.0886813	0.402152		0.598306	0.962542	0.247135	0.95863
sucrose	Carbohydrate	Sugar	1.7296	0.976545	2.76983	0.630203		0.912349	0.0662252	0.0259082	0.178528		0.961197	0.160307	0.112886	0.852038
taurine	Amino Acid	Met/Cys/Tau	0.881376	0.738376	0.9702	0.959202		0.00429332	8.04045e-07	0.346142	0.543237		0.054561	3.94201e-05	0.547012	0.95863
tauro-beta-muricholate	Lipid	Bile products	2.35763	2.25145	2.66833	1.77017		0.0107	0.190137	0.00319265	0.0330174		0.0974177	0.340127	0.0348281	0.634175
taurochenodeoxycholate	Lipid	Bile products	1.21486	0.684599	1.67228	1.16585		0.750468	0.0738343	0.0289211	0.89001		0.877236	0.173227	0.121668	0.990207
taurochenodeoxycholic acid 3-sulfate	Lipid	Bile products	0.907299	0.833209	0.965794	0.914736		0.999041	0.905213	0.888113	0.932044		0.999285	0.944287	0.93405	0.993644
taurocholate	Lipid	Bile products	1.66651	1.00974	2.3207	1.3748		0.171913	0.59947	0.00421274	0.71173		0.46823	0.741737	0.0401527	0.95863
taurocholenate sulfate	Lipid	Bile products	1.19902	1.12815	1.32677	1.01684		0.143001	0.154368	0.0669171	0.877636		0.432465	0.290631	0.203293	0.987919
taurodeoxycholate	Lipid	Bile products	2.06783	0.962092	3.15181	1.62258		0.0176318	0.506314	0.000236138	0.16683		0.126534	0.658598	0.00685923	0.852038
taurodeoxycholic acid 3-sulfate	Lipid	Bile products	1.95449	1.44067	2.70172	1.10561		0.0244252	0.164747	0.0022911	0.793268		0.152035	0.308268	0.0297356	0.976635
taurolithocholate 3-sulfate	Lipid	Bile products	0.931058	0.798051	1.00765	1.01933		0.794995	0.962183	0.555714	0.990249		0.903177	0.972561	0.712155	0.997498
tetradecadienedioate C142-DC	Lipid	DC-FA	0.921127	1.41257	0.648287	0.568206		0.534896	0.0170322	0.0338487	0.0293639		0.739879	0.0567741	0.129048	0.617654
tetradecadienoate 142	Lipid	LC-PUFA3&6	1.37251	2.45395	0.715707	0.744598		0.410433	8.6677e-05	0.13448	0.468413		0.674435	0.000911603	0.316728	0.95863
tetradecanedioate C14-DC	Lipid	DC-FA	1.03453	1.37389	0.842678	0.799868		0.952705	0.0803329	0.223476	0.252028		0.97274	0.184222	0.424675	0.926127
threonate	Cofactors and Vitamins	Vit C	0.946965	1.03849	0.844713	1.01686		0.223573	0.981827	0.0484691	0.67804		0.517287	0.986679	0.165174	0.95863
threonine	Amino Acid	Gly/Ser/Thr/Crn	0.961382	0.809235	1.10019	0.9274		0.372845	0.000552906	0.116683	0.289488		0.642025	0.00396792	0.291741	0.944319
threonylphenylalanine	Peptide	Di-oligo peptides	1.05025	0.914511	1.17519	1.01702		0.779468	0.203649	0.637531	0.973509		0.898747	0.353919	0.774757	0.997106
thyroxine	Amino Acid	Tyr	1.24618	1.14492	1.41806	1.01394		0.0161455	0.0647075	0.0165724	0.638249		0.123109	0.15852	0.0910735	0.95863
tiglylcarnitine C51-DC	Amino Acid	Leu/Ile/Val	0.756463	0.924774	0.599761	0.802365		0.000423697	0.258977	0.000400567	0.0718485		0.0129227	0.417925	0.00985625	0.685083
trans-4-hydroxyproline	Amino Acid	Urea/Arg/Pro	1.11212	0.937341	1.27274	1.07		0.3228	0.414969	0.0122064	0.594769		0.602165	0.577925	0.0792118	0.95863
trans-urocanate	Amino Acid	His	1.15199	1.1457	1.13207	1.21825		0.448706	0.311365	0.781455	0.600532		0.694697	0.47255	0.862003	0.95863
tridecenedioate C131-DC	Lipid	DC-FA	0.684599	1.00019	0.448851	0.617547		0.0017878	0.599035	5.09139e-07	0.00995698		0.0315534	0.741737	0.000155287	0.617654
trigonelline N'-methylnicotinate	Cofactors and Vitamins	Vit B3 - NAD	0.358547	0.353014	0.318099	0.477253		1.49044e-07	1.52492e-05	1.1253e-06	0.0276545		9.09171e-05	0.000323846	0.00022881	0.617654
trimethylamine N-oxide	Lipid	PL/LPL	1.1485	1.16501	1.16647	1.06512		0.547125	0.877336	0.395297	0.811728		0.749144	0.92562	0.59246	0.976635
tryptophan	Amino Acid	Trp	0.986316	0.824817	1.12909	0.962271		0.496343	0.00257545	0.00528218	0.498372		0.715767	0.0141534	0.0441388	0.95863
tryptophan betaine	Amino Acid	Trp	0.740251	0.705219	0.676315	0.985246		0.0852886	0.147885	0.0700956	0.895641		0.330965	0.281906	0.208577	0.990207
tyramine O-sulfate	Amino Acid	Tyr	1.16736	0.391469	1.84717	1.06799		0.468562	0.216044	0.0455703	0.363044		0.700546	0.371597	0.158845	0.954554
tyrosine	Amino Acid	Tyr	0.904893	0.712078	1.02404	1.01148		0.146109	0.000165851	0.721266	0.695826		0.432873	0.00150999	0.829813	0.95863
undecenoylcarnitine C111	Lipid	MU-Carn	0.768809	0.762715	0.737831	0.863771		0.00888035	0.0252351	0.0134223	0.361639		0.0888035	0.0773537	0.082703	0.954554
uracil	Nucleotide	Pyrimidine	1.09154	1.35049	0.970712	0.845114		0.711079	0.00505497	0.427931	0.128132		0.862198	0.022841	0.618573	0.852038
urate	Nucleotide	Purine	1.08314	0.955009	1.20484	1.04187		0.146318	0.497539	0.00107282	0.428769		0.432873	0.654092	0.0187186	0.95863
urea	Amino Acid	Urea/Arg/Pro	0.891073	0.864979	0.946002	0.803191		0.0454592	0.0561561	0.344952	0.0375141		0.22008	0.142138	0.546547	0.634175
uridine	Nucleotide	Pyrimidine	0.982694	1.05618	0.920985	0.985049		0.583637	0.460587	0.149123	0.822089		0.781977	0.622313	0.334634	0.98195
ursodeoxycholate	Lipid	Bile products	1.23826	0.415155	1.89289	1.30831		0.702631	0.0560127	0.244386	0.69251		0.85721	0.142138	0.447673	0.95863
valine	Amino Acid	Leu/Ile/Val	0.998109	0.888697	1.07816	1.02578		0.911758	0.028856	0.213562	0.57891		0.961197	0.0840251	0.414741	0.95863
valylglycine	Peptide	Di-oligo peptides	0.991092	0.83031	1.04183	1.20813		0.310763	0.137147	0.483975	0.558224		0.595268	0.267813	0.666422	0.95863
vanillactate	Amino Acid	Tyr	0.912322	0.829881	1.01195	0.829548		0.280803	0.0987886	0.882123	0.225306		0.569185	0.215223	0.930992	0.885609
vanillylmandelate VMA	Amino Acid	Tyr	1.01859	1.01535	1.06683	0.898509		0.759788	0.781811	0.409063	0.206306		0.884486	0.879898	0.608171	0.873084
xanthine	Nucleotide	Purine	1.05332	0.96393	1.09459	1.13952		0.700456	0.500984	0.528088	0.0769746		0.856269	0.655794	0.695753	0.685083
xanthosine	Nucleotide	Purine	1.49229	1.76101	1.4577	0.997178		0.00163329	0.000119835	0.00349218	0.396574		0.0315534	0.00116573	0.0361056	0.95863
ximenoylcarnitine C261	Lipid	MU-Carn	1.02796	1.13966	0.938288	1.02063		0.993445	0.173702	0.348021	0.837894		0.998872	0.316727	0.54856	0.984994

## Sheet: Male
Comparison ME/CFS male vs HC male groups (FC, fold change)			Mean FC	Mean FC	Mean FC	Mean FC		pval	pval	pval	pval		qval	qval	qval	qval
Metabolite	SUPER_PATHWAY	SUB_PATHWAY	MEall	M1	M2	M3		MEall	M1	M2	M3		MEall	M1	M2	M3
1,5-anhydroglucitol 1,5-AG	Carbohydrate	Glucose	0.779606	0.605056	0.893069	0.967225		0.0143341	0.000408429	0.327626	0.885147		0.323845	0.0311427	0.676202	0.999997
10-heptadecenoate 171n7	Lipid	LC-MUFA	1.59555	2.59774	0.795802	1.18567		0.141066	0.000328238	0.226415	0.873233		0.48535	0.0286036	0.59768	0.999997
10-nonadecenoate 191n9	Lipid	LC-MUFA	1.63241	2.55726	0.929528	1.09594		0.0714698	2.89857e-05	0.601872	0.948309		0.429118	0.00884063	0.827259	0.999997
10-undecenoate 111n1	Lipid	SMC-FA	0.748	0.902498	0.609763	0.752075		0.0278167	0.520153	0.020585	0.0566149		0.407293	0.756348	0.348566	0.48641
11beta-hydroxyandrosterone glucuronide	Lipid	Androgenic ster	1.10272	1.16891	1.0177	1.22058		0.337498	0.252402	0.699787	0.055473		0.664523	0.556319	0.854757	0.483407
12 or 13-methylmyristate a150 or i150	Lipid	FA other	1.2778	1.7908	0.889343	0.973872		0.764129	0.0010147	0.344506	0.888732		0.898109	0.0515807	0.689012	0.999997
12,13-DiHOME	Lipid	OH-FA	0.688505	0.575492	0.64239	1.34808		0.118889	0.128222	0.208476	0.420313		0.48535	0.398455	0.597044	0.921409
12-HETE	Lipid	Doco/Eicosan	0.28898	0.387143	0.23696	0.130413		0.0131119	0.117165	0.0389036	0.00378095		0.323845	0.381529	0.371995	0.128132
12-HHTrE	Lipid	Doco/Eicosan	0.174039	0.112666	0.237878	0.132259		9.44872e-05	0.0027122	0.0159651	0.000617956		0.0237528	0.0775398	0.324624	0.0314128
13-HODE 9-HODE	Lipid	OH-FA	0.837537	0.765563	0.726922	1.6232		0.813049	0.775736	0.509639	0.427833		0.911917	0.909998	0.789035	0.921409
14 or 15-methylpalmitate a170 or i170	Lipid	FA other	1.37194	1.95821	0.96449	0.860424		0.082476	5.94518e-05	0.6282	0.685425		0.443607	0.0120885	0.837418	0.972494
14-HDoHE/17-HDoHE	Lipid	Doco/Eicosan	0.84832	1.07409	0.453642	1.7213		0.372644	0.688361	0.176487	0.788196		0.675688	0.86212	0.557809	0.995512
16 or 17-methylstearate a190 or i190	Lipid	FA other	1.3894	1.84659	1.07947	0.955288		0.0526514	0.000246662	0.725285	0.926274		0.412176	0.0253022	0.870913	0.999997
16a-hydroxy DHEA 3-sulfate	Lipid	Androgenic ster	1.37331	1.35399	1.48095	0.966253		0.335398	0.835933	0.165704	0.960919		0.664523	0.932068	0.54846	0.999997
16-hydroxypalmitate	Lipid	OH-FA	1.36573	1.82782	1.03725	0.995585		0.0850062	0.0334325	0.530482	0.907189		0.443607	0.211342	0.795602	0.999997
17alpha-hydroxypregnenolone 3-sulfate	Lipid	Pregn & Progest	1.33938	1.22693	1.40218	1.50659		0.349614	0.70478	0.499241	0.0135833		0.666451	0.870359	0.780864	0.276193
1-arachidonoyl-GPA 204	Lipid	PL/LPL	0.701538	0.873879	0.583866	0.541705		0.0477669	0.348586	0.0412189	0.412695		0.412176	0.63085	0.371995	0.921409
1-carboxyethylisoleucine	Amino Acid	Leu/Ile/Val	1.5865	0.908327	2.29243	1.12248		0.127853	0.760739	0.0219921	0.169866		0.48535	0.905614	0.348566	0.824918
1-carboxyethylleucine	Amino Acid	Leu/Ile/Val	1.68289	1.25844	2.17706	1.15693		0.0316832	0.195975	0.00519816	0.204668		0.407293	0.498482	0.246446	0.873059
1-carboxyethylphenylalanine	Amino Acid	Phe	1.36282	0.878787	1.84438	1.13191		0.117743	0.603963	0.00495333	0.260782		0.48535	0.813284	0.246446	0.913336
1-carboxyethylvaline	Amino Acid	Leu/Ile/Val	1.25592	0.888989	1.62554	1.06036		0.223891	0.601418	0.0316678	0.762152		0.565538	0.813284	0.364479	0.995512
1-linoleoyl-GPG 182	Lipid	PL/LPL	0.851922	0.736871	0.888335	1.14827		0.179066	0.022941	0.394194	0.0836133		0.522601	0.170659	0.723323	0.600048
1-methyl-4-imidazoleacetate	Amino Acid	His	1.19935	0.979338	1.41529	1.10767		0.178122	0.98557	0.121502	0.245533		0.522601	0.989294	0.504835	0.907729
1-methyl-5-imidazoleacetate	Amino Acid	His	1.43123	1.32338	1.6307	0.964989		0.314332	0.513577	0.23866	0.993192		0.649975	0.754689	0.605521	0.999997
1-methylhistamine	Amino Acid	His	1.20565	1.10181	1.33093	1.05725		0.276406	0.343442	0.250626	0.335334		0.615356	0.625371	0.613984	0.921409
1-methylhistidine	Amino Acid	His	1.37969	1.35749	1.41816	1.29543		0.0164286	0.0697647	0.0620094	0.0081423		0.327679	0.301819	0.423965	0.191031
1-methylnicotinamide	Cofactors and Vitamins	Vit B3 - NAD	0.917639	1.16789	0.723019	0.792428		0.138325	0.875649	0.0696036	0.590882		0.48535	0.953831	0.423965	0.966788
1-oleoyl-GPG 181	Lipid	PL/LPL	0.929793	0.56847	1.20619	1.13132		0.879549	0.263846	0.278682	0.373418		0.951898	0.570594	0.647169	0.921409
1-palmitoyl-GPA 160	Lipid	PL/LPL	0.830966	0.772971	0.88592	0.815649		0.117909	0.214078	0.322913	0.615233		0.48535	0.514561	0.673472	0.966788
1-palmitoyl-GPG 160	Lipid	PL/LPL	0.957834	0.729372	1.14233	1.04146		0.823869	0.0627839	0.243426	0.700052		0.92044	0.285807	0.605521	0.972494
1-ribosyl-imidazoleacetate	Amino Acid	His	1.15016	0.989789	1.30651	1.08805		0.224879	0.809975	0.013133	0.435779		0.565538	0.917285	0.308121	0.921409
1-stearoyl-2-oleoyl-GPS 180/181	Lipid	PL/LPL	0.752401	0.674126	0.823995	0.743325		0.305864	0.31385	0.46487	0.796844		0.636782	0.611453	0.752327	0.995512
1-stearoyl-GPG 180	Lipid	PL/LPL	0.975459	0.733317	1.1495	1.16086		0.93074	0.118211	0.215717	0.111014		0.975518	0.381529	0.59768	0.668179
1-stearoyl-GPS 180	Lipid	PL/LPL	0.547686	0.634245	0.483863	0.488652		0.00641755	0.0822494	0.0291424	0.295695		0.231095	0.321616	0.348566	0.921409
2 or 3-decenoate 101n7 or n8	Lipid	SMC-FA	1.08994	1.55063	0.592614	1.48511		0.886193	0.0207177	0.133772	0.00902346		0.956774	0.164127	0.510008	0.203863
2,3-dihydroxy-5-methylthio-4-pentenoate DMTPA	Amino Acid	Met/Cys/Tau	1.08424	0.989329	1.18056	1.0305		0.180768	0.796711	0.029014	0.710607		0.522601	0.916503	0.348566	0.97739
21-hydroxypregnenolone disulfate	Lipid	Pregn & Progest	1.13112	1.18825	1.0272	1.37026		0.920183	0.968391	0.797674	0.00650248		0.967778	0.983912	0.916349	0.165271
21-hydroxypregnenolone monosulfate 1	Lipid	Pregn & Progest	1.54837	1.66177	1.48278	1.3899		0.167964	0.249173	0.30816	0.10637		0.513421	0.55271	0.665338	0.661999
2-aminoadipate	Amino Acid	Lys	1.04095	1.05677	1.04522	0.958466		0.961153	0.948197	0.986867	0.995706		0.989796	0.977855	0.995023	0.999997
2-aminobutyrate	Amino Acid	GSH	1.17876	1.2394	1.24095	0.656397		0.282867	0.359078	0.126125	6.62055e-06		0.618454	0.634891	0.509511	0.00403854
2-aminoheptanoate	Lipid	FA other	0.95891	0.684573	1.13469	1.26522		0.608009	0.0408038	0.659702	0.363351		0.815133	0.226345	0.848984	0.921409
2-aminooctanoate	Lipid	FA other	0.742995	0.601934	0.867966	0.74487		0.0166525	0.0188843	0.287457	0.37137		0.327679	0.155668	0.647169	0.921409
2'-deoxyuridine	Nucleotide	Pyrimidine	0.968156	1.03223	0.94392	0.820929		0.708716	0.936038	0.63228	0.363917		0.865992	0.972714	0.837418	0.921409
2-hydroxy-3-methylvalerate	Amino Acid	Leu/Ile/Val	1.25234	1.2023	1.38999	0.833105		0.207183	0.494306	0.129177	0.223459		0.559211	0.73543	0.510008	0.885866
2-hydroxyarachidate	Lipid	OH-FA	1.04865	0.933274	1.12834	1.1516		0.839768	0.517122	0.311557	0.616548		0.926326	0.754689	0.665338	0.966788
2-hydroxybutyrate/2-hydroxyisobutyrate	Amino Acid	GSH	1.231	1.61277	0.971578	0.871291		0.225809	0.0395297	0.823295	0.252986		0.565538	0.226345	0.928808	0.913336
2-hydroxydecanoate	Lipid	OH-FA	0.655541	0.521221	0.761739	0.714926		0.0421555	0.0380702	0.266802	0.622911		0.412176	0.226345	0.635739	0.966788
2-hydroxyglutarate	Lipid	DC-FA	1.02761	0.963224	1.13719	0.792075		0.907343	0.692747	0.368422	0.0689215		0.959236	0.8624	0.704001	0.546087
2-hydroxyheptanoate	Lipid	OH-FA	0.939115	0.634584	1.19462	1.00746		0.58334	0.0108899	0.465379	0.562191		0.798896	0.12308	0.752327	0.960829
2-hydroxynervonate	Lipid	OH-FA	1.06519	1.05309	1.04509	1.20403		0.544066	0.628681	0.843326	0.463615		0.788315	0.833685	0.938606	0.929536
2-hydroxyoctanoate	Lipid	OH-FA	0.739831	0.48458	0.937318	0.872147		0.0759585	0.00443659	0.943032	0.779197		0.433035	0.0865043	0.981578	0.995512
2-hydroxypalmitate	Lipid	OH-FA	0.943922	0.924597	0.950187	0.99303		0.254661	0.242226	0.416973	0.925822		0.582216	0.545232	0.727698	0.999997
2-hydroxyphenylacetate	Amino Acid	Phe	0.973301	0.669619	1.31206	0.663598		0.348415	0.218134	0.0230392	0.114733		0.666451	0.514561	0.348566	0.668179
2-hydroxysebacate	Lipid	DC-FA	0.669209	0.554884	0.725595	0.872768		0.0471992	0.0310697	0.187715	0.834442		0.412176	0.20439	0.58238	0.999997
2-hydroxystearate	Lipid	OH-FA	0.990441	1.00432	0.950321	1.11545		0.700992	0.89691	0.33355	0.890076		0.865992	0.961538	0.676202	0.999997
2-ketocaprylate	Amino Acid	Leu/Ile/Val	0.708481	0.591427	0.810803	0.716255		0.0303196	0.0536522	0.236573	0.0689323		0.407293	0.261823	0.605521	0.546087
2-methylbutyrylcarnitine C5	Amino Acid	Leu/Ile/Val	1.07887	0.967287	1.20954	0.937163		0.504369	0.841057	0.131476	0.946724		0.757008	0.932068	0.510008	0.999997
2-methylcitrate/homocitrate	Energy	TCA	0.906671	0.834453	0.953791	0.983501		0.141442	0.0606697	0.545774	0.947414		0.48535	0.280368	0.801518	0.999997
2-methylserine	Amino Acid	Gly/Ser/Thr/Crn	1.10749	0.995464	1.10719	1.55691		0.459271	0.95433	0.369906	0.557184		0.739197	0.980036	0.704001	0.960829
2'-O-methylcytidine	Nucleotide	Pyrimidine	0.950721	0.92546	0.975717	0.939281		0.479303	0.453155	0.690405	0.800504		0.749679	0.709512	0.851692	0.995512
2'-O-methyluridine	Nucleotide	Pyrimidine	1.25804	1.09744	1.37911	1.35561		0.777856	0.748828	0.610268	0.439623		0.903726	0.899183	0.829171	0.921409
2-oxoarginine	Amino Acid	Urea/Arg/Pro	0.958	0.76207	1.12707	0.980916		0.621601	0.221008	0.692524	0.999244		0.824296	0.514561	0.851692	0.999997
2-pyrrolidinone	Amino Acid	Glu/Gln	0.97413	0.995243	0.995538	0.793338		0.709135	0.931759	0.948538	0.220421		0.865992	0.972714	0.981578	0.885866
2R,3R-dihydroxybutyrate	Lipid	OH-FA	0.949675	0.715222	1.1714	0.889712		0.82624	0.0927023	0.346043	0.859062		0.921401	0.346831	0.689824	0.999997
2S,3R-dihydroxybutyrate	Lipid	OH-FA	1.09538	1.31088	1.03719	0.495299		0.685413	0.182328	0.78744	0.000454235		0.856196	0.481473	0.911559	0.0277083
3,4-dihydroxybutyrate	Lipid	OH-FA	1.00846	1.14216	0.934899	0.804687		0.970313	0.900502	0.933111	0.665154		0.989796	0.962007	0.974654	0.972494
3-3-amino-3-carboxypropyluridine	Nucleotide	Pyrimidine	1.30264	1.33502	1.27826	1.28285		0.187475	0.15496	0.369835	0.39753		0.531906	0.441707	0.704001	0.921409
3-4-hydroxyphenyllactate	Amino Acid	Tyr	0.926806	0.784835	1.02823	1.03828		0.191616	0.026321	0.869368	0.77492		0.534683	0.18455	0.948684	0.995512
3-amino-2-piperidone	Amino Acid	Urea/Arg/Pro	1.02581	0.888327	1.11759	1.16274		0.998456	0.268651	0.52903	0.0200974		0.998526	0.571001	0.795602	0.340539
3-aminoisobutyrate	Nucleotide	Pyrimidine	0.823453	0.846823	0.844173	0.636734		0.280712	0.432937	0.439462	0.0659723		0.618454	0.697014	0.750902	0.546087
3beta,7alpha-dihydroxy-5-cholestenoate	Lipid	Sterols	0.787271	0.720804	0.809533	0.952963		0.0365912	0.0720063	0.144835	0.886016		0.412176	0.303962	0.525888	0.999997
3beta-hydroxy-5-cholestenoate	Lipid	Sterols	0.852257	0.958737	0.727829	0.986269		0.0848236	0.744887	0.0099115	0.938234		0.443607	0.899183	0.292049	0.999997
3b-hydroxy-5-cholenoic acid	Lipid	Bile products	0.89029	0.932715	0.901463	0.670316		0.297397	0.537927	0.479728	0.406709		0.627724	0.768525	0.768068	0.921409
3-carboxy-4-methyl-5-pentyl-2-furanpropionate 3-CMPFP	Lipid	DC-FA	0.90882	0.635567	1.08989	1.18701		0.567674	0.0336069	0.658004	0.725388		0.794878	0.211342	0.848732	0.981575
3-carboxy-4-methyl-5-propyl-2-furanpropanoate CMPF	Lipid	DC-FA	1.26663	0.644492	1.6263	2.13664		0.496442	0.935948	0.589101	0.022407		0.753703	0.972714	0.816708	0.35931
3-hydroxy-2-ethylpropionate	Amino Acid	Leu/Ile/Val	1.1138	1.24472	1.05431	0.857822		0.241319	0.127719	0.447914	0.362023		0.579189	0.398455	0.752327	0.921409
3-hydroxy-3-methylglutarate	Lipid	Sterols	1.01997	0.912685	1.01638	1.46526		0.963757	0.451713	0.844746	0.433971		0.989796	0.709512	0.938606	0.921409
3-hydroxyadipate	Lipid	DC-FA	1.2174	1.16027	1.13407	1.82093		0.469311	0.220422	0.999789	0.61748		0.745838	0.514561	0.999789	0.966788
3-hydroxybutyrate	Lipid	Ket/Glycerol	2.38901	4.67254	0.731576	0.713367		0.0881338	0.00196607	0.917768	0.645307		0.451778	0.0714096	0.963578	0.971943
3-hydroxybutyroylglycine	Lipid	FA other	2.26614	3.17104	1.17562	3.55392		0.0206463	0.00476337	0.719669	0.149127		0.351946	0.0865043	0.867585	0.770912
3-hydroxydecanoate	Lipid	OH-FA	0.915657	1.16227	0.696686	0.914581		0.445137	0.398013	0.0632669	0.879373		0.733325	0.671705	0.423965	0.999997
3-hydroxydecanoylcarnitine	Lipid	DC&OH-Carn	0.953159	1.21588	0.786352	0.652916		0.628973	0.411603	0.243601	0.0545794		0.828668	0.686005	0.605521	0.482513
3-hydroxydodecanedioate	Lipid	DC-FA	2.50404	4.85348	0.649622	1.45115		0.51927	0.0132953	0.20406	0.351761		0.765107	0.131773	0.589709	0.921409
3-hydroxyhexanoate	Lipid	OH-FA	0.935399	1.17384	0.769703	0.727254		0.467773	0.394587	0.139258	0.381244		0.745838	0.670469	0.52115	0.921409
3-hydroxyhexanoylcarnitine 1	Lipid	DC&OH-Carn	1.37675	1.68723	1.05774	1.57043		0.381289	0.29222	0.841051	0.041127		0.684078	0.597101	0.937918	0.429699
3-hydroxyisobutyrate	Amino Acid	Leu/Ile/Val	1.29033	1.25666	1.41965	0.843024		0.874656	0.59303	0.0398774	0.582454		0.951898	0.807474	0.371995	0.963565
3-hydroxylaurate	Lipid	OH-FA	0.97125	1.44526	0.520901	1.10179		0.963935	0.107809	0.285867	0.223645		0.989796	0.373461	0.647169	0.885866
3-hydroxymyristate	Lipid	OH-FA	1.1035	1.61955	0.682991	0.931578		0.564689	0.020128	0.312625	0.667339		0.794878	0.161554	0.665338	0.972494
3-hydroxyoctanoate	Lipid	OH-FA	0.875249	1.06013	0.670295	1.05801		0.135033	0.989294	0.0251013	0.986926		0.48535	0.989294	0.348566	0.999997
3-hydroxyoleate	Lipid	OH-FA	0.747447	0.709914	0.836031	0.498952		0.0533802	0.12912	0.196042	0.505314		0.412176	0.398455	0.58238	0.953404
3-hydroxysebacate	Lipid	OH-FA	2.10084	4.0439	0.571288	1.21157		0.778025	0.23166	0.0523193	0.751561		0.903726	0.529262	0.398935	0.99363
3-hydroxystearate	Lipid	OH-FA	1.07469	1.07676	1.09394	0.979828		0.852177	0.411328	0.79248	0.549555		0.936627	0.686005	0.913824	0.960829
3-indoxyl sulfate	Amino Acid	Trp	0.916928	0.804156	0.982279	1.07394		0.478306	0.25273	0.805432	0.778967		0.749679	0.556319	0.918343	0.995512
3-methoxytyramine sulfate	Amino Acid	Tyr	1.54619	1.67156	1.55115	1.02247		0.0605027	0.0422154	0.0557165	0.911046		0.419394	0.226347	0.408642	0.999997
3-methoxytyrosine	Amino Acid	Tyr	1.08168	1.11147	1.0341	1.17662		0.352925	0.225957	0.746982	0.378408		0.667083	0.522097	0.884237	0.921409
3-methyl-2-oxobutyrate	Amino Acid	Leu/Ile/Val	1.09815	1.10008	1.10924	1.04052		0.172413	0.344499	0.171399	0.471064		0.520438	0.62543	0.551687	0.929932
3-methyl-2-oxovalerate	Amino Acid	Leu/Ile/Val	1.10828	1.02656	1.21767	0.942906		0.398473	0.963597	0.148762	0.696764		0.702892	0.983226	0.527588	0.972494
3-methyladipate	Lipid	DC-FA	1.13984	1.0141	1.13604	1.65997		0.406579	0.571737	0.529904	0.182374		0.704502	0.79444	0.795602	0.832965
3-methylcytidine	Nucleotide	Pyrimidine	0.984005	0.926035	1.01448	1.07873		0.955823	0.610208	0.750469	0.375799		0.989796	0.816644	0.884237	0.921409
3-methylglutaconate	Amino Acid	Leu/Ile/Val	0.988103	0.904114	1.02253	1.16916		0.491505	0.333972	0.751971	0.632456		0.753703	0.617971	0.884237	0.966788
3-methylglutarylcarnitine 2	Amino Acid	Leu/Ile/Val	1.22867	1.03549	1.29034	1.72382		0.650553	0.919536	0.796333	0.000605758		0.837507	0.972607	0.916349	0.0314128
3-methylhistidine	Amino Acid	His	1.70408	1.4317	2.16558	0.716834		0.249299	0.580616	0.141892	0.985603		0.579189	0.801392	0.521412	0.999997
3-ureidopropionate	Nucleotide	Pyrimidine	0.912787	0.982579	0.892356	0.725558		0.423534	0.903733	0.406194	0.414865		0.715666	0.962291	0.724499	0.921409
4-acetamidobutanoate	Amino Acid	Polyamine	1.24827	1.10646	1.49138	0.721546		0.192217	0.429709	0.0772769	0.365976		0.534683	0.695285	0.423965	0.921409
4-cholesten-3-one	Lipid	Sterols	1.03068	0.961046	0.932063	1.75296		0.903776	0.655449	0.420513	2.25349e-05		0.959236	0.85069	0.727891	0.00671266
4-guanidinobutanoate	Amino Acid	Urea/Arg/Pro	0.529661	0.345697	0.669489	0.636294		0.00345478	0.000119753	0.104316	0.371177		0.162109	0.0182624	0.472038	0.921409
4-hydroxyphenylacetylglutamine	Peptide	Acetylated pept	1.06572	0.913767	1.22487	0.957334		0.703745	0.74488	0.324591	0.895221		0.865992	0.899183	0.673472	0.999997
4-hydroxyphenylpyruvate	Amino Acid	Tyr	1.56713	1.16676	2.02348	1.11499		0.1473	0.668762	0.112894	0.69518		0.491	0.855231	0.487303	0.972494
4-methoxyphenol sulfate	Amino Acid	Tyr	0.411849	0.177591	0.468554	1.0937		0.0014338	0.000248874	0.0204351	0.38223		0.0971795	0.0253022	0.348566	0.921409
4-methyl-2-oxopentanoate	Amino Acid	Leu/Ile/Val	1.06783	1.01202	1.15644	0.892239		0.616615	0.853877	0.2103	0.265528		0.823053	0.940045	0.597346	0.913336
5,6-dihydrothymine	Nucleotide	Pyrimidine	0.927253	0.975559	0.920833	0.762916		0.439657	0.688706	0.541195	0.0187135		0.731702	0.86212	0.798014	0.335742
5,6-dihydrouracil	Nucleotide	Pyrimidine	0.935089	1.0174	0.88809	0.817342		0.495676	0.673693	0.416967	0.3247		0.753703	0.857917	0.727698	0.921409
5,6-dihydrouridine	Nucleotide	Pyrimidine	1.06253	1.0902	1.074	0.90027		0.370271	0.337981	0.44839	0.300807		0.675688	0.619497	0.752327	0.921409
5alpha-androstan-3alpha,17alpha-diol monosulfate	Lipid	Androgenic ster	1.18441	1.40168	1.09592	0.713578		0.950238	0.357359	0.68131	0.56781		0.989796	0.633688	0.851638	0.960829
5alpha-androstan-3alpha,17beta-diol monosulfate 1	Lipid	Androgenic ster	1.16347	1.53559	0.970972	0.541257		0.488139	0.261839	0.281755	0.316603		0.753703	0.568406	0.647169	0.921409
5alpha-androstan-3beta,17alpha-diol disulfate	Lipid	Androgenic ster	0.952543	1.01746	0.929759	0.795401		0.45252	0.972622	0.417244	0.795228		0.734142	0.983912	0.727698	0.995512
5alpha-androstan-3beta,17beta-diol disulfate	Lipid	Androgenic ster	1.11553	1.16168	1.20553	0.525964		0.521343	0.935648	0.678636	0.122596		0.766312	0.972714	0.851638	0.673725
5alpha-androstan-3beta,17beta-diol monosulfate 2	Lipid	Androgenic ster	1.47904	2.22859	1.0382	0.464624		0.947719	0.114018	0.444387	0.0438515		0.989796	0.377554	0.752327	0.429699
5alpha-pregnan-3beta,20alpha-diol disulfate	Lipid	Pregn & Progest	0.985374	1.04706	0.946928	0.911633		0.408842	0.812023	0.352454	0.999108		0.704502	0.917285	0.693538	0.999997
5alpha-pregnan-3beta,20alpha-diol monosulfate 2	Lipid	Pregn & Progest	0.967997	1.04259	0.923911	0.868015		0.866839	0.488191	0.558068	0.895577		0.949321	0.73349	0.806084	0.999997
5alpha-pregnan-3beta,20beta-diol monosulfate 1	Lipid	Pregn & Progest	0.92463	0.803308	0.987962	1.12492		0.233163	0.22011	0.414954	0.990441		0.565538	0.514561	0.727698	0.999997
5alpha-pregnan-3beta-ol,20-one sulfate	Lipid	Pregn & Progest	1.12202	1.06354	1.25874	0.740741		0.681193	0.706275	0.998372	0.67566		0.856196	0.870359	0.999789	0.972494
5alpha-pregnan-diol disulfate	Lipid	Pregn & Progest	0.9023	0.745722	0.978172	1.18719		0.552069	0.482238	0.628959	0.840122		0.788752	0.731754	0.837418	0.999997
5-dodecenoate 121n7	Lipid	SMC-FA	1.30285	2.01188	0.750543	0.952122		0.312015	0.00314802	0.397617	0.521184		0.647379	0.0775398	0.723323	0.95473
5-dodecenoylcarnitine C121	Lipid	MU-Carn	1.24795	1.74446	0.947698	0.612978		0.648274	0.108836	0.610324	0.403331		0.837507	0.373461	0.829171	0.921409
5-galactosylhydroxy-L-lysine	Amino Acid	Lys	1.46846	1.64952	1.38992	1.09767		0.186137	0.0752955	0.112585	0.780233		0.531906	0.31034	0.487303	0.995512
5-hydroxyhexanoate	Lipid	OH-FA	1.06664	1.33774	0.834915	1.02503		0.976815	0.841541	0.803317	0.883241		0.989796	0.932068	0.917647	0.999997
5-hydroxylysine	Amino Acid	Lys	3.17365	1.2498	5.30562	1.27517		0.0391759	0.533176	0.00220845	0.0354326		0.412176	0.76707	0.216426	0.429699
5-methylthioadenosine MTA	Amino Acid	Polyamine	1.27686	1.21325	1.41547	0.907549		0.00679353	0.114199	0.000601287	0.182979		0.231095	0.377554	0.216426	0.832965
5-methylthioribose	Amino Acid	Met/Cys/Tau	1.04188	1.11822	0.964698	1.08384		0.539727	0.219205	0.821331	0.248863		0.786132	0.514561	0.928808	0.913079
5-methyluridine ribothymidine	Nucleotide	Pyrimidine	0.930531	0.853774	0.982806	1.00232		0.231577	0.132035	0.821246	0.908432		0.565538	0.404289	0.928808	0.999997
5-oxoproline	Amino Acid	GSH	0.919319	0.881453	0.988525	0.759361		0.0996007	0.122769	0.825184	0.0229723		0.47466	0.39209	0.928808	0.35931
6-bromotryptophan	Amino Acid	Trp	1.01786	0.965983	1.0981	0.864295		0.73248	0.534455	0.576464	0.552445		0.879553	0.7671	0.813988	0.960829
6-oxopiperidine-2-carboxylate	Amino Acid	Lys	1.1386	1.18634	1.12573	1.00558		0.393162	0.411424	0.619692	0.660577		0.701253	0.686005	0.837418	0.972494
7-alpha-hydroxy-3-oxo-4-cholestenoate 7-Hoca	Lipid	Sterols	0.866704	0.884135	0.796888	1.11115		0.292958	0.442539	0.141477	0.166559		0.622663	0.705565	0.521412	0.824918
7-methylguanine	Nucleotide	Purine	1.03707	0.984033	1.10458	0.945449		0.675795	0.739384	0.355956	0.582878		0.856196	0.898455	0.694944	0.963565
8-methoxykynurenate	Amino Acid	Trp	0.805441	1.17379	0.562062	0.427242		0.248852	0.891684	0.0897335	0.278999		0.579189	0.961003	0.448668	0.921409
9,10-DiHOME	Lipid	OH-FA	0.586755	0.660016	0.459347	0.867048		0.095576	0.264718	0.0471856	0.949743		0.466411	0.570594	0.388962	0.999997
9-hydroxystearate	Lipid	OH-FA	0.979841	1.22422	0.830945	0.672344		0.895435	0.365671	0.671817	0.305528		0.959236	0.64066	0.85033	0.921409
acetoacetate	Lipid	Ket/Glycerol	2.12956	3.84312	0.892767	0.84095		0.114303	0.0152303	0.868304	0.928447		0.48535	0.141446	0.948684	0.999997
acetylcarnitine C2	Lipid	SMC-Carn	1.29424	1.38	1.23869	1.20114		0.0286514	0.0355827	0.103882	0.393714		0.407293	0.221484	0.472038	0.921409
acisoga	Amino Acid	Polyamine	1.42223	1.6334	1.36086	0.853729		0.0806986	0.0646659	0.129229	0.950865		0.443479	0.288926	0.510008	0.999997
aconitate cis or trans	Energy	TCA	1.13238	1.07746	1.1949	1.07072		0.120242	0.493343	0.0676916	0.55576		0.48535	0.73543	0.423965	0.960829
adenine	Nucleotide	Purine	0.982255	0.991158	0.991779	0.903783		0.785248	0.947334	0.867015	0.396503		0.906895	0.977855	0.948684	0.921409
adenosine	Nucleotide	Purine	5.87905	3.2763	9.01472	2.17958		0.347261	0.771217	0.303533	0.794995		0.666451	0.906886	0.665116	0.995512
adenosine 5'-monophosphate AMP	Nucleotide	Purine	3.48835	2.69139	4.74009	1.04336		0.634087	0.971459	0.464255	0.626906		0.833605	0.983912	0.752327	0.966788
adipoylcarnitine C6-DC	Lipid	DC&OH-Carn	1.28438	1.51315	1.07939	1.29177		0.0576653	0.0108956	0.664691	0.321614		0.419394	0.12308	0.85033	0.921409
adrenate 224n6	Lipid	LC-PUFA3&6	1.22116	1.79537	0.756666	1.01452		0.61971	0.0315289	0.0204344	0.907011		0.824296	0.204602	0.348566	0.999997
alanine	Amino Acid	Ala/Asp/Asn	1.14428	0.923663	1.37525	0.987417		0.270602	0.322238	0.0522655	0.994368		0.606864	0.611453	0.398935	0.999997
allantoin	Nucleotide	Purine	0.707233	0.595146	0.785727	0.802353		0.0575436	0.0121815	0.250041	0.435695		0.419394	0.128116	0.613984	0.921409
alpha-hydroxyisocaproate	Amino Acid	Leu/Ile/Val	1.12512	1.09664	1.1728	1.02449		0.330198	0.37522	0.522113	0.802929		0.660395	0.642933	0.793518	0.995512
alpha-hydroxyisovalerate	Amino Acid	Leu/Ile/Val	0.930718	0.843799	1.07094	0.647398		0.450814	0.291729	0.735434	0.00634891		0.733325	0.597101	0.876573	0.165271
alpha-ketobutyrate	Amino Acid	Met/Cys/Tau	1.82462	1.91457	1.7583	1.76329		0.00269275	0.0411874	0.00181453	0.357323		0.137109	0.226345	0.216426	0.921409
alpha-ketoglutaramate	Amino Acid	Glu/Gln	1.10925	0.902846	1.28936	1.1244		0.401786	0.288464	0.0766673	0.292821		0.702892	0.597101	0.423965	0.921409
alpha-ketoglutarate	Energy	TCA	1.23062	1.01455	1.44168	1.14518		0.0592023	0.810348	0.0100541	0.567257		0.419394	0.917285	0.292049	0.960829
alpha-tocopherol	Cofactors and Vitamins	Vit E	0.976167	0.830343	1.0369	1.28615		0.70983	0.0411193	0.913942	0.00316568		0.865992	0.226345	0.9635	0.120691
andro steroid monosulfate C19H28O6S 1	Lipid	Androgenic ster	1.59989	1.60938	1.75911	0.845474		0.0778112	0.33247	0.0644296	0.588643		0.439193	0.617971	0.423965	0.966788
androstenediol 3alpha, 17alpha monosulfate 2	Lipid	Androgenic ster	1.26004	1.20641	1.35271	1.05756		0.552127	0.692304	0.67138	0.824892		0.788752	0.8624	0.85033	0.999997
androstenediol 3alpha, 17alpha monosulfate 3	Lipid	Androgenic ster	0.874016	0.964805	0.796613	0.859171		0.187056	0.717528	0.173646	0.769951		0.531906	0.878899	0.551687	0.995512
androstenediol 3beta,17beta disulfate 1	Lipid	Androgenic ster	1.04885	1.25487	0.901419	0.888217		0.76194	0.747454	0.464128	0.888845		0.897265	0.899183	0.752327	0.999997
androstenediol 3beta,17beta disulfate 2	Lipid	Androgenic ster	1.05025	0.996432	1.08494	1.10939		0.771828	0.636941	0.900182	0.456996		0.901945	0.839198	0.961666	0.929536
androstenediol 3beta,17beta monosulfate 1	Lipid	Androgenic ster	1.16023	1.48293	0.933158	0.891247		0.880116	0.29773	0.373928	0.559159		0.951898	0.597101	0.704001	0.960829
androstenediol 3beta,17beta monosulfate 2	Lipid	Androgenic ster	1.31669	1.55653	1.20153	0.875609		0.568142	0.367946	0.949395	0.622481		0.794878	0.64066	0.981578	0.966788
androsterone glucuronide	Lipid	Androgenic ster	1.16682	1.50846	0.939391	0.823688		0.465493	0.107383	0.826791	0.610903		0.745278	0.373461	0.928808	0.966788
androsterone sulfate	Lipid	Androgenic ster	0.979858	1.08563	0.974415	0.581243		0.254839	0.770905	0.371642	0.389504		0.582216	0.906886	0.704001	0.921409
anthranilate	Amino Acid	Trp	0.735332	0.767823	0.634315	1.05994		0.640682	0.985673	0.369169	0.350256		0.834945	0.989294	0.704001	0.921409
arabitol/xylitol	Carbohydrate	Pentose	0.856365	0.634647	1.0607	0.823718		0.0484492	1.15987e-05	0.947702	0.547557		0.412176	0.00707523	0.981578	0.960829
arabonate/xylonate	Carbohydrate	Pentose	0.741897	0.662283	0.817773	0.718912		0.00110897	0.00616796	0.0714185	0.117018		0.0971795	0.0964732	0.423965	0.668179
arachidate 200	Lipid	LC-SFA	0.892404	0.921593	0.86807	0.88515		0.0228794	0.179743	0.00924673	0.0869305		0.377201	0.479745	0.292049	0.609513
arachidonate 204n6	Lipid	LC-PUFA3&6	0.794389	0.902949	0.659257	0.968242		0.03137	0.421351	0.00444491	0.878066		0.407293	0.695231	0.246446	0.999997
arachidonoylcarnitine C204	Lipid	PU-Carn	0.844329	0.870363	0.803757	0.922767		0.233632	0.426661	0.204948	0.87722		0.565538	0.695285	0.589709	0.999997
arachidonoylcholine	Lipid	FA-Choline	0.650803	0.624232	0.630086	0.850322		0.0194852	0.0722533	0.0516403	0.769046		0.351946	0.303962	0.398935	0.995512
argininate	Amino Acid	Urea/Arg/Pro	0.803739	0.694755	0.888435	0.858543		0.166431	0.094068	0.630672	0.755527		0.513421	0.346831	0.837418	0.99363
arginine	Amino Acid	Urea/Arg/Pro	0.945283	0.900811	0.991982	0.913021		0.21646	0.146836	0.855929	0.0911576		0.564276	0.426525	0.944154	0.631888
ascorbic acid 2-sulfate	Cofactors and Vitamins	Vit C	1.08007	1.17542	0.979086	1.15309		0.706915	0.355281	0.680835	0.0512257		0.865992	0.633688	0.851638	0.459524
ascorbic acid 3-sulfate	Cofactors and Vitamins	Vit C	0.888487	0.849355	0.860938	1.16898		0.205138	0.267969	0.2892	0.228139		0.556153	0.571001	0.648109	0.89309
asparagine	Amino Acid	Ala/Asp/Asn	0.844532	0.767215	0.950727	0.675921		0.0150356	0.00416516	0.483428	0.222532		0.327562	0.0865043	0.76995	0.885866
aspartate	Amino Acid	Ala/Asp/Asn	0.908315	0.882906	0.967477	0.743729		0.284693	0.353031	0.673357	0.486414		0.620223	0.633688	0.85033	0.953404
azelate C9-DC	Lipid	DC-FA	0.805446	0.323495	1.2601	0.687324		0.0616943	0.0178848	0.884241	0.442916		0.422848	0.151524	0.95194	0.921409
behenate 220	Lipid	LC-SFA	0.961947	0.791724	1.07688	1.12562		0.792418	0.105631	0.600775	0.178784		0.906895	0.37201	0.827259	0.826199
behenoylcarnitine C22	Lipid	LC-Carn	0.722883	0.524701	0.797821	1.17839		0.997193	0.468612	0.746501	0.516924		0.998526	0.724282	0.884237	0.95473
beta-alanine	Nucleotide	Pyrimidine	0.94779	0.851004	1.08515	0.716806		0.758844	0.386782	0.585906	0.426648		0.895541	0.659042	0.816708	0.921409
beta-citrylglutamate	Amino Acid	Glu/Gln	1.30396	1.29594	1.25883	1.53918		0.232879	0.548752	0.190395	0.671837		0.565538	0.773874	0.58238	0.972494
beta-cryptoxanthin	Cofactors and Vitamins	Vit A	0.608709	0.677814	0.543783	0.624455		0.11622	0.297988	0.0791455	0.524484		0.48535	0.597101	0.423965	0.955028
beta-hydroxyisovalerate	Amino Acid	Leu/Ile/Val	1.36299	1.04783	1.75655	0.852563		0.39682	0.881482	0.287513	0.171831		0.702892	0.956876	0.647169	0.824918
betaine	Amino Acid	Gly/Ser/Thr/Crn	0.919166	0.878318	0.952092	0.934388		0.0858125	0.0394265	0.359959	0.213068		0.443607	0.226345	0.699284	0.885866
beta-sitosterol	Lipid	Sterols	0.628876	0.433504	0.531257	1.84965		0.291436	0.118067	0.331975	0.440738		0.622663	0.381529	0.676202	0.921409
bilirubin E,E	Cofactors and Vitamins	Heme	0.914992	1.10298	0.843373	0.485304		0.540565	0.484905	0.395566	0.385569		0.786132	0.732158	0.723323	0.921409
bilirubin E,Z or Z,E	Cofactors and Vitamins	Heme	0.864251	0.892594	0.88295	0.666731		0.289852	0.479614	0.4923	0.46783		0.622663	0.731754	0.775981	0.929711
bilirubin Z,Z	Cofactors and Vitamins	Heme	0.806513	0.792339	0.849435	0.670064		0.137184	0.219659	0.353808	0.490912		0.48535	0.514561	0.693965	0.953404
biliverdin	Cofactors and Vitamins	Heme	0.759264	0.952208	0.653876	0.461734		0.404451	0.87326	0.223459	0.061361		0.702892	0.952932	0.59768	0.519864
branched chain 140 dicarboxylic acid	Lipid	DC-FA	0.427811	0.366036	0.414975	0.732677		1.01252e-05	0.00183347	0.000959959	0.615621		0.00617637	0.0714096	0.216426	0.966788
butyrylcarnitine C4	Lipid	FA/BCAA	1.64737	1.67628	1.71014	1.24932		0.011206	0.147891	0.0054574	0.0408364		0.310711	0.427553	0.246446	0.429699
campesterol	Lipid	Sterols	0.678655	0.44392	0.541107	2.23656		0.0677487	0.0127365	0.0555983	0.49791		0.428344	0.131682	0.408642	0.953404
caprate 100	Lipid	SMC-FA	1.42702	2.10631	0.99981	0.632277		0.987871	0.794782	0.955704	0.0793623		0.992754	0.916478	0.982334	0.590378
caproate 60	Lipid	SMC-FA	0.944541	1.01709	0.904626	0.833948		0.895785	0.785091	0.713584	0.381625		0.959236	0.912113	0.866375	0.921409
caprylate 80	Lipid	SMC-FA	1.20863	1.4704	1.07077	0.781924		0.937085	0.896357	0.550451	0.581017		0.980484	0.961538	0.801518	0.963565
carboxyethyl-GABA	Amino Acid	Glu/Gln	1.07406	1.02505	1.07718	1.25605		0.759008	0.94685	0.632256	0.24165		0.895541	0.977855	0.837418	0.898821
carnitine	Lipid	SMC-Carn	1.04678	1.03183	1.0805	0.954863		0.448877	0.602969	0.403591	0.45658		0.733325	0.813284	0.724089	0.929536
carotene diol 1	Cofactors and Vitamins	Vit A	0.823078	0.683951	0.8189	1.39839		0.102569	0.0492789	0.199537	0.330509		0.485017	0.246395	0.58238	0.921409
carotene diol 2	Cofactors and Vitamins	Vit A	0.741783	0.659562	0.713493	1.19797		0.0474562	0.0416522	0.0719295	0.606893		0.412176	0.226347	0.423965	0.966788
carotene diol 3	Cofactors and Vitamins	Vit A	0.770386	0.596848	0.772269	1.45607		0.0708038	0.133785	0.242817	0.0162019		0.429118	0.406014	0.605521	0.308849
cerotoylcarnitine C26	Lipid	LC-Carn	0.934816	0.788518	0.917394	1.5984		0.277628	0.0565029	0.375363	0.461167		0.61583	0.270252	0.704528	0.929536
C-glycosyltryptophan	Amino Acid	Trp	1.05645	1.0687	1.08886	0.861666		0.374397	0.246182	0.307446	0.036909		0.675688	0.550076	0.665338	0.429699
chenodeoxycholate	Lipid	Bile products	2.31385	1.09089	3.58581	1.4819		0.411511	0.82008	0.106298	0.131697		0.705446	0.922969	0.473296	0.704693
cholate	Lipid	Bile products	1.98565	1.4574	2.55829	1.52174		0.582804	0.491544	0.132572	0.759243		0.798896	0.734906	0.510008	0.994906
cholesterol	Lipid	Sterols	1.04836	0.847499	1.14128	1.43367		0.757324	0.192269	0.476018	0.130596		0.895541	0.498482	0.765681	0.704693
choline	Lipid	PL/LPL	0.830551	0.772997	0.848183	0.981422		0.000183357	0.00298179	0.00730594	0.725722		0.027962	0.0775398	0.288951	0.981575
choline phosphate	Lipid	PL/LPL	0.904768	0.811806	0.994601	0.872369		0.281666	0.132554	0.874629	0.666355		0.618454	0.404289	0.951023	0.972494
cis-4-decenoate 101n6	Lipid	SMC-FA	1.09133	1.38499	0.858921	0.962568		0.819194	0.0529667	0.370555	0.923842		0.916896	0.260562	0.704001	0.999997
cis-4-decenoylcarnitine C101	Lipid	MU-Carn	0.757449	0.879401	0.700268	0.526959		0.464714	0.850696	0.299386	0.0402657		0.745278	0.938381	0.664452	0.429699
citraconate/glutaconate	Energy	TCA	0.645382	0.45372	0.672439	1.29028		0.138824	0.0439452	0.27828	0.157333		0.48535	0.227174	0.647169	0.793168
citrate	Energy	TCA	1.13245	1.05267	1.19845	1.15453		0.249285	0.665265	0.198875	0.419314		0.579189	0.855231	0.58238	0.921409
citrulline	Amino Acid	Urea/Arg/Pro	0.869048	0.81752	0.919707	0.847192		0.138961	0.160507	0.458018	0.683681		0.48535	0.451194	0.752327	0.972494
corticosterone	Lipid	Corticosteroids	4.30426	5.14012	3.70408	3.66169		0.00138239	0.00426642	0.025722	0.000254915		0.0971795	0.0865043	0.348566	0.0222141
cortisol	Lipid	Corticosteroids	1.65848	1.75102	1.58817	1.60472		0.00269722	0.0100676	0.0391287	0.0429399		0.137109	0.120804	0.371995	0.429699
cortisone	Lipid	Corticosteroids	1.21522	1.3027	1.13593	1.22212		0.0929556	0.0133934	0.641213	0.33685		0.466411	0.131773	0.839286	0.921409
cortolone glucuronide 1	Lipid	Corticosteroids	1.20816	1.15592	1.22828	1.32656		0.0955279	0.16579	0.189455	0.340216		0.466411	0.459689	0.58238	0.921409
creatine	Amino Acid	Gly/Ser/Thr/Crn	1.15769	1.27013	1.16519	0.674126		0.444442	0.466756	0.285803	0.0679504		0.733325	0.724282	0.647169	0.546087
creatinine	Amino Acid	Gly/Ser/Thr/Crn	1.03611	1.02632	1.05559	0.987606		0.229741	0.29855	0.280131	0.852535		0.565538	0.597101	0.647169	0.999997
cys-gly, oxidized	Amino Acid	GSH	0.820837	0.762608	0.885658	0.762055		0.0605023	0.0939674	0.320985	0.0134946		0.419394	0.346831	0.673472	0.276193
cystathionine	Amino Acid	Met/Cys/Tau	1.55743	1.22467	1.37087	3.72795		0.168335	0.597638	0.133574	0.462916		0.513421	0.811936	0.510008	0.929536
cysteine	Amino Acid	Met/Cys/Tau	1.69652	1.46409	2.02605	1.14337		0.0068192	0.355447	0.00113669	0.239307		0.231095	0.633688	0.216426	0.898821
cysteine s-sulfate	Amino Acid	Met/Cys/Tau	0.819323	0.821538	0.827578	0.77331		0.074549	0.179133	0.123461	0.0267358		0.431197	0.479745	0.504835	0.397777
cysteine sulfinic acid	Amino Acid	Met/Cys/Tau	1.05537	0.881884	1.19552	1.11868		0.488995	0.108977	0.00340888	0.386482		0.753703	0.373461	0.231046	0.921409
cysteine-glutathione disulfide	Amino Acid	GSH	0.82819	0.730135	0.870508	1.02998		0.127832	0.206654	0.258691	0.636834		0.48535	0.506261	0.621372	0.966788
cysteinylglycine	Amino Acid	GSH	1.39187	1.28353	1.60234	0.878122		0.15637	0.648087	0.0405602	0.7352		0.504686	0.846538	0.371995	0.987824
cysteinylglycine disulfide	Amino Acid	GSH	0.870949	0.780646	0.949975	0.87654		0.0279903	0.00324214	0.466196	0.432752		0.407293	0.0775398	0.752327	0.921409
cystine	Amino Acid	Met/Cys/Tau	0.965225	0.83537	1.05769	1.06857		0.586214	0.0790822	0.697535	0.619929		0.799979	0.317369	0.854757	0.966788
cytidine	Nucleotide	Pyrimidine	0.990749	1.27188	0.850946	0.495348		0.70642	0.427719	0.882588	0.199104		0.865992	0.695285	0.95194	0.859148
decadienedioic acid C102-DC	Lipid	DC-FA	1.11336	1.49294	0.870326	0.688701		0.767807	0.198465	0.627121	0.951403		0.899484	0.498482	0.837418	0.999997
decanoylcarnitine C10	Lipid	SMC-Carn	1.28621	1.47582	1.22858	0.787167		0.347878	0.172289	0.674688	0.507961		0.666451	0.473408	0.85033	0.953404
dehydroepiandrosterone sulfate DHEA-S	Lipid	Androgenic ster	0.923236	0.94506	0.923103	0.836536		0.32262	0.611813	0.392123	0.268566		0.653815	0.816644	0.722644	0.913336
deoxycarnitine	Lipid	SMC-Carn	0.962829	0.788611	1.16441	0.752571		0.533628	0.0259748	0.232249	0.279561		0.782483	0.18424	0.605435	0.921409
deoxycholate	Lipid	Bile products	1.28265	0.878461	1.77665	0.676386		0.326206	0.645371	0.148549	0.961674		0.658893	0.845104	0.527588	0.999997
deoxycholic acid glucuronide	Lipid	Bile products	1.77415	1.2328	2.12014	2.38259		0.196987	0.965032	0.0954086	0.267382		0.538843	0.983226	0.458586	0.913336
dihomo-linoleate 202n6	Lipid	LC-PUFA3&6	1.34432	1.99556	0.763977	1.35094		0.193701	0.000591195	0.0285382	0.464768		0.534683	0.0360629	0.348566	0.929536
dihomo-linolenate 203n3 or n6	Lipid	LC-PUFA3&6	0.998589	1.15557	0.828742	1.13499		0.998526	0.370743	0.192748	0.101682		0.998526	0.64066	0.58238	0.661999
dihomo-linolenoylcarnitine C203n3 or 6	Lipid	PU-Carn	0.891268	0.916548	0.887062	0.809073		0.441514	0.603734	0.495476	0.178007		0.731857	0.813284	0.776967	0.826199
dihomo-linolenoyl-choline	Lipid	FA-Choline	0.624299	0.52286	0.695651	0.708965		0.0650797	0.0648898	0.222188	0.638714		0.428344	0.288926	0.59768	0.966788
dihomo-linoleoylcarnitine C202	Lipid	PU-Carn	1.05425	1.22011	0.867509	1.23111		0.643318	0.260572	0.52019	0.0456907		0.834945	0.567676	0.793518	0.429699
dihydroorotate	Nucleotide	Pyrimidine	0.848775	0.749057	0.964782	0.725619		0.213894	0.114504	0.951628	0.260967		0.564077	0.377554	0.982222	0.913336
dimethylarginine SDMA ADMA	Amino Acid	Urea/Arg/Pro	0.947388	0.900428	1.02591	0.781901		0.431423	0.168988	0.762891	0.373811		0.722988	0.466438	0.891501	0.921409
dimethylglycine	Amino Acid	Gly/Ser/Thr/Crn	0.856752	0.743866	0.991551	0.701706		0.485388	0.205046	0.799483	0.39848		0.753703	0.506261	0.9167	0.921409
docosadienoate 222n6	Lipid	LC-PUFA3&6	1.32648	1.82229	0.799922	1.71277		0.223503	0.00330497	0.104467	0.616471		0.565538	0.0775398	0.472038	0.966788
docosadioate C22-DC	Lipid	DC-FA	0.807587	0.801675	0.771635	0.993024		0.254093	0.307428	0.223169	0.947728		0.582216	0.61071	0.59768	0.999997
docosahexaenoate DHA 226n3	Lipid	LC-PUFA3&6	1.03561	0.983255	0.718264	2.67307		0.755699	0.549942	0.386259	0.217096		0.895541	0.773874	0.718348	0.885866
docosahexaenoylcarnitine C226	Lipid	PU-Carn	0.985091	0.922588	0.899497	1.62028		0.966815	0.70282	0.555351	0.000252989		0.989796	0.870359	0.806084	0.0222141
docosahexaenoylcholine	Lipid	FA-Choline	0.743234	0.627362	0.733864	1.24889		0.22967	0.141118	0.277691	0.374434		0.565538	0.414249	0.647169	0.921409
docosapentaenoate n3 DPA 225n3	Lipid	LC-PUFA3&6	1.33056	1.71856	0.900961	1.71181		0.131967	0.00904514	0.52202	0.213567		0.48535	0.116909	0.793518	0.885866
docosapentaenoate n6 DPA 225n6	Lipid	LC-PUFA3&6	1.06778	1.30816	0.876869	0.965392		0.975034	0.517148	0.367117	0.952505		0.989796	0.754689	0.704001	0.999997
docosapentaenoylcarnitine C225n3	Lipid	PU-Carn	1.03277	0.876828	1.03192	1.66039		0.836084	0.453622	0.940393	0.168191		0.926326	0.709512	0.980581	0.824918
docosatrienoate 223n3	Lipid	LC-PUFA3&6	1.31439	2.01533	0.75605	1.0232		0.594091	0.0380373	0.774421	0.768724		0.808919	0.226345	0.90152	0.995512
dodecadienoate 122	Lipid	DC-FA	0.907904	1.19732	0.577878	1.23536		0.512452	0.222587	0.0122767	0.266388		0.760574	0.516267	0.308121	0.913336
dodecanedioate C12-DC	Lipid	DC-FA	1.76496	2.75485	0.919823	1.60845		0.195878	0.0909616	0.402366	0.305781		0.538223	0.346524	0.724022	0.921409
dodecenedioate C121-DC	Lipid	DC-FA	1.47153	2.38437	0.760386	1.02031		0.564968	0.0282058	0.104344	0.917417		0.794878	0.189169	0.472038	0.999997
dopamine 3-O-sulfate	Amino Acid	Tyr	0.735392	0.777062	0.734619	0.572183		0.411954	0.357288	0.687224	0.339134		0.705446	0.633688	0.851692	0.921409
dopamine 4-sulfate	Amino Acid	Tyr	0.799026	0.867215	0.787264	0.579198		0.667739	0.5741	0.8899	0.637249		0.848585	0.795911	0.952349	0.966788
eicosanedioate C20-DC	Lipid	DC-FA	0.844822	0.687665	1.02283	0.672398		0.179344	0.0717438	0.995495	0.340475		0.522601	0.303962	0.999789	0.921409
eicosapentaenoate EPA 205n3	Lipid	LC-PUFA3&6	1.08508	0.854817	1.05977	2.12004		0.75037	0.916546	0.965276	0.00492395		0.894347	0.972335	0.986295	0.158085
eicosapentaenoylcholine	Lipid	FA-Choline	0.752871	0.402729	0.907301	1.45851		0.164933	0.0635342	0.461505	0.23472		0.513421	0.28708	0.752327	0.898821
eicosenedioate C201-DC	Lipid	DC-FA	0.830629	0.644517	1.00803	0.776765		0.111984	0.0752926	0.722291	0.623835		0.48535	0.31034	0.869029	0.966788
eicosenoate 201	Lipid	LC-MUFA	1.55451	1.80027	0.703602	4.40056		0.322495	0.00919941	0.185903	0.50423		0.653815	0.116909	0.581542	0.953404
eicosenoylcarnitine C201	Lipid	MU-Carn	1.05677	1.1797	0.803203	1.70614		0.471489	0.294434	0.978402	0.0782037		0.745838	0.597101	0.991404	0.588941
epiandrosterone sulfate	Lipid	Androgenic ster	1.04994	1.23715	0.994907	0.548701		0.605218	0.449936	0.50562	0.269509		0.815133	0.709512	0.785614	0.913336
erucate 221n9	Lipid	LC-MUFA	1.1972	0.765122	0.529419	5.93051		0.789918	0.6606	0.310531	0.373864		0.906895	0.853741	0.665338	0.921409
erythronate	Carbohydrate	N-sugar	1.00287	0.789416	1.22209	0.870223		0.707737	0.0165832	0.265637	0.521188		0.865992	0.145627	0.635445	0.95473
ethylmalonate	Amino Acid	Leu/Ile/Val	1.14017	1.3111	1.0746	0.75147		0.955342	0.979834	0.417466	0.462114		0.989796	0.988356	0.727698	0.929536
etiocholanolone glucuronide	Lipid	Androgenic ster	1.29006	1.75977	0.997966	0.725625		0.398738	0.0245422	0.686128	0.249974		0.702892	0.179609	0.851692	0.913079
Fibrinopeptide A 2-15	Peptide	Fibrinogen pept	0.909298	0.979888	0.747635	1.35442		0.214534	0.516211	0.0410763	0.00213511		0.564077	0.754689	0.371995	0.09303
Fibrinopeptide A 3-15	Peptide	Fibrinogen pept	0.860032	0.788899	0.850981	1.1853		0.160958	0.158265	0.284481	0.82794		0.511031	0.447709	0.647169	0.999997
Fibrinopeptide A 3-16	Peptide	Fibrinogen pept	1.25663	0.998651	1.53119	1.05303		0.415747	0.555916	0.00565613	0.326122		0.706422	0.775993	0.246446	0.921409
Fibrinopeptide A 4-15	Peptide	Fibrinogen pept	0.858521	0.771292	0.89062	1.06299		0.240859	0.211511	0.454419	0.532145		0.579189	0.51403	0.752327	0.957409
Fibrinopeptide A 5-16	Peptide	Fibrinogen pept	0.957489	1.04977	0.875448	0.957563		0.354319	0.645604	0.212423	0.755768		0.667083	0.845104	0.59768	0.99363
Fibrinopeptide A 7-16	Peptide	Fibrinogen pept	0.860084	1.11622	0.684803	0.624312		0.0662582	0.771597	0.0223989	0.32603		0.428344	0.906886	0.348566	0.921409
Fibrinopeptide A 8-16	Peptide	Fibrinogen pept	0.815831	1.09129	0.641333	0.49923		0.142577	0.786058	0.11047	0.265266		0.48535	0.912113	0.484798	0.913336
Fibrinopeptide A, des-ala1	Peptide	Fibrinogen pept	1.07715	0.973498	1.14106	1.20418		0.805477	0.664666	0.347664	0.633471		0.908515	0.855231	0.690271	0.966788
Fibrinopeptide A, phosphono-ser3	Peptide	Fibrinogen pept	1.91942	2.80634	1.27972	1.25038		0.0801731	0.189366	0.152997	0.0960558		0.443479	0.495764	0.536369	0.647932
Fibrinopeptide B 1-11	Peptide	Fibrinogen pept	0.891754	0.838598	0.831242	1.37668		0.175713	0.218254	0.194563	0.00375001		0.522601	0.514561	0.58238	0.128132
Fibrinopeptide B 1-12	Peptide	Fibrinogen pept	0.965697	0.898971	0.920746	1.43488		0.514314	0.369421	0.433905	0.519192		0.761381	0.64066	0.745583	0.95473
Fibrinopeptide B 1-13	Peptide	Fibrinogen pept	0.997122	1.03633	0.990727	0.869074		0.712267	0.786511	0.906498	0.158908		0.867231	0.912113	0.9635	0.794538
Fibrinopeptide B 1-9	Peptide	Fibrinogen pept	1.15545	1.33825	0.999658	1.12531		0.655229	0.809627	0.633648	0.999953		0.838216	0.917285	0.837418	0.999997
formiminoglutamate	Amino Acid	His	1.55649	1.44943	1.76514	1.04582		0.055009	0.13866	0.0773872	0.42378		0.419394	0.412599	0.423965	0.921409
fructose	Carbohydrate	Sugar	1.46627	0.97845	1.76579	2.06969		0.28238	0.989097	0.300747	0.427364		0.618454	0.989294	0.664695	0.921409
fructosyllysine	Amino Acid	Lys	1.1064	1.05735	1.12527	1.21772		0.750665	0.947447	0.853319	0.133206		0.894347	0.977855	0.944154	0.706569
fumarate	Energy	TCA	0.992608	1.00993	0.999999	0.890053		0.791423	0.896632	0.80286	0.596835		0.906895	0.961538	0.917647	0.966788
galactonate	Carbohydrate	Sugar	0.490378	0.690475	0.302889	0.533693		0.128088	0.326906	0.106161	0.72353		0.48535	0.611764	0.473296	0.981575
gamma-CEHC	Cofactors and Vitamins	Vit E	0.729429	0.525212	0.859437	0.961265		0.0481542	0.00728424	0.384462	0.958428		0.412176	0.108375	0.717192	0.999997
gamma-glutamyl-2-aminobutyrate	Peptide	gGlu-AAs	1.29715	1.59266	1.1122	0.947397		0.18981	0.113068	0.715824	0.803007		0.534683	0.377554	0.866375	0.995512
gamma-glutamylalanine	Peptide	gGlu-AAs	1.51664	1.12789	2.00382	0.879329		0.144014	0.482204	0.0371875	0.709402		0.48535	0.731754	0.371995	0.97739
gamma-glutamyl-alpha-lysine	Peptide	gGlu-AAs	1.0002	0.907136	1.10332	0.908439		0.904703	0.327782	0.33308	0.671325		0.959236	0.611764	0.676202	0.972494
gamma-glutamylcitrulline	Peptide	gGlu-AAs	0.93274	0.91338	0.920081	1.06714		0.292469	0.363796	0.402184	0.930448		0.622663	0.639526	0.724022	0.999997
gamma-glutamyl-epsilon-lysine	Peptide	gGlu-AAs	1.03802	1.02771	1.05239	1.0146		0.65092	0.818154	0.636863	0.881178		0.837507	0.922502	0.839063	0.999997
gamma-glutamylglutamate	Peptide	gGlu-AAs	1.22521	1.02341	1.35692	1.43973		0.722096	0.833883	0.558973	0.0755814		0.872235	0.932068	0.806084	0.583603
gamma-glutamylglutamine	Peptide	gGlu-AAs	0.869315	0.776011	0.982526	0.733083		0.0308705	0.0220335	0.752326	0.345988		0.407293	0.165932	0.884237	0.921409
gamma-glutamylglycine	Peptide	gGlu-AAs	1.10329	0.909901	1.22267	1.33959		0.33936	0.320555	0.0448485	0.347163		0.664523	0.611453	0.385318	0.921409
gamma-glutamylhistidine	Peptide	gGlu-AAs	1.06816	0.925775	1.2009	1.04039		0.642594	0.497556	0.12414	0.901346		0.834945	0.736673	0.504835	0.999997
gamma-glutamylisoleucine	Peptide	gGlu-AAs	1.18585	1.15923	1.24753	1.01472		0.115381	0.298305	0.0976778	0.795577		0.48535	0.597101	0.464394	0.995512
gamma-glutamylleucine	Peptide	gGlu-AAs	1.06906	0.90933	1.22849	0.990536		0.430997	0.532823	0.0812723	0.744854		0.722988	0.76707	0.423965	0.99363
gamma-glutamylmethionine	Peptide	gGlu-AAs	1.14789	0.982808	1.356	0.87168		0.4149	0.841917	0.132811	0.498367		0.706422	0.932068	0.510008	0.953404
gamma-glutamylphenylalanine	Peptide	gGlu-AAs	1.08815	0.944056	1.21433	1.09671		0.30048	0.980255	0.0682017	0.297469		0.632044	0.988356	0.423965	0.921409
gamma-glutamylserine	Peptide	gGlu-AAs	1.07012	0.915513	1.19736	1.116		0.512293	0.398618	0.0466248	0.294813		0.760574	0.671705	0.388962	0.921409
gamma-glutamylthreonine	Peptide	gGlu-AAs	1.19885	1.18544	1.20528	1.22354		0.0432593	0.143651	0.0565756	0.562644		0.412176	0.419269	0.408642	0.960829
gamma-glutamyltryptophan	Peptide	gGlu-AAs	1.1175	1.07501	1.19707	0.929369		0.354236	0.591467	0.164868	0.863837		0.667083	0.807474	0.54846	0.999997
gamma-glutamyltyrosine	Peptide	gGlu-AAs	1.07782	0.868393	1.28122	1.00022		0.607452	0.284019	0.0316258	0.837299		0.815133	0.594239	0.364479	0.999997
gamma-glutamylvaline	Peptide	gGlu-AAs	1.27524	1.19214	1.37212	1.17166		0.0681125	0.196256	0.0338268	0.18818		0.428344	0.498482	0.371995	0.844044
gamma-tocopherol/beta-tocopherol	Cofactors and Vitamins	Vit E	0.752076	0.67284	0.684648	1.37244		0.142117	0.149021	0.148736	0.29098		0.48535	0.428787	0.527588	0.921409
gentisate	Amino Acid	Tyr	1.71399	1.48662	1.04903	5.61578		0.926123	0.811827	0.460044	0.703065		0.972349	0.917285	0.752327	0.972494
glucose	Carbohydrate	Glucose	1.04965	1.01981	1.0348	1.23581		0.386578	0.676489	0.674604	0.114282		0.691532	0.857917	0.85033	0.668179
glucuronate	Carbohydrate	N-sugar	1.83297	2.26823	1.40807	2.00395		0.119785	0.433063	0.19836	0.265064		0.48535	0.697014	0.58238	0.913336
glu-gly-asn-val	Peptide	Di-oligo peptides	0.945546	1.16263	0.759662	0.913688		0.124322	0.490319	0.151586	0.805456		0.48535	0.734876	0.534493	0.995512
glutamate	Amino Acid	Glu/Gln	1.15026	1.05695	1.30469	0.828576		0.50293	0.862015	0.241928	0.680923		0.757008	0.942346	0.605521	0.972494
glutamine	Amino Acid	Glu/Gln	0.945656	0.84093	1.04704	0.90832		0.373643	0.0256606	0.7394	0.670236		0.675688	0.184153	0.879208	0.972494
glutarate C5-DC	Lipid	DC-FA	0.876794	0.582102	1.09407	1.0778		0.297146	0.00223454	0.788884	0.452025		0.627724	0.0745295	0.911559	0.929536
glutarylcarnitine C5-DC	Amino Acid	Lys	1.29016	1.02597	1.56717	1.10036		0.0729209	0.809018	0.00950516	0.216072		0.430859	0.917285	0.292049	0.885866
glycerate	Carbohydrate	Glucose	0.854195	0.779892	0.927628	0.820956		0.020585	0.0080798	0.366759	0.199998		0.351946	0.116909	0.704001	0.859148
glycerol	Lipid	Ket/Glycerol	1.38021	1.61927	1.19541	1.25561		0.00978909	0.000494403	0.166223	0.356611		0.298567	0.0335095	0.54846	0.921409
glycerol 3-phosphate	Lipid	Ket/Glycerol	0.914382	0.918204	0.938991	0.788349		0.128566	0.312796	0.388677	0.440191		0.48535	0.611453	0.720647	0.921409
glycerophosphoethanolamine	Lipid	PL/LPL	0.975281	0.86344	1.04624	1.10333		0.721577	0.0992466	0.578487	0.586421		0.872235	0.35787	0.814584	0.966788
glycerophosphoinositol	Lipid	PL/LPL	0.685681	0.714761	0.701228	0.499394		0.0443743	0.129267	0.113438	0.00160809		0.412176	0.398455	0.487303	0.0754564
glycerophosphorylcholine GPC	Lipid	PL/LPL	0.797811	0.770761	0.784145	0.967513		0.0688159	0.0432354	0.0703086	0.952964		0.428344	0.226347	0.423965	0.999997
glycerophosphoserine	Lipid	PL/LPL	0.912426	0.940737	0.922439	0.754124		0.334909	0.630307	0.458706	0.019278		0.664523	0.834029	0.752327	0.335987
glycine	Amino Acid	Gly/Ser/Thr/Crn	1.04062	0.904525	1.1542	1.07392		0.643044	0.234167	0.0825195	0.931444		0.834945	0.532992	0.423965	0.999997
glyco-beta-muricholate	Lipid	Bile products	1.44964	0.981566	2.11873	0.311045		0.349272	0.546607	0.0456401	0.468186		0.666451	0.77362	0.386673	0.929711
glycochenodeoxycholate	Lipid	Bile products	0.705968	0.440732	0.918062	0.812485		0.501869	0.11667	0.929501	0.791361		0.757008	0.381529	0.972548	0.995512
glycochenodeoxycholate 3-sulfate	Lipid	Bile products	1.07189	1.15164	1.14394	0.428731		0.768248	0.650066	0.540261	0.143035		0.899484	0.847308	0.798014	0.752169
glycochenodeoxycholate glucuronide 1	Lipid	Bile products	1.23797	1.1005	1.46701	0.757152		0.109541	0.236962	0.0266375	0.843535		0.48535	0.537349	0.348566	0.999997
glycocholate	Lipid	Bile products	0.727561	0.521717	0.96316	0.490735		0.705334	0.338184	0.680145	0.634789		0.865992	0.619497	0.851638	0.966788
glycocholenate sulfate	Lipid	Bile products	0.835235	0.668994	0.966426	0.909838		0.125895	0.0627623	0.667675	0.841893		0.48535	0.285807	0.85033	0.999997
glycodeoxycholate	Lipid	Bile products	1.06875	0.689172	1.46066	0.823434		0.449823	0.504467	0.148424	0.702762		0.733325	0.745097	0.527588	0.972494
glycodeoxycholate 3-sulfate	Lipid	Bile products	1.22739	1.25769	1.4105	0.282198		0.659209	0.705829	0.274162	0.32596		0.84125	0.870359	0.647169	0.921409
glycohyocholate	Lipid	Bile products	0.817824	0.696409	1.02778	0.358672		0.957167	0.856095	0.70062	0.427397		0.989796	0.940045	0.854757	0.921409
glycolithocholate	Lipid	Bile products	0.615208	0.640286	0.577831	0.683093		0.474402	0.308606	0.757347	0.45974		0.745838	0.61071	0.888427	0.929536
glycolithocholate sulfate	Lipid	Bile products	0.764198	0.83332	0.717441	0.698111		0.560665	0.675171	0.557664	0.806202		0.794878	0.857917	0.806084	0.995512
glycoursodeoxycholate	Lipid	Bile products	1.42346	0.790782	2.0973	0.92187		0.749994	0.429018	0.914536	0.799889		0.894347	0.695285	0.9635	0.995512
guanidinoacetate	Amino Acid	Gly/Ser/Thr/Crn	0.882442	0.756564	0.920633	1.2141		0.227422	0.113074	0.513221	0.518073		0.565538	0.377554	0.790138	0.95473
guanidinosuccinate	Amino Acid	Urea/Arg/Pro	0.827523	0.775404	0.893722	0.738106		0.878019	0.889688	0.88679	0.927191		0.951898	0.960548	0.952018	0.999997
guanosine	Nucleotide	Purine	1.06716	1.12747	1.13397	0.525294		0.862541	0.921585	0.857856	0.563456		0.946313	0.972607	0.944571	0.960829
gulonate	Cofactors and Vitamins	Vit C	1.32567	1.13755	1.47318	1.41432		0.976245	0.554432	0.0247866	0.232163		0.989796	0.775696	0.348566	0.898821
heneicosapentaenoate 215n3	Lipid	LC-PUFA3&6	1.63514	0.891578	1.15947	6.74988		0.163714	0.0820898	0.609304	0.239046		0.513421	0.321616	0.829171	0.898821
heptanoate 70	Lipid	SMC-FA	0.871761	0.664472	1.06704	0.822179		0.319164	0.0567118	0.969868	0.455857		0.652612	0.270252	0.98933	0.929536
heptenedioate C71-DC	Lipid	DC-FA	1.06422	1.20049	0.972443	0.932112		0.802819	0.469002	0.465764	0.820509		0.908515	0.724282	0.752327	0.999997
hexadecadienoate 162n6	Lipid	LC-PUFA3&6	1.48712	1.81085	0.969757	2.52028		0.130565	0.00576628	0.878624	0.421372		0.48535	0.0950657	0.95194	0.921409
hexadecanedioate C16-DC	Lipid	DC-FA	1.61924	2.53477	0.971063	0.873941		0.161269	0.0311611	0.642163	0.568134		0.511031	0.20439	0.839286	0.960829
hexadecenedioate C161-DC	Lipid	DC-FA	0.959699	1.20272	0.800105	0.705795		0.576734	0.759157	0.224505	0.034068		0.797419	0.905614	0.59768	0.424112
hexanoylcarnitine C6	Lipid	SMC-Carn	1.35826	1.65227	1.18512	0.961391		0.0470117	0.00487656	0.342635	0.920417		0.412176	0.0865043	0.687524	0.999997
hexanoylglutamine	Lipid	FA other	1.99077	3.51521	0.988768	0.40202		0.652157	0.00844946	0.349941	0.000338132		0.837507	0.116909	0.690823	0.0257826
hexanoylglycine	Lipid	FA other	1.91487	2.76885	1.34356	1.06986		0.180237	0.0138785	0.916761	0.2964		0.522601	0.13228	0.963578	0.921409
histidine	Amino Acid	His	0.83408	0.729122	0.936793	0.791704		0.0362504	0.00644401	0.501187	0.241526		0.412176	0.0982712	0.781904	0.898821
homoarginine	Amino Acid	Urea/Arg/Pro	0.799591	0.805402	0.845501	0.569754		0.120951	0.253535	0.322163	0.0851831		0.48535	0.556319	0.673472	0.604206
homocitrulline	Amino Acid	Urea/Arg/Pro	1.21156	1.40415	1.09542	0.963836		0.233337	0.141252	0.568498	0.689712		0.565538	0.414249	0.809065	0.972494
homovanillate HVA	Amino Acid	Tyr	1.44803	1.48017	1.61866	0.551647		0.304798	0.551154	0.0666855	0.497208		0.636782	0.773874	0.423965	0.953404
hydantoin-5-propionate	Amino Acid	His	1.32153	1.19561	1.51293	0.963952		0.620921	0.18912	0.976969	0.90497		0.824296	0.495764	0.991404	0.999997
hydroxyasparagine	Amino Acid	Ala/Asp/Asn	1.19305	1.13667	1.25749	1.12853		0.0237482	0.0798208	0.0550088	0.0386511		0.381221	0.31824	0.408642	0.429699
hydroxy-CMPF	Lipid	DC-FA	1.31715	0.601205	1.73923	2.28152		0.62672	0.768239	0.645287	0.00689783		0.828668	0.906886	0.839286	0.168307
hydroxy-N6,N6,N6-trimethyllysine	Amino Acid	Lys	1.19517	1.04995	1.31498	1.23685		0.0505996	0.725894	0.0185301	0.255611		0.412176	0.887366	0.348566	0.913336
hyocholate	Lipid	Bile products	1.57919	1.35193	1.86589	1.19804		0.356475	0.8994	0.17346	0.968748		0.669076	0.962007	0.551687	0.999997
hypotaurine	Amino Acid	Met/Cys/Tau	0.856587	0.853977	0.904337	0.65215		0.0936608	0.248311	0.332714	0.000438257		0.466411	0.55271	0.676202	0.0277083
hypoxanthine	Nucleotide	Purine	1.06095	1.24617	0.953192	0.805033		0.963078	0.230273	0.482516	0.536524		0.989796	0.528069	0.76995	0.958324
imidazole lactate	Amino Acid	His	0.940193	0.879028	0.978539	1.0123		0.366506	0.317671	0.690658	0.961929		0.675688	0.611453	0.851692	0.999997
imidazole propionate	Amino Acid	His	1.54071	1.39114	1.82128	0.876385		0.11607	0.652309	0.0149886	0.864842		0.48535	0.848419	0.315464	0.999997
indole-3-carboxylate	Amino Acid	Trp	1.23945	1.39345	1.11669	1.17592		0.904048	0.713888	0.788259	0.735016		0.959236	0.876201	0.911559	0.987824
indoleacetate	Amino Acid	Trp	1.18893	1.12358	1.27619	1.05758		0.341706	0.762947	0.213524	0.958681		0.665944	0.905614	0.59768	0.999997
indoleacetylglutamine	Amino Acid	Trp	1.80767	1.79502	2.08382	0.6156		0.12867	0.341224	0.0130935	0.692933		0.48535	0.623193	0.308121	0.972494
indolelactate	Amino Acid	Trp	0.99041	0.737265	1.21638	0.986107		0.458605	0.00496336	0.476982	0.999997		0.739197	0.0865043	0.765681	0.999997
indolepropionate	Amino Acid	Trp	0.812954	0.520581	0.992662	1.17376		0.126162	0.0219923	0.532995	0.942245		0.48535	0.165932	0.795602	0.999997
inosine	Nucleotide	Purine	1.2554	1.26225	1.36979	0.71323		0.645604	0.74655	0.580343	0.624445		0.836133	0.899183	0.814584	0.966788
isobutyrylcarnitine C4	Amino Acid	Leu/Ile/Val	1.2329	1.05635	1.37563	1.29677		0.17772	0.421915	0.21054	0.0324843		0.522601	0.695231	0.597346	0.417912
isobutyrylglycine	Amino Acid	Leu/Ile/Val	1.05221	0.855951	1.20335	1.15706		0.958514	0.449511	0.546913	0.119298		0.989796	0.709512	0.801518	0.668179
isocitrate	Energy	TCA	1.01969	1.18628	0.862884	1.05895		0.888038	0.216552	0.178377	0.986215		0.957073	0.514561	0.560877	0.999997
isoleucine	Amino Acid	Leu/Ile/Val	1.06793	1.02153	1.12916	0.978042		0.258604	0.763091	0.128369	0.749729		0.588614	0.905614	0.510008	0.99363
isoleucylglycine	Peptide	Di-oligo peptides	1.13291	1.29765	1.08961	0.668854		0.684834	0.587502	0.493575	0.415528		0.856196	0.805495	0.775981	0.921409
isoursodeoxycholate	Lipid	Bile products	1.47195	1.52479	1.65832	0.421956		0.327682	0.309764	0.400435	0.34647		0.65969	0.61071	0.724022	0.921409
isovalerate i50	Amino Acid	Leu/Ile/Val	0.97592	1.02221	0.914867	1.06548		0.640602	0.886221	0.464167	0.796384		0.834945	0.960204	0.752327	0.995512
isovalerylcarnitine C5	Amino Acid	Leu/Ile/Val	1.31103	0.954177	1.63916	1.26182		0.128413	0.837846	0.027715	0.0298151		0.48535	0.932068	0.348566	0.417912
isovalerylglycine	Amino Acid	Leu/Ile/Val	0.999465	0.822481	1.15396	1.01219		0.813251	0.28374	0.596549	0.848764		0.911917	0.594239	0.825158	0.999997
kynurenate	Amino Acid	Trp	0.950168	1.00605	0.932553	0.805899		0.597945	0.925917	0.535941	0.10487		0.810548	0.972714	0.795602	0.661999
kynurenine	Amino Acid	Trp	0.889459	0.825115	0.954082	0.856031		0.0848282	0.0470656	0.5492	0.105873		0.443607	0.23925	0.801518	0.661999
lactate	Carbohydrate	Glucose	0.881113	0.701526	0.997036	1.0778		0.127229	0.015304	0.986771	0.175711		0.48535	0.141446	0.995023	0.824918
lanthionine	Amino Acid	Met/Cys/Tau	1.06176	1.11105	1.07235	0.816926		0.913104	0.614802	0.644535	0.974523		0.963656	0.818841	0.839286	0.999997
laurate 120	Lipid	SMC-FA	1.37983	1.69811	1.02747	1.69229		0.118215	0.0216339	0.98347	0.197007		0.48535	0.165932	0.994887	0.859148
laurylcarnitine C12	Lipid	SMC-Carn	1.14866	1.26069	1.14933	0.697484		0.78919	0.483542	0.944927	0.0770498		0.906895	0.731912	0.981578	0.587505
leucine	Amino Acid	Leu/Ile/Val	1.02674	0.971541	1.10616	0.890148		0.692543	0.680574	0.204934	0.0326511		0.862146	0.860534	0.589709	0.417912
leucylalanine	Peptide	Di-oligo peptides	0.99102	0.968308	0.988924	1.0913		0.838664	0.836478	0.77422	0.711412		0.926326	0.932068	0.90152	0.97739
leucylglycine	Peptide	Di-oligo peptides	0.514842	0.567388	0.505789	0.345399		0.00135481	0.0483744	0.0216361	0.412923		0.0971795	0.243871	0.348566	0.921409
leucylleucine	Peptide	Di-oligo peptides	0.786373	1.0122	0.605477	0.697109		0.032717	0.321806	0.0432634	0.385084		0.407293	0.611453	0.382473	0.921409
leucylphenylalanine/isoleucylphenylalanine	Peptide	Di-oligo peptides	0.711572	0.783157	0.68162	0.560016		0.0408207	0.194477	0.120649	0.282392		0.412176	0.498482	0.504835	0.921409
lignoceroylcarnitine C24	Lipid	LC-Carn	0.8836	0.69204	0.920845	1.48224		0.372105	0.0372381	0.643729	0.345548		0.675688	0.226345	0.839286	0.921409
linolenate alpha or gamma 183n3 or 6	Lipid	LC-PUFA3&6	1.20093	1.87642	0.577507	1.30439		0.601884	0.0105544	0.0569418	0.0460038		0.814079	0.12308	0.408642	0.429699
linolenoylcarnitine C183	Lipid	PU-Carn	0.909572	1.07959	0.662764	1.34013		0.550529	0.543932	0.0810422	0.671418		0.788752	0.77362	0.423965	0.972494
linoleoyl ethanolamide	Lipid	Endocannab	0.978829	1.20574	0.663384	1.49067		0.89394	0.26805	0.02708	0.0719494		0.959236	0.571001	0.348566	0.562681
linoleoylcarnitine C182	Lipid	PU-Carn	0.907004	1.0231	0.775623	1.03383		0.249716	0.930145	0.0414082	0.689564		0.579189	0.972714	0.371995	0.972494
linoleoylcholine	Lipid	FA-Choline	0.585062	0.480334	0.621947	0.837991		0.00646859	0.0167113	0.0494051	0.760043		0.231095	0.145627	0.398935	0.994906
lithocholate sulfate 1	Lipid	Bile products	0.861369	1.03207	0.509605	1.7615		0.49667	0.780715	0.160415	0.414372		0.753703	0.912113	0.546667	0.921409
lysine	Amino Acid	Lys	1.00526	0.999312	1.03098	0.913293		0.980096	0.913084	0.441894	0.68567		0.991474	0.97035	0.752327	0.972494
malate	Energy	TCA	1.22023	1.26514	1.25541	0.882259		0.146851	0.19629	0.198138	0.438164		0.491	0.498482	0.58238	0.921409
maleate	Lipid	DC-FA	1.06634	0.535319	1.53009	1.1036		0.707843	0.164017	0.83351	0.31132		0.865992	0.456851	0.932919	0.921409
mannitol/sorbitol	Carbohydrate	Sugar	1.92791	1.0742	2.9218	0.870231		0.434866	0.684195	0.162604	0.836961		0.726762	0.860534	0.54846	0.999997
mannose	Carbohydrate	Sugar	1.23997	1.38978	1.10939	1.22833		0.0648316	0.0187567	0.672138	0.152116		0.428344	0.155668	0.85033	0.779677
margarate 170	Lipid	LC-SFA	1.32627	1.8418	0.931146	1.04223		0.0851237	0.00127021	0.525784	0.915827		0.443607	0.0591266	0.795602	0.999997
margaroylcarnitine C17	Lipid	LC-Carn	1.26635	1.54106	1.11569	0.845406		0.0847038	0.00825465	0.411178	0.581067		0.443607	0.116909	0.727698	0.963565
mead acid 203n9	Lipid	LC-PUFA3&6	1.09795	1.52358	0.865742	0.440428		0.155011	0.658476	0.312097	0.491418		0.50296	0.852803	0.665338	0.953404
methionine	Amino Acid	Met/Cys/Tau	1.03194	0.90493	1.21006	0.738425		0.982907	0.349553	0.191455	0.287766		0.992389	0.63085	0.58238	0.921409
methionine sulfone	Amino Acid	Met/Cys/Tau	1.11031	1.16215	1.13276	0.801866		0.550149	0.362544	0.658115	0.526048		0.788752	0.639168	0.848732	0.955028
methionine sulfoxide	Amino Acid	Met/Cys/Tau	0.876727	0.756418	1.01141	0.751866		0.490657	0.126891	0.82336	0.119396		0.753703	0.398455	0.928808	0.668179
methylmalonate MMA	Lipid	FA/BCAA	0.925153	0.790257	1.03949	0.950217		0.575002	0.112276	0.536053	0.940419		0.797161	0.377554	0.795602	0.999997
methylphosphate	Nucleotide	Pyrimidine	1.40075	1.40356	1.34747	1.62924		0.0683759	0.180887	0.225738	0.213684		0.428344	0.479745	0.59768	0.885866
methylsuccinate	Amino Acid	Leu/Ile/Val	0.717001	0.703436	0.72663	0.727927		0.0295286	0.0993375	0.102427	0.228397		0.407293	0.35787	0.472038	0.89309
methylsuccinoylcarnitine	Amino Acid	Leu/Ile/Val	0.808009	0.811878	0.798239	0.836504		0.0501269	0.304286	0.0921344	0.792431		0.412176	0.606582	0.455301	0.995512
myo-inositol	Lipid	PL/LPL	1.08728	0.95249	1.16676	1.26882		0.447714	0.988623	0.280875	0.0939537		0.733325	0.989294	0.647169	0.643952
myristate 140	Lipid	LC-SFA	1.33224	1.87192	0.9305	0.981343		0.218365	0.00537716	0.513356	0.946384		0.565538	0.0911131	0.790138	0.999997
myristoleate 141n5	Lipid	LC-MUFA	1.34914	2.15324	0.762424	0.772972		0.29019	0.00311869	0.464328	0.7875		0.622663	0.0775398	0.752327	0.995512
myristoleoylcarnitine C141	Lipid	MU-Carn	1.25412	1.67564	0.978402	0.808722		0.493115	0.0898605	0.706734	0.511462		0.753703	0.344748	0.860494	0.954606
myristoylcarnitine C14	Lipid	LC-Carn	1.22011	1.44303	1.13281	0.721258		0.369391	0.206359	0.586473	0.429285		0.675688	0.506261	0.816708	0.921409
N,N,N-trimethyl-5-aminovalerate	Amino Acid	Lys	0.772654	0.82993	0.773744	0.538645		0.0341651	0.202888	0.0769562	0.0449767		0.412176	0.50515	0.423965	0.429699
N,N,N-trimethyl-alanylproline betaine TMAP	Amino Acid	Urea/Arg/Pro	0.930617	0.846707	1.0227	0.851896		0.262608	0.0764624	0.910283	0.118165		0.595505	0.312069	0.9635	0.668179
N,N-dimethylalanine	Amino Acid	Ala/Asp/Asn	1.1273	1.18722	1.03615	1.29784		0.68636	0.636965	0.954878	0.321301		0.856196	0.839198	0.982334	0.921409
N1 N8-acetylspermidine	Amino Acid	Polyamine	1.17779	1.15288	1.28795	0.78174		0.607092	0.334312	0.715186	0.402471		0.815133	0.617971	0.866375	0.921409
N1-Methyl-2-pyridone-5-carboxamide	Cofactors and Vitamins	Vit B3 - NAD	1.04815	1.24119	0.94858	0.724065		0.555572	0.799311	0.421222	0.238722		0.791819	0.916503	0.727891	0.898821
N1-methyladenosine	Nucleotide	Purine	1.05859	1.03351	1.09891	0.977466		0.273408	0.546591	0.224001	0.749631		0.610911	0.77362	0.59768	0.99363
N1-methylinosine	Nucleotide	Purine	1.09971	1.13648	1.12461	0.8406		0.290971	0.0997341	0.391103	0.490858		0.622663	0.35787	0.722644	0.953404
N2,N2-dimethylguanosine	Nucleotide	Purine	1.13489	1.16588	1.13614	1.00526		0.0594596	0.0388447	0.141396	0.714208		0.419394	0.226345	0.521412	0.978708
N2,N5-diacetylornithine	Amino Acid	Urea/Arg/Pro	1.17	1.59258	0.8305	1.00744		0.752562	0.580681	0.973142	0.987733		0.89486	0.801392	0.99089	0.999997
N2-acetyl,N6-methyllysine	Amino Acid	Lys	2.04661	1.93353	1.76935	3.74662		0.167027	0.158533	0.217438	0.899542		0.513421	0.447709	0.59768	0.999997
N6,N6,N6-trimethyllysine	Amino Acid	Lys	1.1288	0.989302	1.29853	0.923042		0.372767	0.965495	0.0813693	0.82771		0.675688	0.983226	0.423965	0.999997
N6,N6-dimethyllysine	Amino Acid	Lys	1.05262	0.895921	1.20587	0.989792		0.837014	0.559856	0.250017	0.882983		0.926326	0.779708	0.613984	0.999997
N6-acetyllysine	Amino Acid	Lys	1.07908	1.02243	1.14078	1.02803		0.21104	0.731257	0.159153	0.648814		0.559714	0.890864	0.54545	0.972494
N6-carbamoylthreonyladenosine	Nucleotide	Purine	1.14004	1.2407	1.11454	0.852131		0.166613	0.106114	0.224642	0.50372		0.513421	0.37201	0.59768	0.953404
N6-methyladenosine	Nucleotide	Purine	1.09172	1.14717	1.07261	0.955945		0.878514	0.367855	0.749083	0.746691		0.951898	0.64066	0.884237	0.99363
N6-methyllysine	Amino Acid	Lys	1.2989	1.24307	1.39375	1.09544		0.66194	0.930353	0.274943	0.891715		0.842972	0.972714	0.647169	0.999997
N6-succinyladenosine	Nucleotide	Purine	1.32093	1.53862	1.2786	0.64062		0.158118	0.0434141	0.253684	0.686816		0.507643	0.226347	0.616522	0.972494
N-acetyl-1-methylhistidine	Amino Acid	His	2.17025	2.81908	1.62853	2.01274		0.0517593	0.024733	0.315679	0.0387163		0.412176	0.179609	0.668626	0.429699
N-acetyl-2-aminooctanoate	Lipid	FA other	0.985681	0.893717	1.03875	1.11475		0.584111	0.453481	0.958178	0.95375		0.798896	0.709512	0.982334	0.999997
N-acetylalanine	Amino Acid	Ala/Asp/Asn	1.05528	0.925307	1.19014	0.968282		0.547636	0.319305	0.0775567	0.654135		0.788752	0.611453	0.423965	0.972494
N-acetylarginine	Amino Acid	Urea/Arg/Pro	1.15711	1.11149	1.13687	1.4307		0.330149	0.683722	0.506141	0.528728		0.660395	0.860534	0.785614	0.957045
N-acetylasparagine	Amino Acid	Ala/Asp/Asn	0.833576	0.695424	0.892764	1.11983		0.209151	0.0522411	0.534622	0.785392		0.559571	0.259082	0.795602	0.995512
N-acetylaspartate NAA	Amino Acid	Ala/Asp/Asn	0.923174	0.906102	0.945168	0.89249		0.343048	0.418056	0.550551	0.392841		0.666431	0.694861	0.801518	0.921409
N-acetyl-aspartyl-glutamate NAAG	Amino Acid	Glu/Gln	1.64973	1.51445	1.87227	1.18943		0.0527621	0.0951014	0.0175121	0.909383		0.412176	0.347376	0.344592	0.999997
N-acetyl-beta-alanine	Nucleotide	Pyrimidine	0.933585	1.00457	0.983006	0.427256		0.290877	0.881581	0.718443	0.478035		0.622663	0.956876	0.867585	0.94065
N-acetylcarnosine	Amino Acid	His	1.29463	1.23527	1.31223	1.4529		0.0669581	0.199332	0.0932994	0.0328848		0.428344	0.498482	0.455301	0.417912
N-acetylcitrulline	Amino Acid	Urea/Arg/Pro	1.57738	1.41618	1.66596	1.82358		0.173195	0.396666	0.1915	0.348476		0.520438	0.671705	0.58238	0.921409
N-acetylglucosamine/N-acetylgalactosamine	Carbohydrate	N-sugar	1.25371	1.37497	1.19685	1.02451		0.0105559	0.00451384	0.0392088	0.538999		0.306624	0.0865043	0.371995	0.958324
N-acetylglutamate	Amino Acid	Glu/Gln	1.15716	0.9357	1.37434	1.06574		0.24921	0.667485	0.0637038	0.754972		0.579189	0.855231	0.423965	0.99363
N-acetylglutamine	Amino Acid	Glu/Gln	1.04502	1.06685	1.00225	1.15018		0.845769	0.754184	0.88803	0.798878		0.931262	0.903835	0.952018	0.995512
N-acetylglycine	Amino Acid	Gly/Ser/Thr/Crn	1.38947	1.79303	1.14609	0.870435		0.110166	0.0163712	0.624089	0.680904		0.48535	0.145627	0.837418	0.972494
N-acetylhistidine	Amino Acid	His	1.15581	1.20521	1.14881	0.989672		0.0973822	0.0943836	0.136608	0.985164		0.467741	0.346831	0.514386	0.999997
N-acetylisoleucine	Amino Acid	Leu/Ile/Val	1.39884	1.26421	1.51637	1.40851		0.0944929	0.10497	0.243548	0.511731		0.466411	0.37201	0.605521	0.954606
N-acetyl-isoputreanine	Amino Acid	Polyamine	0.87863	0.820243	0.981423	0.649615		0.254699	0.239893	0.956819	0.416623		0.582216	0.54198	0.982334	0.921409
N-acetylleucine	Amino Acid	Leu/Ile/Val	1.20542	1.13197	1.29129	1.1128		0.225962	0.537967	0.227314	0.395973		0.565538	0.768525	0.59768	0.921409
N-acetylmethionine	Amino Acid	Met/Cys/Tau	1.1343	1.1366	1.17283	0.951727		0.135472	0.443002	0.0755378	0.507364		0.48535	0.705565	0.423965	0.953404
N-acetylneuraminate	Carbohydrate	N-sugar	1.04623	1.01325	1.09367	0.964637		0.615356	0.783544	0.51492	0.960514		0.823053	0.912113	0.790138	0.999997
N-acetylphenylalanine	Amino Acid	Phe	1.20276	1.18111	1.251	1.07231		0.148399	0.471743	0.13335	0.578511		0.491976	0.72519	0.510008	0.963565
N-acetylproline	Amino Acid	Urea/Arg/Pro	1.18307	0.812572	1.52574	1.12305		0.713808	0.211016	0.0252105	0.953147		0.867377	0.51403	0.348566	0.999997
N-acetylputrescine	Amino Acid	Polyamine	1.14628	0.927522	1.38856	0.931097		0.403357	0.512165	0.122664	0.673963		0.702892	0.754639	0.504835	0.972494
N-acetylserine	Amino Acid	Gly/Ser/Thr/Crn	1.08686	1.00911	1.20627	0.860509		0.317105	0.8585	0.0827079	0.0502215		0.652612	0.940188	0.423965	0.45724
N-acetyltaurine	Amino Acid	Met/Cys/Tau	1.0195	0.997316	1.03429	1.04167		0.870533	0.924987	0.825493	0.385317		0.949955	0.972714	0.928808	0.921409
N-acetylthreonine	Amino Acid	Gly/Ser/Thr/Crn	0.970275	0.908222	1.09571	0.65403		0.804771	0.456489	0.299548	0.00309004		0.908515	0.712169	0.664452	0.120691
N-acetyltryptophan	Amino Acid	Trp	1.01811	0.851708	1.15114	1.08508		0.903139	0.317303	0.217832	0.416546		0.959236	0.611453	0.59768	0.921409
N-acetyltyrosine	Amino Acid	Tyr	1.2432	1.10826	1.31988	1.4379		0.229658	0.847137	0.2356	0.432917		0.565538	0.936148	0.605521	0.921409
N-acetylvaline	Amino Acid	Leu/Ile/Val	1.08156	1.01794	1.17275	0.92566		0.338696	0.808328	0.159164	0.386219		0.664523	0.917285	0.54545	0.921409
N-carbamoylalanine	Amino Acid	Ala/Asp/Asn	0.824763	0.633136	0.970285	0.936425		0.131424	0.0942651	0.907238	0.87787		0.48535	0.346831	0.9635	0.999997
N-carbamoylvaline	Amino Acid	Leu/Ile/Val	1.12906	0.945118	1.38225	0.725458		0.57128	0.832586	0.373806	0.619465		0.795062	0.932068	0.704001	0.966788
N-delta-acetylornithine	Amino Acid	Urea/Arg/Pro	0.622319	0.62228	0.642046	0.533706		0.000610761	0.0278154	0.00896584	0.220752		0.0745128	0.189169	0.292049	0.885866
nervonate 241n9	Lipid	LC-MUFA	0.952932	0.583438	0.975431	2.32967		0.412859	0.961546	0.236628	0.0824732		0.705446	0.983226	0.605521	0.598913
nervonoylcarnitine C241	Lipid	MU-Carn	1.20432	0.969124	1.05321	2.8251		0.375668	0.805155	0.405761	0.00628053		0.675981	0.917285	0.724499	0.165271
N-formylanthranilic acid	Amino Acid	Trp	1.08918	1.40372	0.832232	0.987278		0.808094	0.278165	0.30595	0.966983		0.909479	0.587131	0.665338	0.999997
N-formylmethionine	Amino Acid	Met/Cys/Tau	1.02046	0.969881	1.0863	0.926481		0.804091	0.610568	0.243	0.42529		0.908515	0.816644	0.605521	0.921409
N-formylphenylalanine	Amino Acid	Tyr	0.937367	0.773358	1.07807	0.960238		0.0949088	0.0804256	0.435947	0.429915		0.466411	0.318569	0.746987	0.921409
nicotinamide	Cofactors and Vitamins	Vit B3 - NAD	1.03909	1.21705	0.916583	0.878546		0.798701	0.798703	0.884836	0.91798		0.908515	0.916503	0.95194	0.999997
nisinate 246n3	Lipid	LC-PUFA3&6	1.16057	1.14702	0.926743	2.26697		0.870483	0.592911	0.87807	0.573091		0.949955	0.807474	0.95194	0.963046
N-linoleoylserine	Lipid	FA other	0.768479	0.620354	0.887833	0.823888		0.0423116	0.0678095	0.398421	0.684771		0.412176	0.297581	0.723323	0.972494
N-linoleoyltaurine	Lipid	Endocannab	0.857983	1.16533	0.506395	1.21075		0.0663039	0.445457	0.0363043	0.77392		0.428344	0.707627	0.371995	0.995512
N-methylhydroxyproline	Amino Acid	Urea/Arg/Pro	0.478462	0.735826	0.351479	0.020425		0.0141587	0.295278	0.0514329	0.102164		0.323845	0.597101	0.398935	0.661999
N-methylproline	Amino Acid	Urea/Arg/Pro	0.451924	0.433583	0.547627	0.0946252		0.0717542	0.138023	0.258735	0.0160789		0.429118	0.412599	0.621372	0.308849
N-oleoylserine	Lipid	Endocannab	1.13447	1.24929	1.06166	1.00276		0.222997	0.071775	0.580892	0.96552		0.565538	0.303962	0.814584	0.999997
N-oleoyltaurine	Lipid	Endocannab	1.24828	1.8043	0.749597	1.26823		0.580063	0.0403105	0.0622056	0.44391		0.798732	0.226345	0.423965	0.921409
nonadecanoate 190	Lipid	LC-SFA	1.13827	1.35683	0.951145	1.10608		0.186406	0.00299727	0.568998	0.106493		0.531906	0.0775398	0.809065	0.661999
nonanoylcarnitine C9	Lipid	SMC-Carn	1.18633	1.44889	1.09002	0.56953		0.470975	0.129334	0.761141	0.0317826		0.745838	0.398455	0.891163	0.417912
N-palmitoylglycine	Lipid	FA other	1.19999	1.48531	1.0023	0.9483		0.112784	0.0019901	0.862606	0.905519		0.48535	0.0714096	0.948089	0.999997
N-palmitoylserine	Lipid	Endocannab	1.08226	0.987362	1.21465	0.86607		0.403926	0.964534	0.093021	0.544396		0.702892	0.983226	0.455301	0.959774
N-palmitoyltaurine	Lipid	Endocannab	1.24077	1.55707	1.09612	0.626544		0.143144	0.017748	0.356586	0.0316376		0.48535	0.151524	0.694944	0.417912
N-stearoylserine	Lipid	Endocannab	0.970544	0.851657	1.05836	1.0509		0.40061	0.297547	0.872704	0.9543		0.702892	0.597101	0.950624	0.999997
N-stearoyltaurine	Lipid	Endocannab	1.16961	1.3637	1.03744	0.988017		0.140425	0.0138046	0.729216	0.8444		0.48535	0.13228	0.873913	0.999997
O-acetylhomoserine	Amino Acid	Gly/Ser/Thr/Crn	0.156238	0.102067	0.18852	0.227655		0.143561	0.0590074	0.448542	0.941747		0.48535	0.274767	0.752327	0.999997
octadecadienedioate C182-DC	Lipid	DC-FA	0.874007	0.761812	0.924388	1.09607		0.447578	0.324909	0.56368	0.940818		0.733325	0.611764	0.808013	0.999997
octadecanedioate C18-DC	Lipid	DC-FA	1.20677	1.60896	0.897557	0.989439		0.36406	0.0120043	0.417531	0.962486		0.675688	0.128116	0.727698	0.999997
octadecanedioylcarnitine C18-DC	Lipid	DC&OH-Carn	1.18846	1.39092	1.04129	1.04091		0.368048	0.141144	0.998841	0.807933		0.675688	0.414249	0.999789	0.995635
octadecenedioylcarnitine C181-DC	Lipid	DC&OH-Carn	1.14349	1.561	0.854468	0.774074		0.896353	0.197603	0.303456	0.293091		0.959236	0.498482	0.665116	0.921409
octanoylcarnitine C8	Lipid	SMC-Carn	1.16676	1.32561	1.15056	0.604229		0.546174	0.2747	0.683552	0.122376		0.788752	0.58183	0.851692	0.673725
oleoyl ethanolamide	Lipid	Endocannab	1.31434	1.71788	0.958823	1.29996		0.055752	0.00473293	0.613851	0.396375		0.419394	0.0865043	0.832109	0.921409
oleoylcarnitine C181	Lipid	MU-Carn	1.20293	1.40996	1.05853	1.02464		0.120924	0.0101	0.909797	0.493111		0.48535	0.120804	0.9635	0.953404
oleoylcholine	Lipid	FA-Choline	0.734493	0.58599	0.835265	0.875026		0.0478157	0.0423484	0.290055	0.786739		0.412176	0.226347	0.648109	0.995512
ornithine	Amino Acid	Urea/Arg/Pro	0.955775	0.82501	1.03751	1.11102		0.563204	0.103276	0.638434	0.423331		0.794878	0.36841	0.839286	0.921409
orotate	Nucleotide	Pyrimidine	0.936726	1.04167	0.852657	0.895265		0.361794	0.903923	0.195632	0.444089		0.675688	0.962291	0.58238	0.921409
orotidine	Nucleotide	Pyrimidine	1.59144	2.08418	1.25608	1.12959		0.628055	0.929478	0.0982079	0.530763		0.828668	0.972714	0.464394	0.957409
oxalate ethanedioate	Cofactors and Vitamins	Vit C	0.715761	0.73148	0.678796	0.819233		0.0133384	0.0470365	0.0693757	0.175802		0.323845	0.23925	0.423965	0.824918
palmitoleoylcarnitine C161	Lipid	MU-Carn	1.37575	1.90047	1.00615	0.940056		0.139498	0.00959123	0.961204	0.91105		0.48535	0.119401	0.983782	0.999997
palmitoloelycholine	Lipid	FA-Choline	0.795018	0.570041	1.05063	0.544689		0.153529	0.110356	0.56297	0.13165		0.50296	0.376075	0.808013	0.704693
palmitoyl ethanolamide	Lipid	Endocannab	1.17896	1.36491	0.98096	1.32618		0.154998	0.0404852	0.922797	0.540432		0.50296	0.226345	0.967193	0.958324
palmitoylcarnitine C16	Lipid	LC-Carn	1.21144	1.30657	1.19932	0.885468		0.052549	0.00915088	0.213712	0.635194		0.412176	0.116909	0.59768	0.966788
palmitoylcholine	Lipid	FA-Choline	0.648678	0.557487	0.711609	0.730257		0.017429	0.0268272	0.116621	0.574753		0.332241	0.185961	0.494018	0.963185
palmitoyl-sphingosine-phosphoethanolamine d181/160	Lipid	Sphingolipid	1.1533	1.23166	1.09181	1.11657		0.136485	0.0767383	0.409965	0.62485		0.48535	0.312069	0.727698	0.966788
pantoate	Cofactors and Vitamins	Vit B2, B5, B6	1.01471	0.920249	1.07752	1.10987		0.741472	0.780884	0.451384	0.525219		0.888601	0.912113	0.752327	0.955028
pantothenate	Cofactors and Vitamins	Vit B2, B5, B6	1.27658	1.39694	1.25002	0.914698		0.232248	0.310361	0.423569	0.285174		0.565538	0.61071	0.72988	0.921409
p-cresol glucuronide	Amino Acid	Tyr	1.85074	3.27913	0.835554	0.705535		0.541271	0.151133	0.674508	0.641631		0.786132	0.432823	0.85033	0.9688
pelargonate 90	Lipid	SMC-FA	0.948339	0.91553	0.956073	1.04478		0.354178	0.32097	0.522941	0.700882		0.667083	0.611453	0.793518	0.972494
pentadecanoate 150	Lipid	LC-SFA	1.15701	1.42672	0.97497	0.897363		0.153336	0.00889176	0.700231	0.691387		0.50296	0.116909	0.854757	0.972494
phenol sulfate	Amino Acid	Tyr	1.00984	0.82832	1.14341	1.13486		0.454544	0.229817	0.913736	0.877337		0.735469	0.528069	0.9635	0.999997
phenylacetate	Amino Acid	Phe	0.807145	0.995297	0.614626	0.920876		0.244227	0.889654	0.0727185	0.74981		0.579189	0.960548	0.423965	0.99363
phenylacetylglutamine	Peptide	Acetylated pept	1.03509	1.15982	0.948308	0.926697		0.976063	0.429376	0.605434	0.97834		0.989796	0.695285	0.829171	0.999997
phenylalanine	Amino Acid	Phe	1.0369	0.984901	1.09715	0.973765		0.33569	0.744093	0.0147859	0.61504		0.664523	0.899183	0.315464	0.966788
phenylalanylglycine	Peptide	Di-oligo peptides	0.867009	0.789468	1.0691	0.26776		0.597238	0.294272	0.334823	0.261816		0.810548	0.597101	0.676298	0.913336
phenylalanylphenylalanine	Peptide	Di-oligo peptides	1.00691	1.14979	0.880024	1.00636		0.401183	0.75839	0.324156	0.928382		0.702892	0.905614	0.673472	0.999997
phenylalanylserine	Peptide	Di-oligo peptides	0.945608	0.863167	0.994917	1.05348		0.496703	0.422216	0.692069	0.664464		0.753703	0.695231	0.851692	0.972494
phenylalanyltryptophan	Peptide	Di-oligo peptides	0.969821	0.922767	0.987903	1.07666		0.572184	0.42325	0.867994	0.565901		0.795062	0.695231	0.948684	0.960829
phenyllactate PLA	Amino Acid	Phe	1.4999	0.81268	2.21918	1.01204		0.676797	0.0746543	0.254866	0.876404		0.856196	0.31034	0.616937	0.999997
phenylpyruvate	Amino Acid	Phe	1.21699	1.0094	1.45496	0.976511		0.128405	0.92126	0.00757904	0.991684		0.48535	0.972607	0.288951	0.999997
phosphate	Energy	TCA	1.03079	1.16618	0.936017	0.915717		0.97151	0.481644	0.48898	0.571786		0.989796	0.731754	0.775981	0.963046
phosphoethanolamine	Lipid	PL/LPL	0.839574	0.974702	0.791432	0.515705		0.0734579	0.665958	0.0676793	0.108524		0.430859	0.855231	0.423965	0.661999
picolinate	Amino Acid	Trp	0.846187	0.917454	0.831633	0.62661		0.105104	0.4963	0.166336	0.0462484		0.48535	0.7366	0.54846	0.429699
picolinoylglycine	Lipid	FA other	0.987091	1.03552	0.992135	0.770662		0.491505	0.731677	0.669874	0.103253		0.753703	0.890864	0.85033	0.661999
pimeloylcarnitine/3-methyladipoylcarnitine C7-DC	Lipid	DC&OH-Carn	0.994752	1.12209	0.881309	0.99591		0.974274	0.520904	0.574395	0.615072		0.989796	0.756348	0.813635	0.966788
pipecolate	Amino Acid	Lys	1.07368	1.03429	1.17017	0.79701		0.682716	0.971578	0.225921	0.503932		0.856196	0.983912	0.59768	0.953404
pregnanediol-3-glucuronide	Lipid	Pregn & Progest	1.40331	1.81373	1.13349	0.975807		0.193713	0.0133899	0.884012	0.982884		0.534683	0.131773	0.95194	0.999997
pregnanolone/allopregnanolone sulfate	Lipid	Pregn & Progest	1.16837	0.588971	1.75742	0.835265		0.248804	0.0674539	0.853711	0.764976		0.579189	0.297581	0.944154	0.995512
pregnenediol disulfate C21H34O8S2	Lipid	Pregn & Progest	0.850737	0.850576	0.809194	1.03832		0.193044	0.327946	0.235208	0.499456		0.534683	0.611764	0.605521	0.953404
pregnenediol sulfate C21H34O5S	Lipid	Pregn & Progest	0.951265	0.950849	0.932439	1.03764		0.655457	0.856828	0.535772	0.66121		0.838216	0.940045	0.795602	0.972494
pregnenetriol disulfate	Lipid	Pregn & Progest	0.98318	1.0182	0.895419	1.23803		0.339887	0.587419	0.274121	0.0399396		0.664523	0.805495	0.647169	0.429699
pregnenetriol sulfate	Lipid	Pregn & Progest	1.05437	1.11652	0.959167	1.23415		0.984255	0.709646	0.566382	0.116021		0.992389	0.87275	0.809065	0.668179
pregnenolone sulfate	Lipid	Pregn & Progest	1.1504	1.14318	1.16546	1.11151		0.837541	0.949136	0.789022	0.54304		0.926326	0.977855	0.911559	0.959774
pro-hydroxy-pro	Amino Acid	Urea/Arg/Pro	1.7983	1.79597	1.9463	1.14162		0.000116817	0.00605762	0.00157193	0.108046		0.0237528	0.0964732	0.216426	0.661999
proline	Amino Acid	Urea/Arg/Pro	1.0216	0.691565	1.36857	0.780349		0.805748	0.0198748	0.0516872	0.185609		0.908515	0.161554	0.398935	0.838679
prolylglycine	Peptide	Di-oligo peptides	1.2501	0.69541	1.87859	0.640622		0.731121	0.335582	0.169778	0.41235		0.879553	0.618444	0.551687	0.921409
propionylcarnitine C3	Lipid	FA/BCAA	1.04597	0.853756	1.20788	1.08625		0.570891	0.616935	0.17162	0.375036		0.795062	0.819892	0.551687	0.921409
propionylglycine	Lipid	FA/BCAA	1.27667	1.24284	1.32977	1.17304		0.104823	0.16214	0.165278	0.194991		0.48535	0.453694	0.54846	0.859148
pseudouridine	Nucleotide	Pyrimidine	1.04991	1.02359	1.08661	0.990038		0.408037	0.639062	0.380942	0.961185		0.704502	0.840146	0.712806	0.999997
pyridoxal	Cofactors and Vitamins	Vit B2, B5, B6	1.1149	1.13266	1.12418	1.00207		0.174285	0.423977	0.0888823	0.857963		0.521146	0.695231	0.448084	0.999997
pyridoxate	Cofactors and Vitamins	Vit B2, B5, B6	1.14981	1.3262	1.0457	0.912694		0.986909	0.551861	0.622453	0.755811		0.992754	0.773874	0.837418	0.99363
pyroglutamine	Amino Acid	Glu/Gln	1.10686	0.963621	1.30095	0.806452		0.721456	0.770618	0.313036	0.406187		0.872235	0.906886	0.665338	0.921409
pyruvate	Carbohydrate	Glucose	1.62468	1.26195	1.93319	1.68734		0.0389327	0.607574	0.0032116	0.426532		0.412176	0.816344	0.231046	0.921409
quinolinate	Cofactors and Vitamins	Vit B3 - NAD	1.05808	1.13768	1.04267	0.809027		0.726259	0.474099	0.830692	0.399861		0.87553	0.726634	0.931475	0.921409
retinol Vitamin A	Cofactors and Vitamins	Vit A	0.956608	0.796441	1.0502	1.1761		0.506953	0.0890124	0.648487	0.0185141		0.757944	0.343997	0.841654	0.335742
ribitol	Carbohydrate	Pentose	0.966985	0.871879	1.08065	0.835916		0.577802	0.214178	0.57488	0.260438		0.797419	0.514561	0.813635	0.913336
ribonate	Carbohydrate	Pentose	1.04607	1.08503	1.03623	0.934548		0.509436	0.439395	0.564284	0.724972		0.759795	0.70396	0.808013	0.981575
ribulonate/xylulonate/lyxonate	Carbohydrate	Pentose	1.32523	1.24637	1.4277	1.17953		0.242674	0.326791	0.197753	0.239211		0.579189	0.611764	0.58238	0.898821
S-1-pyrroline-5-carboxylate	Amino Acid	Glu/Gln	1.39574	0.817762	1.76752	2.03462		0.44022	0.245959	0.0991873	0.118978		0.731702	0.550076	0.465417	0.668179
S-3-hydroxybutyrylcarnitine	Lipid	DC&OH-Carn	1.70613	1.97931	1.46204	1.71177		0.0968067	0.031873	0.333667	0.0416153		0.467741	0.204658	0.676202	0.429699
sarcosine	Amino Acid	Gly/Ser/Thr/Crn	1.01684	0.8167	1.11286	1.38528		0.368896	0.259664	0.489768	0.701911		0.675688	0.567676	0.775981	0.972494
sebacate C10-DC	Lipid	DC-FA	1.74247	2.8375	0.971958	0.829683		0.679038	0.439686	0.634242	0.369969		0.856196	0.70396	0.837418	0.921409
serine	Amino Acid	Gly/Ser/Thr/Crn	0.94624	0.94696	0.965759	0.855523		0.304997	0.464451	0.58446	0.624308		0.636782	0.722742	0.816708	0.966788
serotonin	Amino Acid	Trp	1.14179	1.28817	1.04547	0.989681		0.831289	0.689696	0.909495	0.985475		0.92534	0.86212	0.9635	0.999997
S-methylcysteine	Amino Acid	Met/Cys/Tau	1.43926	1.53056	1.30774	1.66589		0.128808	0.173646	0.304209	0.681489		0.48535	0.474997	0.665116	0.972494
S-methylcysteine sulfoxide	Amino Acid	Met/Cys/Tau	1.49668	1.70863	1.30134	1.52789		0.474213	0.372915	0.823169	0.86497		0.745838	0.642594	0.928808	0.999997
S-methylmethionine	Amino Acid	Met/Cys/Tau	0.751994	0.998169	0.589005	0.50074		0.916878	0.471968	0.632885	0.71558		0.965968	0.72519	0.837418	0.978708
spermidine	Amino Acid	Polyamine	0.616453	0.750851	0.443969	0.855038		0.0068057	0.178893	0.00248357	0.719589		0.231095	0.479745	0.216426	0.981575
sphinganine	Lipid	Sphingolipid	1.17208	1.3309	1.01491	1.24405		0.208377	0.0569396	0.855538	0.173261		0.559571	0.270252	0.944154	0.824918
sphinganine-1-phosphate	Lipid	Sphingolipid	0.847229	0.911335	0.806924	0.77218		0.0501037	0.370367	0.0797014	0.00598405		0.412176	0.64066	0.423965	0.165271
sphingosine	Lipid	Sphingolipid	1.06849	1.16408	1.00121	0.988841		0.565968	0.375215	0.974646	0.916303		0.794878	0.642933	0.99089	0.999997
sphingosine 1-phosphate	Lipid	Sphingolipid	0.892587	0.916585	0.872079	0.888884		0.0704222	0.313632	0.155546	0.0236936		0.429118	0.611453	0.539108	0.361327
stearidonate 184n3	Lipid	LC-PUFA3&6	1.56638	1.29511	0.819652	6.0117		0.2443	0.125383	0.989802	0.360392		0.579189	0.398352	0.996335	0.921409
stearoylcarnitine C18	Lipid	LC-Carn	1.20243	1.33365	1.12109	1.04357		0.0401387	0.0165507	0.44598	0.661048		0.412176	0.145627	0.752327	0.972494
stearoylcholine	Lipid	FA-Choline	0.697417	0.546398	0.731178	1.14957		0.0207706	0.0282203	0.115465	0.891867		0.351946	0.189169	0.492542	0.999997
suberate C8-DC	Lipid	DC-FA	1.53874	1.62498	1.68452	0.537748		0.539304	0.68236	0.135787	0.568622		0.786132	0.860534	0.514386	0.960829
succinate	Energy	TCA	1.08231	1.07435	1.11465	0.968684		0.319887	0.400457	0.244194	0.697476		0.652612	0.672944	0.605521	0.972494
succinylcarnitine C4-DC	Energy	TCA	0.943965	0.846348	1.02845	0.954232		0.788124	0.292938	0.602136	0.960076		0.906895	0.597101	0.827259	0.999997
sucrose	Carbohydrate	Sugar	5.06697	0.930245	4.8153	22.7464		0.210722	0.587615	0.0394597	0.631324		0.559714	0.805495	0.371995	0.966788
taurine	Amino Acid	Met/Cys/Tau	0.816547	0.852792	0.820886	0.65204		0.0163221	0.176041	0.072649	3.30131e-05		0.327679	0.479397	0.423965	0.00671266
tauro-beta-muricholate	Lipid	Bile products	2.63672	1.94066	3.8123	0.130875		0.0749292	0.120787	0.011376	0.0275302		0.431197	0.38779	0.308121	0.399844
taurochenodeoxycholate	Lipid	Bile products	1.06988	0.897825	1.34494	0.520353		0.63853	0.950603	0.397338	0.673066		0.834945	0.977855	0.723323	0.972494
taurochenodeoxycholic acid 3-sulfate	Lipid	Bile products	1.83203	2.30949	1.7535	0.275594		0.136478	0.0119389	0.154566	0.45493		0.48535	0.128116	0.538773	0.929536
taurocholate	Lipid	Bile products	1.331	1.03227	1.80895	0.375096		0.366765	0.522004	0.229939	0.596602		0.675688	0.756348	0.601986	0.966788
taurocholenate sulfate	Lipid	Bile products	1.14015	1.28816	1.10898	0.688419		0.773386	0.824735	0.735747	0.170737		0.902037	0.926498	0.876573	0.824918
taurodeoxycholate	Lipid	Bile products	1.99585	1.45062	2.74859	0.789417		0.203919	0.3766	0.0837539	0.889565		0.555316	0.643491	0.425749	0.999997
taurodeoxycholic acid 3-sulfate	Lipid	Bile products	2.38567	2.50361	2.77019	0.183527		0.112798	0.03946	0.0954761	0.304327		0.48535	0.226345	0.458586	0.921409
taurolithocholate 3-sulfate	Lipid	Bile products	1.40582	1.76374	1.28888	0.500337		0.515492	0.179357	0.838719	0.0818169		0.761381	0.479745	0.93703	0.598913
tetradecadienedioate C142-DC	Lipid	DC-FA	1.09006	1.64295	0.667119	0.781775		0.505085	0.0690652	0.732931	0.734778		0.757008	0.300927	0.876573	0.987824
tetradecadienoate 142	Lipid	LC-PUFA3&6	1.07131	1.50628	0.62224	1.35223		0.781945	0.0398913	0.0813691	0.4424		0.905098	0.226345	0.423965	0.921409
tetradecanedioate C14-DC	Lipid	DC-FA	1.83188	3.07121	0.923578	0.96189		0.161687	0.0430889	0.459264	0.917095		0.511031	0.226347	0.752327	0.999997
threonate	Cofactors and Vitamins	Vit C	0.80367	0.8333	0.717006	1.07514		0.0385918	0.194135	0.0812325	0.306348		0.412176	0.498482	0.423965	0.921409
threonine	Amino Acid	Gly/Ser/Thr/Crn	0.992072	0.952274	1.05197	0.881738		0.794904	0.545512	0.515532	0.627663		0.908037	0.77362	0.790138	0.966788
threonylphenylalanine	Peptide	Di-oligo peptides	0.803533	0.706525	0.870425	0.890546		0.13521	0.135702	0.419792	0.826048		0.48535	0.409795	0.727891	0.999997
thyroxine	Amino Acid	Tyr	1.17682	1.06664	1.22268	1.41117		0.0589319	0.486967	0.0381414	0.19757		0.419394	0.733457	0.371995	0.859148
tiglylcarnitine C51-DC	Amino Acid	Leu/Ile/Val	0.938867	0.888208	0.953318	1.07647		0.472309	0.319181	0.588416	0.60582		0.745838	0.611453	0.816708	0.966788
trans-4-hydroxyproline	Amino Acid	Urea/Arg/Pro	1.40433	1.02393	1.82914	1.01428		0.169319	0.794481	0.0441219	0.990802		0.513854	0.916478	0.384491	0.999997
trans-urocanate	Amino Acid	His	1.09135	0.831803	1.21243	1.58469		0.799719	0.298506	0.493105	0.210022		0.908515	0.597101	0.775981	0.885866
tridecenedioate C131-DC	Lipid	DC-FA	0.894559	1.17967	0.693411	0.659283		0.317927	0.284455	0.070617	0.519448		0.652612	0.594239	0.423965	0.95473
trigonelline N'-methylnicotinate	Cofactors and Vitamins	Vit B3 - NAD	0.528357	0.344765	0.394166	1.86658		0.00759799	0.0117746	0.0149975	0.0112116		0.243935	0.128116	0.315464	0.244252
trimethylamine N-oxide	Lipid	PL/LPL	0.833662	0.668941	1.03498	0.586626		0.348472	0.267139	0.692427	0.400828		0.666451	0.571001	0.851692	0.921409
tryptophan	Amino Acid	Trp	0.942024	0.794597	1.08215	0.901158		0.22518	0.0891008	0.283368	0.469428		0.565538	0.343997	0.647169	0.929711
tryptophan betaine	Amino Acid	Trp	0.364035	0.317971	0.38043	0.474511		0.0122299	0.0215869	0.0414683	0.568603		0.323845	0.165932	0.371995	0.960829
tyramine O-sulfate	Amino Acid	Tyr	1.5955	0.651332	2.66925	0.540336		0.68496	0.674377	0.34853	0.984647		0.856196	0.857917	0.690271	0.999997
tyrosine	Amino Acid	Tyr	0.918573	0.772311	1.06719	0.834863		0.419818	0.0585315	0.652552	0.538571		0.711358	0.274648	0.845132	0.958324
undecenoylcarnitine C111	Lipid	MU-Carn	0.787949	0.797176	0.775808	0.805676		0.0326833	0.138003	0.110458	0.306874		0.407293	0.412599	0.484798	0.921409
uracil	Nucleotide	Pyrimidine	0.816977	0.821107	0.814423	0.811954		0.0508624	0.19702	0.143933	0.320693		0.412176	0.498482	0.525742	0.921409
urate	Nucleotide	Purine	1.00245	0.895265	1.11493	0.924969		0.964296	0.0789687	0.173251	0.148226		0.989796	0.317369	0.551687	0.770912
urea	Amino Acid	Urea/Arg/Pro	0.989051	0.850458	1.1068	1.01356		0.906812	0.180855	0.341294	0.604778		0.959236	0.479745	0.687093	0.966788
uridine	Nucleotide	Pyrimidine	0.815919	0.849891	0.795817	0.770493		0.00247359	0.0914597	0.0121818	0.000162773		0.137109	0.346524	0.308121	0.0198583
ursodeoxycholate	Lipid	Bile products	1.99417	1.88961	2.32883	0.906417		0.0784788	0.216266	0.0643996	0.0966587		0.439193	0.514561	0.423965	0.647932
valine	Amino Acid	Leu/Ile/Val	0.940333	0.815194	1.07742	0.824019		0.215486	0.00232141	0.541603	0.153379		0.564148	0.0745295	0.798014	0.779677
valylglycine	Peptide	Di-oligo peptides	0.814448	1.05522	0.685914	0.429756		0.0499823	0.353561	0.122562	9.11077e-05		0.412176	0.633688	0.504835	0.0138939
vanillactate	Amino Acid	Tyr	0.955267	1.04217	0.912644	0.799468		0.428728	0.788162	0.329184	0.0229695		0.722442	0.912294	0.676202	0.35931
vanillylmandelate VMA	Amino Acid	Tyr	0.868443	0.856888	0.850194	0.996783		0.0299404	0.199393	0.0193933	0.998378		0.407293	0.498482	0.348566	0.999997
xanthine	Nucleotide	Purine	0.93878	1.00494	0.902662	0.836667		0.268307	0.6967	0.317349	0.533638		0.603938	0.865553	0.669838	0.957409
xanthosine	Nucleotide	Purine	1.62899	1.5482	1.74102	1.44803		0.0370522	0.322767	0.0267352	0.0388802		0.412176	0.611453	0.348566	0.429699
ximenoylcarnitine C261	Lipid	MU-Carn	1.01053	0.836579	0.951534	1.97184		0.779278	0.204041	0.609759	0.300247		0.903726	0.505956	0.829171	0.921409
